# Supplementary material for: Transcriptome Profiling of Taproot Reveals Complex Regulatory Networks during Taproot Thickening in Radish (Raphanus sativus L.)
Source: Front Plant Sci. 2016 Aug 22;7:1210. doi: 10.3389/fpls.2016.01210 (PMC4992731; doi:10.3389/fpls.2016.01210)
Supplement: Table S1 — The primers of 16 DEGs validated by RT-qPCR analysis. [file Table1.XLSX]

## Sheet: Sheet1
Table S1 The primers of 16 DEGs validated by RT-qPCR analysis
Transcript ID	Sequence length (bp)	Primer sequence		Amplicon length (bp)	RPKM			Up-Down-Regulation			Nr annotation	Gene name
		Forward sequence (5’-3’)	Reverse sequence (5’-3’)		L1	L2	L3	L2/L1	L3/L1	L3/L2
CL1757.Contig2_NAU-YH	1293	CCAGAGTAGGAGTTGTTG	TTGATGTATTCGGTGAGC	229	14.8214	32.7152	45.5305	Up	Up	Up	cell division protease ftsH-4 [Arabidopsis thaliana]	ftsH-4
CL7539.Contig1_NAU-YH	1455	GCTCTTCTTCATCATCCT	GACCATCTGTTGTTGTTG	101	8.49751	19.0476	19.7687	Up	Up	Up	syntaxin-32 [Arabidopsis thaliana]	STX32
Unigene30385_NAU-YH	1307	TCATTACTCCGACAATAACTA	CATCTCTCTATCTTTCCTCTT	107	206.459	459.58	516.039	Up	Up	Up	expansin protein 1 [Brassica juncea]	EXPA1
CL10104.Contig1_NAU-YH	1050	TTCTTCTTCTTCTGCTCTG	TGGCTTCTCTTCTTTCAC	192	38.2692	62.7913	107.527	Up	Up	Up	cellulase [Brassica napus]	cellulase
CL968.Contig3_NAU-YH	1502	GGATAGAGCGAGTGGATA	GAGTTGTGTTCAGAGATGTA	100	12.9648	16.3151	29.5305	Up	Up	Up	Sulfite oxidase, putative [Brassica oleracea]	SO
CL1180.Contig3_NAU-YH	1204	ATAGCGAAAGGGCATTAC	AGAAGACGGATAGACCAA	184	10.7825	16.7187	31.7044	Up	Up	Up	calcium-dependent protein kinase 6 [Arabidopsis lyrata subsp. lyrata]	CDPK6
CL8434.Contig1_NAU-YH	1988	AAGGATTCAAAGCGATAGT	AAGTGGTGTAGCATCAAG	163	6.37474	21.2781	23.2578	Up	Up	Up	GRR1-like protein 1 [Arabidopsis thaliana]	GRR1
Unigene30281_NAU-YH	944	CACCATTTCTCTGTCCATA	TTGTTCTTGCGATGTCTT	148	21.2832	37.7023	100.522	Up	Up	Up	nuclear transcription factor Y subunit A-3 [Arabidopsis thaliana]	NF-YA3
CL2933.Contig2_NAU-YH	981	AAGAAGAAGAAGAAGACACTA	CAGGAGAGGAGATGGTTA	177	3.15084	9.21877	13.4272	Up	Up	Up	WRKY transcription factor 2 [Brassica napus]	WRKY2
CL1404.Contig1_NAU-YH	2465	GTATGGGTATGGGAATGAG	TGGAACTGAAGAAGAGAAG	220	5.76814	33.7294	61.2882	Up	Up	Up	auxin response factor 6 [Arabidopsis thaliana]	ARF6
CL6324.Contig1_NAU-YH	1930	GAGGAGGAAGCAAGATAC	TAGGAGGAACAACAGAAC	148	55.8937	109.134	166.026	Up	Up	Up	myb transcription factor [Arabidopsis lyrata subsp. lyrata]	MYB
CL1533.Contig1_NAU-YH	1151	GCTTGGCTCTTACTCTAC	TGATGGTGATGACGATTC	234	59.8859	35.2306	20.786	Down	Down	Down	AP2 domain containing protein RAP2.10 [Arabidopsis thaliana]	AP2
Unigene30376_NAU-YH	879	CAAATCCAAACCCAAACC	CGAGAAGTAACCGAGAAG	149	388.921	171.586	272.487	Down	Down	Up	endoglucanase 8 [Arabidopsis thaliana]	EG8
Unigene2216_NAU-YH	1479	GCGTGGTTTAGTATCTGT	TTGTTGCTGTTGTTGTTC	265	45.142	151.881	59.4342	Up	Up	Down	transcription factor bHLH78 [Arabidopsis thaliana]	bHLH78
Unigene11044_NAU-YH	1335	TCGTGTATTCGTCATAGC	TTCTTCCTCAAACTTCTCC	202	0.463067	7.86687	6.2422	Up	Up	Down	pectinesterase 40 [Arabidopsis thaliana]	PE40
Unigene1648_NAU-YH	975	GGCAATGAGAAATGAGAAG	CGTGTGAGAGAAGAAGAA	119	9.8277	70.6135	14.0612	Up	Up	Down	thaumatin-like protein	TLP
		GCATCACACTTTCTACAAC	CCTGGATAGCAACATACAT									Actin
