# Supplementary material for: Transcriptome Profiling of Taproot Reveals Complex Regulatory Networks during Taproot Thickening in Radish (Raphanus sativus L.)
Source: Front Plant Sci. 2016 Aug 22;7:1210. doi: 10.3389/fpls.2016.01210 (PMC4992731; doi:10.3389/fpls.2016.01210)
Supplement: Table S2 — A set of 18,144 differentially expressed transcripts in three comparisons. [file Table2.XLSX]

## Sheet: All DETs
Table S2 A set of 18,144 differentially expressed transcripts in three comparisons.
Transcript ID	Length	Transcripts expression level				RPKM				log2 Ratio				Up-Down-Regulation				P-value				FDR			KEGG Orthology	GO Component	GO Function	GO Process	Blast nr
		L1	L2	L3		L1	L2	L3		log2 (L2/L1)	log2 (L3/L1)	log2 (L3/L2)		L1 vs. L2	L1 vs. L3	L2 vs. L3		L1 vs. L2	L1 vs. L3	L2 vs. L3		L1 vs. L2	L1 vs. L3	L2 vs. L3
CL10888.Contig2_NAU-YH	946	0	506	628		0.01	156.041	178.454		13.9296	14.1233	0.193621		Up	Up	Up		8.98e-147	2.28e-171	0.0245506		2.65e-144	6.88e-169	0.0925687	-	-	-	-	-
gi|332792342|gb|FY450522.1|FY450522	678	0	178	486		0.01	76.5898	192.692		12.9029	14.234	1.33107		Up	Up	Up		4.28e-52	8.91e-133	7.92e-29		3.94e-50	2.02e-130	5.34e-27	-	-	-	GO:0006950//response to stress	hypothetical protein ARALYDRAFT_477244 [Arabidopsis lyrata subsp. lyrata]
CL13624.Contig2_NAU-YH	363	0	27	41		0.01	21.6989	30.3623		11.0834	11.5681	0.484659		Up	Up	Up		1.65e-08	7.7e-12	0.177121		2.15e-07	1.24e-10	0.397286	K00975|1|8e-52|199|ath:AT2G21590|glucose-1-phosphate adenylyltransferase [EC:2.7.7.27]	GO:0043234//protein complex;GO:0009536//plastid	GO:0070566//adenylyltransferase activity	GO:0005982//starch metabolic process;GO:0043094;GO:0005977//glycogen metabolic process	RecName: Full=Probable glucose-1-phosphate adenylyltransferase large subunit, chloroplastic; AltName: Full=ADP-glucose pyrophosphorylase; AltName: Full=ADP-glucose synthase; AltName: Full=AGPase S; AltName: Full=Alpha-D-glucose-1-phosphate adenyl transferase; Flags: Precursor
Unigene13355_NAU-YH	300	0	20	26		0.01	19.4486	23.2975		10.9255	11.186	0.260506		Up	Up	Up		1.73e-06	9.19e-08	0.552884		1.71e-05	9.56e-07	0.704966	-	-	-	-	-
CL13405.Contig1_NAU-YH	660	0	41	98		0.01	18.1226	39.9153		10.8236	11.9627	1.13915		Up	Up	Up		1.51e-12	2.49e-27	1.04e-05		2.96e-11	1.01e-25	0.000112797	K09264|1|6e-12|68.9|pop:POPTR_660583|MADS-box transcription factor, plant	GO:0043231//intracellular membrane-bounded organelle	GO:0001071//nucleic acid binding transcription factor activity;GO:0005515//protein binding	GO:0048506;GO:0048437//floral organ development;GO:0009409//response to cold;GO:0043479;GO:0006351//transcription, DNA-dependent	agamous-like MADS-box protein AGL19 [Arabidopsis thaliana]
Unigene11262_NAU-YH	348	0	21	23		0.01	17.6044	17.7667		10.7817	10.795	0.013239		Up	Up	Up		8.93e-07	6.01e-07	0.982554		9.2e-06	5.54e-06	0.985873	-	-	-	-	-
CL13706.Contig1_NAU-YH	376	0	20	32		0.01	15.5175	22.8781		10.5997	11.1597	0.560066		Up	Up	Up		1.73e-06	2.15e-09	0.175351		1.7e-05	2.7e-08	0.393619	-	GO:0031224//intrinsic to membrane;GO:0009536//plastid	GO:0015291//secondary active transmembrane transporter activity;GO:0015103//inorganic anion transmembrane transporter activity	GO:0015698//inorganic anion transport;GO:0044763	plasma membrane sulphate transporter [Brassica oleracea var. acephala]
Unigene24540_NAU-YH	340	0	18	66		0.01	15.4445	52.1822		10.5929	12.3493	1.75646		Up	Up	Up		6.56e-06	1.24e-18	5.98e-07		5.79e-05	3.26e-17	8.08e-06	-	-	-	-	-
CL12124.Contig1_NAU-YH	233	0	12	16		0.01	15.0247	18.4596		10.5531	10.8502	0.297032		Up	Up	Up		0.00035361	4.8e-05	0.603028		0.00216964	0.000312662	0.73938	-	-	-	-	-
CL8933.Contig1_NAU-YH	243	0	12	24		0.01	14.4064	26.5499		10.4925	11.3745	0.881994		Up	Up	Up		0.00035361	3.21e-07	0.0821938		0.00217566	3.09e-06	0.233787	-	GO:0016020//membrane	-	GO:0006486//protein glycosylation	binding protein [Arabidopsis lyrata subsp. lyrata]
Unigene2795_NAU-YH	619	0	30	35		0.01	14.1388	15.1997		10.4654	10.5698	0.104387		Up	Up	Up		2.25e-09	3.29e-10	0.77815		3.27e-08	4.54e-09	0.86932	-	-	-	-	contains similarity to replication protein A1 [Arabidopsis thaliana]
gi|166129377|gb|FD562157.1|FD562157	334	0	16	28		0.01	13.9751	22.5356		10.4486	11.138	0.689349		Up	Up	Up		2.48e-05	2.63e-08	0.127932		0.000195871	2.91e-07	0.317621	-	GO:0005911//cell-cell junction;GO:0015630//microtubule cytoskeleton;GO:0044444//cytoplasmic part	GO:0015631//tubulin binding	GO:0007010//cytoskeleton organization;GO:0007127//meiosis I;GO:0016458//gene silencing;GO:0015031//protein transport;GO:0006468//protein phosphorylation;GO:0051726//regulation of cell cycle;GO:0009606//tropism;GO:0000087//M phase of mitotic cell cycle;GO:0000919//cell plate assembly;GO:0034968//histone lysine methylation	PREDICTED: protein MOR1-like, partial [Vitis vinifera]
Unigene24677_NAU-YH	210	0	10	28		0.01	13.8919	35.8423		10.44	11.8074	1.36742		Up	Up	Up		0.00133608	2.63e-08	0.00737854		0.00709003	2.91e-07	0.0358981	-	-	-	-	-
CL2720.Contig2_NAU-YH	211	0	10	18		0.01	13.826	22.9323		10.4332	11.1632	0.729991		Up	Up	Up		0.00133608	1.37e-05	0.204022		0.00709829	0.000100275	0.437959	-	-	-	-	-
gi|161536299|gb|EY908322.1|EY908322	277	0	13	22		0.01	13.6913	21.3501		10.419	11.06	0.640986		Up	Up	Up		0.000181915	1.12e-06	0.208118		0.0011989	9.88e-06	0.44333	-	-	-	-	T31J12.5 [Arabidopsis thaliana]
CL4302.Contig3_NAU-YH	243	0	11	26		0.01	13.2059	28.7623		10.367	11.49	1.123		Up	Up	Up		0.00068735	9.19e-08	0.0270326		0.00395566	9.54e-07	0.100726	K05768|1|1e-32|135|vvi:100254775|gelsolin	GO:0044444//cytoplasmic part	GO:0003779//actin binding	GO:0009725//response to hormone stimulus;GO:0008154//actin polymerization or depolymerization;GO:0048588//developmental cell growth;GO:0046907//intracellular transport	hypothetical protein ARALYDRAFT_491737 [Arabidopsis lyrata subsp. lyrata]
Unigene11036_NAU-YH	703	0	30	33		0.01	12.4493	12.6187		10.2819	10.3014	0.019498		Up	Up	Up		2.25e-09	1.15e-09	0.9631		3.26e-08	1.49e-08	0.969255	-	GO:0009536//plastid	GO:0016298//lipase activity;GO:0052689	GO:0044238//primary metabolic process;GO:0010243//response to organic nitrogen;GO:0044767;GO:0009696//salicylic acid metabolic process;GO:0009814//defense response, incompatible interaction;GO:0006984//ER-nucleus signaling pathway	senescence-associated gene 101 [Arabidopsis lyrata subsp. lyrata]
CL10956.Contig2_NAU-YH	332	0	14	26		0.01	12.3018	21.052		10.2647	11.0397	0.775079		Up	Up	Up		9.36e-05	9.19e-08	0.104679		0.000656357	9.55e-07	0.278993	K11267|1|7e-51|196|ath:AT5G47690|sister chromatid cohesion protein PDS5	GO:0009536//plastid	-	GO:0000087//M phase of mitotic cell cycle	hypothetical protein 26.t00005 [Brassica oleracea]
Unigene262_NAU-YH	293	0	12	19		0.01	11.948	17.4318		10.2226	10.7675	0.544959		Up	Up	Up		0.00035361	7.34e-06	0.31393		0.00217256	5.63e-05	0.553857	K12178|1|5e-25|110|ath:AT5G42970|COP9 signalosome complex subunit 4	GO:0043234//protein complex;GO:0044444//cytoplasmic part	GO:0005488//binding	GO:0000086//G2/M transition of mitotic cell cycle;GO:0000338//protein deneddylation;GO:0051319;GO:0009639//response to red or far red light	COP8 (constitutive photomorphogenic) homolog [Arabidopsis thaliana]
Unigene30958_NAU-YH	464	0	19	48		0.01	11.9458	27.8087		10.2223	11.4413	1.21903		Up	Up	Up		3.37e-06	9.65e-14	0.0012092		3.15e-05	1.82e-12	0.00778026	-	-	-	-	-
Unigene5174_NAU-YH	275	0	11	16		0.01	11.6692	15.6403		10.1885	10.6111	0.422563		Up	Up	Up		0.00068735	4.8e-05	0.467316		0.00395927	0.000312937	0.663388	K14310|1|3e-43|171|aly:ARALYDRAFT_495190|nuclear pore complex protein Nup205	GO:0005635//nuclear envelope;GO:0009536//plastid	-	-	hypothetical protein 11M19.28 [Arabidopsis halleri]
Unigene23307_NAU-YH	409	0	16	20		0.01	11.4124	13.1451		10.1564	10.3603	0.203922		Up	Up	Up		2.48e-05	3.93e-06	0.684298		0.000195702	3.17e-05	0.800636	K12585|1|7e-51|196|aly:ARALYDRAFT_480636|exosome complex exonuclease DIS3/RRP44 [EC:3.1.13.-]	GO:0044424//intracellular part	GO:0004527//exonuclease activity;GO:0003676//nucleic acid binding	GO:0006464//cellular protein modification process	exosome complex exonuclease DIS3/RRP44 [Arabidopsis thaliana]
CL7789.Contig1_NAU-YH	2175	0	79	174		0.01	10.5962	21.5054		10.0493	11.0705	1.02116		Up	Up	Up		1.62e-23	5.51e-48	7.11e-08		6.36e-22	4.23e-46	1.12e-06	K12134|1|0.0|725|ath:AT2G46830|circadian clock associated 1;K12133|3|1e-87|322|aly:ARALYDRAFT_470177|LATE ELONGATED HYPOCOTYL	GO:0043231//intracellular membrane-bounded organelle	GO:0005515//protein binding;GO:0001071//nucleic acid binding transcription factor activity;GO:0003677//DNA binding	GO:0006351//transcription, DNA-dependent;GO:0048571//long-day photoperiodism;GO:0043393//regulation of protein binding;GO:0006970//response to osmotic stress;GO:0014070//response to organic cyclic compound;GO:0032958//inositol phosphate biosynthetic process;GO:0010038//response to metal ion;GO:0009725//response to hormone stimulus;GO:0007623//circadian rhythm	CIRCADIAN AND CLOCK ASSOCIATED 1 [Brassica rapa]
Unigene8462_NAU-YH	386	0	14	20		0.01	10.5809	13.9284		10.0472	10.4438	0.396567		Up	Up	Up		9.36e-05	3.93e-06	0.440564		0.000657818	3.18e-05	0.690545	K14572|1|2e-44|175|ath:AT1G67120|midasin	GO:0005911//cell-cell junction;GO:0009526//plastid envelope	GO:0032550;GO:0005515//protein binding;GO:0017111//nucleoside-triphosphatase activity	GO:0006351//transcription, DNA-dependent;GO:0051603//proteolysis involved in cellular protein catabolic process;GO:0006996//organelle organization;GO:0065003;GO:0006006//glucose metabolic process	AAA ATPase containing von Willebrand factor type A domain-containing protein [Arabidopsis thaliana]
Unigene14890_NAU-YH	369	0	13	52		0.01	10.2777	37.8821		10.0053	11.8873	1.88199		Up	Up	Up		0.000181915	7.89e-15	3.61e-06		0.0011964	1.61e-13	4.25e-05	-	-	-	-	-
Unigene14135_NAU-YH	430	0	15	28		0.01	10.1766	17.5044		9.99104	10.7735	0.782458		Up	Up	Up		4.81e-05	2.63e-08	0.08911		0.000359538	2.91e-07	0.247683	K00696|1|3e-54|207|rcu:RCOM_0923320|sucrose-phosphate synthase [EC:2.4.1.14]	GO:0044444//cytoplasmic part;GO:0016020//membrane	GO:0035251//UDP-glucosyltransferase activity	GO:0005984//disaccharide metabolic process;GO:0009555//pollen development;GO:0009247//glycolipid biosynthetic process;GO:0006950//response to stress	sucrose phosphate synthase 2F [Arabidopsis lyrata subsp. lyrata]
Unigene16007_NAU-YH	328	0	11	14		0.01	9.78361	11.4739		9.93422	10.1641	0.229917		Up	Up	Up		0.00068735	0.000167688	0.706326		0.00395261	0.000980334	0.805957	K09264|1|3e-15|78.2|gmx:732595|MADS-box transcription factor, plant	GO:0043231//intracellular membrane-bounded organelle	GO:0003676//nucleic acid binding;GO:0001071//nucleic acid binding transcription factor activity;GO:0005515//protein binding	GO:0048506;GO:0048437//floral organ development;GO:0009409//response to cold;GO:0043479;GO:0006351//transcription, DNA-dependent	putative MADS-box transcription factor family protein [Zea mays]
CL8684.Contig1_NAU-YH	458	0	15	39		0.01	9.55446	22.8906		9.90003	11.1605	1.26051		Up	Up	Up		4.81e-05	2.69e-11	0.00281756		0.000360095	4.11e-10	0.0159202	-	GO:0005911//cell-cell junction	-	GO:0033205//cell cycle cytokinesis;GO:0007010//cytoskeleton organization;GO:0009606//tropism	hypothetical protein ARALYDRAFT_329795 [Arabidopsis lyrata subsp. lyrata]
Unigene27613_NAU-YH	991	0	32	40		0.01	9.42013	10.8503		9.8796	10.0835	0.203922		Up	Up	Up		5.96e-10	1.44e-11	0.557824		9.22e-09	2.26e-10	0.709523	-	GO:0043231//intracellular membrane-bounded organelle	GO:0003676//nucleic acid binding;GO:0001071//nucleic acid binding transcription factor activity	GO:0048506;GO:0006351//transcription, DNA-dependent	putative dof zinc finger protein [Brassica napus]
gi|167438474|gb|FD949099.1|FD949099	290	0	9	16		0.01	9.05368	14.8313		9.82236	10.5344	0.712069		Up	Up	Up		0.00259708	4.8e-05	0.242998		0.0125989	0.000313463	0.474897	K02155|1|5e-30|127|pop:POPTR_557166|V-type H+-transporting ATPase 16kDa proteolipid subunit [EC:3.6.3.14]	GO:0031224//intrinsic to membrane;GO:0043231//intracellular membrane-bounded organelle;GO:0033176	GO:0015077//monovalent inorganic cation transmembrane transporter activity;GO:0019829//cation-transporting ATPase activity	GO:0015988//energy coupled proton transmembrane transport, against electrochemical gradient;GO:0006006//glucose metabolic process	predicted protein [Populus trichocarpa]
CL2218.Contig2_NAU-YH	872	0	27	48		0.01	9.03291	14.7973		9.81905	10.5311	0.712069		Up	Up	Up		1.65e-08	9.65e-14	0.0387468		2.15e-07	1.82e-12	0.134621	K12129|1|3e-125|446|ath:AT5G02810|pseudo-response regulator 7	GO:0043231//intracellular membrane-bounded organelle	GO:0003676//nucleic acid binding;GO:0004871//signal transducer activity	GO:0007623//circadian rhythm;GO:0007165//signal transduction;GO:0006351//transcription, DNA-dependent;GO:0048571//long-day photoperiodism	pseudo-response regulator 7 [Arabidopsis thaliana]
Unigene1149_NAU-YH	363	0	11	20		0.01	8.84029	14.8109		9.78795	10.5324	0.744491		Up	Up	Up		0.00068735	3.93e-06	0.171941		0.00397321	3.18e-05	0.387495	-	-	-	-	Hypothetical protein [Arabidopsis thaliana]
Unigene16660_NAU-YH	300	0	9	20		0.01	8.75189	17.9212		9.77345	10.8074	1.034		Up	Up	Up		0.00259708	3.93e-06	0.0714012		0.0125833	3.17e-05	0.212548	-	GO:0009532//plastid stroma;GO:0009526//plastid envelope	GO:0008135//translation factor activity, nucleic acid binding	GO:0016109;GO:0006412//translation;GO:0003006//developmental process involved in reproduction;GO:0006090//pyruvate metabolic process;GO:0042743//hydrogen peroxide metabolic process;GO:0009668;GO:0016070//RNA metabolic process;GO:0010038//response to metal ion;GO:0009658//chloroplast organization	elongation factor Ts family protein [Arabidopsis thaliana]
Unigene5300_NAU-YH	500	0	15	20		0.01	8.75189	10.7527		9.77345	10.0705	0.297032		Up	Up	Up		4.81e-05	3.93e-06	0.5578		0.000359832	3.17e-05	0.709584	-	GO:0043231//intracellular membrane-bounded organelle	-	GO:0033554//cellular response to stress;GO:0009814//defense response, incompatible interaction;GO:0044036//cell wall macromolecule metabolic process	predicted protein [Arabidopsis lyrata subsp. lyrata]
Unigene1281_NAU-YH	201	0	6	26		0.01	8.70835	34.7724		9.76625	11.7637	1.99747		Up	Up	Up		0.0190743	9.19e-08	0.000759752		0.0666368	9.55e-07	0.00518627	-	-	-	-	-
Unigene11922_NAU-YH	303	0	9	20		0.01	8.66524	17.7437		9.7591	10.7931	1.034		Up	Up	Up		0.00259708	3.93e-06	0.0714012		0.0125855	3.17e-05	0.212564	K09291|1|7e-19|90.1|ath:AT1G79280|nucleoprotein TPR	GO:0031981//nuclear lumen;GO:0005911//cell-cell junction;GO:0009536//plastid;GO:0005635//nuclear envelope	GO:0005488//binding	GO:0007010//cytoskeleton organization;GO:0006406//mRNA export from nucleus;GO:0006886//intracellular protein transport;GO:0016925//protein sumoylation;GO:0048437//floral organ development	Contains similarity to Kinesin-like protein C gb|D21138 from A. thaliana [Arabidopsis thaliana]
CL8221.Contig2_NAU-YH	338	0	10	18		0.01	8.63105	14.3157		9.75339	10.4834	0.729991		Up	Up	Up		0.00133608	1.37e-05	0.204022		0.00712041	0.000100401	0.438151	-	GO:0005911//cell-cell junction;GO:0016020//membrane	GO:0032550;GO:0004672//protein kinase activity	GO:0006464//cellular protein modification process;GO:0030001//metal ion transport	predicted protein [Arabidopsis lyrata subsp. lyrata]
Unigene26186_NAU-YH	677	0	20	28		0.01	8.6183	11.118		9.75126	10.1187	0.367421		Up	Up	Up		1.73e-06	2.63e-08	0.391726		1.71e-05	2.91e-07	0.641885	-	-	-	-	-
Unigene16382_NAU-YH	410	0	12	22		0.01	8.53843	14.4243		9.73783	10.4943	0.756463		Up	Up	Up		0.00035361	1.12e-06	0.145359		0.00217484	9.89e-06	0.349244	K10846|1|2e-47|185|aly:ARALYDRAFT_664652|DNA excision repair protein ERCC-5	GO:0043231//intracellular membrane-bounded organelle	GO:0004518//nuclease activity;GO:0043566//structure-specific DNA binding	GO:0009411//response to UV;GO:0006281//DNA repair;GO:0006464//cellular protein modification process	predicted protein [Arabidopsis lyrata subsp. lyrata]
CL11001.Contig1_NAU-YH	1274	0	37	50		0.01	8.47252	10.5501		9.72665	10.043	0.316397		Up	Up	Up		2.15e-11	2.76e-14	0.315762		3.84e-10	5.42e-13	0.555029	-	GO:0043231//intracellular membrane-bounded organelle	GO:0097159//organic cyclic compound binding;GO:1901363	GO:0009791//post-embryonic development;GO:0044237//cellular metabolic process	RecName: Full=B3 domain-containing protein REM1; AltName: Full=Protein REPRODUCTIVE MERISTEM 1; Short=BoREM1
Unigene11035_NAU-YH	209	0	6	18		0.01	8.37501	23.1517		9.70995	11.1769	1.46696		Up	Up	Up		0.0190743	1.37e-05	0.025137		0.0667021	0.000100293	0.0945344	-	GO:0009536//plastid	GO:0016298//lipase activity;GO:0052689	GO:0044238//primary metabolic process;GO:0010243//response to organic nitrogen;GO:0044767;GO:0009696//salicylic acid metabolic process;GO:0009814//defense response, incompatible interaction;GO:0006984//ER-nucleus signaling pathway	senescence-associated gene 101 [Arabidopsis lyrata subsp. lyrata]
gi|158924854|gb|EX897490.1|EX897490	419	0	12	15		0.01	8.35502	9.62353		9.7065	9.91042	0.203922		Up	Up	Up		0.00035361	8.97e-05	0.728084		0.00217272	0.000558764	0.827593	-	-	-	-	hypothetical protein [Arabidopsis thaliana]
gi|156154260|gb|EW714406.1|EW714406	737	0	21	35		0.01	8.31251	12.7661		9.69914	10.3181	0.61896		Up	Up	Up		8.93e-07	3.29e-10	0.120472		9.2e-06	4.54e-09	0.302045	K14488|1|4e-43|172|aly:ARALYDRAFT_476705|SAUR family protein	GO:0043231//intracellular membrane-bounded organelle	-	GO:0009725//response to hormone stimulus	hypothetical protein ARALYDRAFT_476705 [Arabidopsis lyrata subsp. lyrata]
Unigene21074_NAU-YH	949	0	27	326		0.01	8.3	92.344		9.69697	13.1728	3.47584		Up	Up	Up		1.65e-08	2.71e-89	2.09e-61		2.15e-07	3.93e-87	3.33e-59	K12124|1|3e-153|539|ath:AT1G22770|GIGANTEA	GO:0031981//nuclear lumen	GO:0005488//binding	GO:0006073//cellular glucan metabolic process;GO:0048580;GO:0000302//response to reactive oxygen species;GO:0009266//response to temperature stimulus;GO:0007623//circadian rhythm;GO:0048574//long-day photoperiodism, flowering;GO:0006351//transcription, DNA-dependent;GO:0009639//response to red or far red light	GIGANTEA [Brassica rapa]
Unigene32427_NAU-YH	356	0	10	19		0.01	8.19465	14.347		9.67854	10.4865	0.807994		Up	Up	Up		0.00133608	7.34e-06	0.153555		0.00710334	5.63e-05	0.356097	-	GO:0043231//intracellular membrane-bounded organelle	GO:0004721//phosphoprotein phosphatase activity;GO:0016772//transferase activity, transferring phosphorus-containing groups	-	RecName: Full=Probable protein phosphatase 2C 51; Short=AtPP2C51
CL358.Contig1_NAU-YH	250	0	7	28		0.01	8.16843	30.1075		9.67391	11.5559	1.88199		Up	Up	Up		0.00981286	2.63e-08	0.000763306		0.0388862	2.91e-07	0.00520736	-	-	-	-	-
Unigene15751_NAU-YH	431	0	12	17		0.01	8.1224	10.603		9.66576	10.0503	0.384495		Up	Up	Up		0.00035361	2.57e-05	0.492004		0.00217549	0.000177842	0.690288	-	GO:0009536//plastid	-	-	hypothetical protein ARALYDRAFT_490600 [Arabidopsis lyrata subsp. lyrata]
Unigene22473_NAU-YH	253	0	7	25		0.01	8.07157	26.563		9.65671	11.3752	1.7185		Up	Up	Up		0.00981286	1.72e-07	0.00286434		0.0387888	1.71e-06	0.0161578	-	GO:0043231//intracellular membrane-bounded organelle;GO:0031234//extrinsic to internal side of plasma membrane;GO:0031461//cullin-RING ubiquitin ligase complex	GO:0032550;GO:0060089;GO:0016301//kinase activity	GO:0006259//DNA metabolic process;GO:0009640//photomorphogenesis;GO:0006464//cellular protein modification process;GO:0003006//developmental process involved in reproduction	protein SPA1-related 2 [Arabidopsis thaliana]
Unigene5263_NAU-YH	327	0	9	16		0.01	8.02925	13.1531		9.64912	10.3612	0.712069		Up	Up	Up		0.00259708	4.8e-05	0.242998		0.0126026	0.000313488	0.474909	-	-	-	-	-
Unigene5173_NAU-YH	474	0	13	27		0.01	8.00102	15.3124		9.64404	10.5805	0.936442		Up	Up	Up		0.000181915	4.91e-08	0.051974		0.00119996	5.26e-07	0.164973	K14310|1|2e-41|166|aly:ARALYDRAFT_495190|nuclear pore complex protein Nup205	GO:0005635//nuclear envelope	-	-	hypothetical protein 11M19.28 [Arabidopsis halleri]
CL2891.Contig3_NAU-YH	367	0	10	22		0.01	7.94903	16.1144		9.63464	10.6541	1.0195		Up	Up	Up		0.00133608	1.12e-06	0.0609764		0.00711348	9.89e-06	0.185644	-	-	-	-	protein translocase [Arabidopsis lyrata subsp. lyrata]
CL11303.Contig1_NAU-YH	739	0	20	23		0.01	7.89525	8.36644		9.62484	9.70847	0.083628		Up	Up	Up		1.73e-06	6.01e-07	0.857992		1.7e-05	5.54e-06	0.933685	K11798|1|2e-20|62.4|sbi:SORBI_03g005130|bromodomain and WD repeat domain containing protein 1/3	GO:0031461//cullin-RING ubiquitin ligase complex;GO:0043231//intracellular membrane-bounded organelle	-	GO:0009606//tropism	transducin family protein [Arabidopsis lyrata subsp. lyrata]
Unigene10719_NAU-YH	449	0	12	36		0.01	7.79678	21.5533		9.60674	11.0737	1.46696		Up	Up	Up		0.00035361	1.76e-10	0.00129847		0.00217094	2.49e-09	0.00820587	-	GO:0043231//intracellular membrane-bounded organelle;GO:0016020//membrane	-	GO:0008283//cell proliferation;GO:0032446//protein modification by small protein conjugation;GO:0006631//fatty acid metabolic process;GO:0044767	DVL family protein [Arabidopsis thaliana]
gi|154098069|gb|EV531042.1|EV531042	834	0	22	40		0.01	7.6955	12.8929		9.58787	10.3324	0.744491		Up	Up	Up		4.59e-07	1.44e-11	0.0503176		4.93e-06	2.26e-10	0.16515	K04123|1|2e-123|439|ath:AT2G32440|ent-kaurenoic acid hydroxylase [EC:1.14.13.79]	-	-	-	Ent-kaurenoic acid oxidase 2 [Arabidopsis thaliana]
Unigene8787_NAU-YH	381	0	10	47		0.01	7.65694	33.1612		9.58062	11.6953	2.11465		Up	Up	Up		0.00133608	1.8e-13	2.08e-06		0.00708911	3.33e-12	2.56e-05	-	GO:0043231//intracellular membrane-bounded organelle	-	GO:0000902//cell morphogenesis;GO:0009639//response to red or far red light	protein LIGHT-DEPENDENT SHORT HYPOCOTYLS 1 [Arabidopsis thaliana]
Unigene21416_NAU-YH	268	0	7	24		0.01	7.6198	24.0732		9.57361	11.2332	1.6596		Up	Up	Up		0.00981286	3.21e-07	0.00439226		0.0388262	3.08e-06	0.023373	-	-	-	-	-
CL13494.Contig3_NAU-YH	653	0	17	24		0.01	7.5948	9.87996		9.56887	9.94836	0.379494		Up	Up	Up		1.27e-05	3.21e-07	0.415308		0.000106884	3.08e-06	0.670952	K11492|1|6e-07|52.4|mtr:MTR_5g015600|condensin-2 complex subunit G2	-	-	-	hypothetical protein 24.t00017 [Brassica oleracea]
gi|167428214|gb|FD935941.1|FD935941	621	0	16	56		0.01	7.51638	24.2412		9.5539	11.2432	1.68935		Up	Up	Up		2.48e-05	6.46e-16	7.91e-06		0.000195777	1.43e-14	8.74e-05	K12124|1|6e-38|155|ath:AT1G22770|GIGANTEA	GO:0031981//nuclear lumen	GO:0005488//binding	GO:0006073//cellular glucan metabolic process;GO:0048580;GO:0000302//response to reactive oxygen species;GO:0009266//response to temperature stimulus;GO:0007623//circadian rhythm;GO:0048574//long-day photoperiodism, flowering;GO:0006351//transcription, DNA-dependent;GO:0009639//response to red or far red light	GIGANTEA [Brassica rapa]
gi|167499395|gb|FD979798.1|FD979798	681	0	17	19		0.01	7.28253	7.50004		9.5083	9.55076	0.042459		Up	Up	Up		1.27e-05	7.34e-06	0.937994		0.000106731	5.63e-05	0.972311	-	GO:0005773//vacuole;GO:0031090//organelle membrane;GO:0031224//intrinsic to membrane	-	GO:0015698//inorganic anion transport;GO:0070838//divalent metal ion transport;GO:0006970//response to osmotic stress;GO:0006996//organelle organization;GO:0009267//cellular response to starvation	SPX domain-containing protein [Arabidopsis lyrata subsp. lyrata]
Unigene8769_NAU-YH	282	0	7	18		0.01	7.24151	17.1585		9.50015	10.7447	1.24456		Up	Up	Up		0.00981286	1.37e-05	0.0480364		0.0389708	0.000100464	0.158339	K05666|1|5e-20|94.0|olu:OSTLU_35503|ATP-binding cassette, subfamily C (CFTR/MRP), member 2;K05658|2|7e-11|63.5|smo:SELMODRAFT_184079|ATP-binding cassette, subfamily B (MDR/TAP), member 1	GO:0031224//intrinsic to membrane;GO:0031090//organelle membrane;GO:0005773//vacuole	GO:0017111//nucleoside-triphosphatase activity;GO:0032550;GO:0016628//oxidoreductase activity, acting on the CH-CH group of donors, NAD or NADP as acceptor;GO:0015405;GO:0042578//phosphoric ester hydrolase activity	GO:0009154//purine ribonucleotide catabolic process;GO:0044763;GO:0051234//establishment of localization	multidrug resistance-associated protein (MRP)-like; ABC-transporter-like protein [Arabidopsis thaliana]
Unigene14790_NAU-YH	325	0	8	19		0.01	7.18104	15.7155		9.48805	10.618	1.12992		Up	Up	Up		0.00504826	7.34e-06	0.0594044		0.0221173	5.63e-05	0.181719	-	GO:0044444//cytoplasmic part	-	GO:0006073//cellular glucan metabolic process;GO:0005984//disaccharide metabolic process;GO:0033205//cell cycle cytokinesis;GO:0007010//cytoskeleton organization;GO:0045087//innate immune response;GO:0009606//tropism;GO:0009791//post-embryonic development;GO:0042743//hydrogen peroxide metabolic process;GO:0030422//production of siRNA involved in RNA interference;GO:0003006//developmental process …	binding protein [Arabidopsis lyrata subsp. lyrata]
gi|167503238|gb|FD986518.1|FD986518	588	0	14	16		0.01	6.94594	7.31476		9.44003	9.51467	0.074639		Up	Up	Up		9.36e-05	4.8e-05	0.897412		0.000657255	0.000313262	0.961297	K03242|1|2e-81|299|aly:ARALYDRAFT_887580|translation initiation factor 2 subunit 3	-	-	-	EIF2 gamma [Arabidopsis lyrata subsp. lyrata]
Unigene13640_NAU-YH	342	0	8	21		0.01	6.82408	16.5063		9.41449	10.6888	1.27431		Up	Up	Up		0.00504826	2.1e-06	0.0289462		0.0221611	1.77e-05	0.105486	K11594|1|9e-11|63.2|ath:AT3G58510|ATP-dependent RNA helicase [EC:3.6.4.13]	GO:0016020//membrane;GO:0042579//microbody;GO:0031981//nuclear lumen	GO:0042623//ATPase activity, coupled;GO:0032550	-	ATP-dependent RNA helicase-like protein [Arabidopsis thaliana]
Unigene8253_NAU-YH	388	0	9	17		0.01	6.76692	11.7781		9.40236	10.2019	0.799532		Up	Up	Up		0.00259708	2.57e-05	0.182389		0.0126004	0.000177812	0.405736	K15199|1|1e-17|86.3|aly:ARALYDRAFT_475365|general transcription factor 3C polypeptide 1	GO:0043231//intracellular membrane-bounded organelle	-	-	Hypothetical protein [Arabidopsis thaliana]
Unigene24183_NAU-YH	562	0	13	36		0.01	6.74819	17.2196		9.39836	10.7498	1.35148		Up	Up	Up		0.000181915	1.76e-10	0.0024923		0.00120005	2.49e-09	0.0145175	K11592|1|1e-79|293|aly:ARALYDRAFT_661895|endoribonuclease Dicer [EC:3.1.26.-]	GO:0043231//intracellular membrane-bounded organelle	GO:0032550;GO:0016891//endoribonuclease activity, producing 5'-phosphomonoesters;GO:0003723//RNA binding;GO:0042623//ATPase activity, coupled	GO:0009908//flower development;GO:0006351//transcription, DNA-dependent;GO:0009639//response to red or far red light;GO:0009756//carbohydrate mediated signaling;GO:0006305;GO:0030422//production of siRNA involved in RNA interference;GO:0048507//meristem development;GO:0002252;GO:0000377;GO:0032446//protein modification by small protein conjugation;GO:0009409//response to cold;GO:0035195//gene sil…	predicted protein [Arabidopsis lyrata subsp. lyrata]
CL296.Contig2_NAU-YH	486	0	11	14		0.01	6.60293	7.74371		9.36696	9.59688	0.229917		Up	Up	Up		0.00068735	0.000167688	0.706326		0.00396902	0.000983007	0.806368	K12471|1|1e-31|133|ath:AT3G59290|epsin	GO:0031090//organelle membrane;GO:0043231//intracellular membrane-bounded organelle	GO:0005515//protein binding;GO:0008289//lipid binding	-	At2g43170/F14B2.11 [Arabidopsis thaliana]
Unigene16102_NAU-YH	711	0	16	19		0.01	6.56494	7.18358		9.35864	9.48856	0.129922		Up	Up	Up		2.48e-05	7.34e-06	0.80086		0.000196098	5.64e-05	0.891402	-	-	-	-	-
gi|332793388|gb|FY448718.1|FY448718	674	0	15	19		0.01	6.4925	7.57794		9.34263	9.56566	0.223031		Up	Up	Up		4.81e-05	7.34e-06	0.665826		0.000359734	5.63e-05	0.790666	K13420|1|3e-26|116|rcu:RCOM_0633880|LRR receptor-like serine/threonine-protein kinase FLS2 [EC:2.7.11.1]	GO:0031224//intrinsic to membrane	GO:0005488//binding;GO:0016491//oxidoreductase activity	GO:0048437//floral organ development;GO:0009886//post-embryonic morphogenesis;GO:0009725//response to hormone stimulus;GO:0051301//cell division;GO:0008152//metabolic process;GO:0007154//cell communication;GO:0008283//cell proliferation;GO:0009607//response to biotic stimulus	hypothetical protein ARALYDRAFT_895990 [Arabidopsis lyrata subsp. lyrata]
Unigene19061_NAU-YH	272	0	6	53		0.01	6.43521	52.3798		9.32984	12.3548	3.02495		Up	Up	Up		0.0190743	4.22e-15	6.65e-10		0.0667533	8.84e-14	1.35e-08	K04646|1|1e-07|52.8|aly:ARALYDRAFT_896987|clathrin heavy chain	-	-	-	hypothetical protein ARALYDRAFT_896987 [Arabidopsis lyrata subsp. lyrata]
Unigene15306_NAU-YH	457	0	10	20		0.01	6.38358	11.7644		9.31822	10.2002	0.881994		Up	Up	Up		0.00133608	3.93e-06	0.114157		0.00709507	3.17e-05	0.288974	-	-	-	-	replication protein A1-like protein [Arabidopsis thaliana]
gi|158661064|gb|EX770955.1|EX770955	697	0	15	50		0.01	6.27826	19.2839		9.29422	10.9132	1.61896		Up	Up	Up		4.81e-05	2.76e-14	4.3e-05		0.000359603	5.42e-13	0.00040895	-	-	-	-	hypothetical protein ARALYDRAFT_496615 [Arabidopsis lyrata subsp. lyrata]
Unigene29577_NAU-YH	1031	0	22	75		0.01	6.22507	19.5551		9.28195	10.9333	1.65138		Up	Up	Up		4.59e-07	4.43e-21	3.38e-07		4.94e-06	1.35e-19	4.71e-06	-	GO:0043231//intracellular membrane-bounded organelle	-	-	hypothetical protein ARALYDRAFT_496615 [Arabidopsis lyrata subsp. lyrata]
Unigene22158_NAU-YH	329	0	7	14		0.01	6.20701	11.439		9.27776	10.1597	0.881994		Up	Up	Up		0.00981286	0.000167688	0.191168		0.0386455	0.000980966	0.415059	-	GO:0043231//intracellular membrane-bounded organelle	GO:0005515//protein binding	GO:0009409//response to cold;GO:0006351//transcription, DNA-dependent	calmodulin-binding transcription activator [Brassica napus]
CL1244.Contig1_NAU-YH	330	0	7	43		0.01	6.1882	35.0277		9.27338	11.7743	2.5009		Up	Up	Up		0.00981286	2.2e-12	5.35e-07		0.0388843	3.72e-11	7.27e-06	-	-	-	-	-
Unigene5168_NAU-YH	427	0	9	19		0.01	6.14887	11.9614		9.26418	10.2242	0.959997		Up	Up	Up		0.00259708	7.34e-06	0.0987858		0.0125551	5.63e-05	0.268655	K01228|1|2e-26|115|aly:ARALYDRAFT_475845|mannosyl-oligosaccharide glucosidase [EC:3.2.1.106]	GO:0043231//intracellular membrane-bounded organelle	GO:0015926//glucosidase activity	GO:0009913//epidermal cell differentiation	hypothetical protein ARALYDRAFT_475845 [Arabidopsis lyrata subsp. lyrata]
Unigene25075_NAU-YH	524	0	11	17		0.01	6.12409	8.72117		9.25835	9.76838	0.510025		Up	Up	Up		0.00068735	2.57e-05	0.371518		0.00395899	0.000177496	0.620452	-	-	-	-	Myosin heavy chain-related protein [Arabidopsis thaliana]
gi|167476020|gb|FD962547.1|FD962547	668	0	14	31		0.01	6.11409	12.4751		9.256	10.2848	1.02884		Up	Up	Up		9.36e-05	4.02e-09	0.0240432		0.000656413	4.91e-08	0.0929297	K11968|1|3e-105|379|aly:ARALYDRAFT_470601|ariadne-1	GO:0043231//intracellular membrane-bounded organelle	GO:0046914//transition metal ion binding;GO:0097159//organic cyclic compound binding;GO:0019787//small conjugating protein ligase activity	GO:0009648//photoperiodism;GO:0032446//protein modification by small protein conjugation;GO:0006625//protein targeting to peroxisome;GO:0009062//fatty acid catabolic process;GO:0006402//mRNA catabolic process	RecName: Full=Probable E3 ubiquitin-protein ligase ARI7; AltName: Full=ARIADNE-like protein ARI7; AltName: Full=Protein ariadne homolog 7
Unigene32905_NAU-YH	384	0	8	18		0.01	6.0777	12.6008		9.24738	10.2993	1.05192		Up	Up	Up		0.00504826	1.37e-05	0.0837268		0.0222659	0.000100446	0.236407	-	-	-	-	-
Unigene31728_NAU-YH	444	0	9	15		0.01	5.91344	9.08166		9.20785	9.82681	0.61896		Up	Up	Up		0.00259708	8.97e-05	0.319142		0.012587	0.000559105	0.560204	-	GO:0043231//intracellular membrane-bounded organelle	GO:0016740//transferase activity	-	hypothetical protein ARALYDRAFT_493211 [Arabidopsis lyrata subsp. lyrata]
Unigene25996_NAU-YH	648	0	13	26		0.01	5.8526	10.7859		9.19293	10.0749	0.881994		Up	Up	Up		0.000181915	9.19e-08	0.0699708		0.0011988	9.55e-07	0.208765	-	GO:0043231//intracellular membrane-bounded organelle	-	-	binding protein [Arabidopsis lyrata subsp. lyrata]
CL3642.Contig1_NAU-YH	1103	0	22	143		0.01	5.81872	34.8512		9.18456	11.767	2.58243		Up	Up	Up		4.59e-07	1.47e-39	4.71e-21		4.94e-06	9.11e-38	2.24e-19	K04125|1|9e-152|534|aly:ARALYDRAFT_316746|gibberellin 2-oxidase [EC:1.14.11.13]	GO:0044424//intracellular part	GO:0046914//transition metal ion binding;GO:0045543	GO:0009685//gibberellin metabolic process	gibberellin 2 oxidase 1 [Raphanus sativus]
gi|154165136|gb|EV536410.1|EV536410	703	0	14	17		0.01	5.80969	6.50056		9.18232	9.34442	0.162102		Up	Up	Up		9.36e-05	2.57e-05	0.766938		0.000657143	0.000177661	0.858334	K12795|1|8e-85|311|ath:AT4G11260|suppressor of G2 allele of SKP1	GO:0043231//intracellular membrane-bounded organelle;GO:0031461//cullin-RING ubiquitin ligase complex;GO:0044444//cytoplasmic part	GO:0005488//binding	GO:0009696//salicylic acid metabolic process;GO:0007243//intracellular protein kinase cascade;GO:0010243//response to organic nitrogen;GO:0009755//hormone-mediated signaling pathway;GO:0035966//response to topologically incorrect protein;GO:0042743//hydrogen peroxide metabolic process;GO:0006605//protein targeting;GO:0043094;GO:0045088//regulation of innate immune response;GO:0009845//seed germin…	SGT1-like protein [Brassica oleracea]
Unigene21075_NAU-YH	252	0	5	73		0.01	5.78829	77.8717		9.17699	12.9269	3.74989		Up	Up	Up		0.037077	1.55e-20	1.26e-15		0.11356	4.56e-19	4.22e-14	K12124|1|4e-40|160|aly:ARALYDRAFT_889789|GIGANTEA	GO:0031981//nuclear lumen	GO:0005488//binding	GO:0006073//cellular glucan metabolic process;GO:0048580;GO:0000302//response to reactive oxygen species;GO:0009266//response to temperature stimulus;GO:0007623//circadian rhythm;GO:0048574//long-day photoperiodism, flowering;GO:0006351//transcription, DNA-dependent;GO:0009639//response to red or far red light	GIGANTEA [Brassica rapa]
gi|332786947|gb|FY442085.1|FY442085	862	0	17	20		0.01	5.75337	6.23706		9.16826	9.28472	0.116459		Up	Up	Up		1.27e-05	3.93e-06	0.81633		0.000106775	3.17e-05	0.905677	K01679|1|5e-152|535|ath:AT2G47510|fumarate hydratase, class II [EC:4.2.1.2]	GO:0043234//protein complex;GO:0043231//intracellular membrane-bounded organelle;GO:0044444//cytoplasmic part	GO:0005488//binding;GO:0016836//hydro-lyase activity	GO:0009060//aerobic respiration;GO:0042126//nitrate metabolic process;GO:0006970//response to osmotic stress;GO:0003006//developmental process involved in reproduction;GO:0043648//dicarboxylic acid metabolic process	fumarate hydratase, class II [Arabidopsis thaliana]
Unigene14394_NAU-YH	563	0	11	14		0.01	5.69987	6.68462		9.15479	9.3847	0.229917		Up	Up	Up		0.00068735	0.000167688	0.706326		0.00395621	0.000980896	0.806051	K07213|1|1e-06|51.2|bdi:100823139|copper chaperone	GO:0043231//intracellular membrane-bounded organelle	GO:0043169//cation binding	GO:0000041//transition metal ion transport	hypothetical protein ARALYDRAFT_913778 [Arabidopsis lyrata subsp. lyrata]
CL6336.Contig1_NAU-YH	1194	0	23	302		0.01	5.61958	67.9923		9.13432	12.7312	3.59684		Up	Up	Up		2.36e-07	9.02e-83	1.27e-58		2.65e-06	1.22e-80	1.9e-56	-	GO:0009536//plastid	-	GO:0006950//response to stress	hypothetical protein ARALYDRAFT_477244 [Arabidopsis lyrata subsp. lyrata]
Unigene1751_NAU-YH	682	0	13	16		0.01	5.56083	6.30656		9.11916	9.30071	0.181554		Up	Up	Up		0.000181915	4.8e-05	0.748214		0.00119947	0.000313237	0.848188	-	GO:0031224//intrinsic to membrane	-	GO:0015698//inorganic anion transport;GO:0009267//cellular response to starvation	hypothetical protein [Arabidopsis thaliana]
Unigene20748_NAU-YH	316	0	6	16		0.01	5.53917	13.611		9.11353	10.4106	1.29703		Up	Up	Up		0.0190743	4.8e-05	0.0552114		0.0672205	0.000313413	0.170147	-	-	-	-	-
Unigene21076_NAU-YH	696	0	13	223		0.01	5.44897	86.1297		9.08984	13.0723	3.98245		Up	Up	Up		0.000181915	2.66e-61	3.79e-47		0.00119698	2.62e-59	4.49e-45	K12124|1|1e-110|396|aly:ARALYDRAFT_889789|GIGANTEA	GO:0031981//nuclear lumen	GO:0005488//binding	GO:0006073//cellular glucan metabolic process;GO:0048580;GO:0000302//response to reactive oxygen species;GO:0009266//response to temperature stimulus;GO:0007623//circadian rhythm;GO:0048574//long-day photoperiodism, flowering;GO:0006351//transcription, DNA-dependent;GO:0009639//response to red or far red light	GIGANTEA [Brassica rapa]
CL2920.Contig1_NAU-YH	703	0	13	17		0.01	5.39471	6.50056		9.0754	9.34442	0.269017		Up	Up	Up		0.000181915	2.57e-05	0.625346		0.00119976	0.000177691	0.758244	-	GO:0043231//intracellular membrane-bounded organelle	-	GO:0034645//cellular macromolecule biosynthetic process;GO:0045491//xylan metabolic process;GO:0007275//multicellular organismal development	WRKY DNA-binding protein 14 [Arabidopsis lyrata subsp. lyrata]
Unigene29932_NAU-YH	327	0	6	17		0.01	5.35284	13.9752		9.06416	10.4487	1.3845		Up	Up	Up		0.0190743	2.57e-05	0.037457		0.067042	0.000177676	0.130695	-	-	-	-	-
CL180.Contig2_NAU-YH	1037	0	19	37		0.01	5.34509	9.59136		9.06207	9.90559	0.84352		Up	Up	Up		3.37e-06	9.42e-11	0.036267		3.15e-05	1.37e-09	0.127063	-	GO:0009536//plastid	GO:0016829//lyase activity	-	hypothetical protein ARALYDRAFT_903700 [Arabidopsis lyrata subsp. lyrata]
CL6525.Contig1_NAU-YH	384	0	7	25		0.01	5.31799	17.5011		9.05474	10.7732	1.7185		Up	Up	Up		0.00981286	1.72e-07	0.00286434		0.0389068	1.72e-06	0.0161624	-	-	-	-	hypothetical protein ARALYDRAFT_335492 [Arabidopsis lyrata subsp. lyrata]
Unigene28710_NAU-YH	336	0	6	15		0.01	5.20946	12.0008		9.02499	10.2289	1.20392		Up	Up	Up		0.0190743	8.97e-05	0.0804264		0.066685	0.000558253	0.229301	-	-	-	-	hypothetical protein ARALYDRAFT_493476 [Arabidopsis lyrata subsp. lyrata]
gi|161521998|gb|EY899871.1|EY899871	225	0	4	18		0.01	5.1863	21.5054		9.01856	11.0705	2.05192		Up	Up	Up		0.0720706	1.37e-05	0.00479688		0.190112	0.000100195	0.025087	-	-	-	-	ATPHB2 [Arabidopsis lyrata subsp. lyrata]
Unigene15338_NAU-YH	284	0	5	22		0.01	5.13608	20.8239		9.00452	11.024	2.0195		Up	Up	Up		0.037077	1.12e-06	0.00189772		0.11361	9.88e-06	0.0113786	-	-	-	-	-
Unigene15359_NAU-YH	345	0	6	18		0.01	5.07356	14.0252		8.98685	10.4538	1.46696		Up	Up	Up		0.0190743	1.37e-05	0.025137		0.0672262	0.000100428	0.0946024	K10691|1|2e-19|92.0|ath:AT3G02260|E3 ubiquitin-protein ligase UBR4 [EC:6.3.2.19]	GO:0005911//cell-cell junction;GO:0044444//cytoplasmic part	-	GO:0048281//inflorescence morphogenesis;GO:0060918//auxin transport;GO:0051707//response to other organism;GO:0009725//response to hormone stimulus;GO:0000902//cell morphogenesis;GO:0022622//root system development;GO:0009639//response to red or far red light	E3 ubiquitin-protein ligase UBR4 [Arabidopsis thaliana]
Unigene14924_NAU-YH	405	0	7	18		0.01	5.04224	11.9474		8.97792	10.2225	1.24456		Up	Up	Up		0.00981286	1.37e-05	0.0480364		0.0388599	0.000100374	0.158292	K10588|1|2e-39|159|gmx:100527169|ubiquitin-protein ligase E3 B [EC:6.3.2.19];K10589|4|2e-19|92.0|smo:SELMODRAFT_89794|ubiquitin-protein ligase E3 C [EC:6.3.2.19]	GO:0043234//protein complex;GO:0043231//intracellular membrane-bounded organelle	GO:0019787//small conjugating protein ligase activity	GO:0032446//protein modification by small protein conjugation	ubiquitin-protein ligase 7 [Arabidopsis lyrata subsp. lyrata]
Unigene6716_NAU-YH	650	0	11	14		0.01	4.93696	5.78991		8.94748	9.1774	0.229917		Up	Up	Up		0.00068735	0.000167688	0.706326		0.00396205	0.00098181	0.806191	-	GO:0043231//intracellular membrane-bounded organelle	GO:0017111//nucleoside-triphosphatase activity;GO:0032550;GO:0003676//nucleic acid binding	GO:0010212//response to ionizing radiation;GO:0000723//telomere maintenance;GO:0022403	SNF2 domain-containing protein [Arabidopsis lyrata subsp. lyrata]
CL2582.Contig3_NAU-YH	840	0	14	59		0.01	4.86216	18.8812		8.92545	10.8827	1.95728		Up	Up	Up		9.36e-05	9.88e-17	3.93e-07		0.000657705	2.33e-15	5.45e-06	-	-	-	GO:0009628//response to abiotic stimulus	cold regulated protein 27 [Arabidopsis thaliana]
Unigene5088_NAU-YH	420	0	7	25		0.01	4.86216	16.001		8.92545	10.6439	1.7185		Up	Up	Up		0.00981286	1.72e-07	0.00286434		0.0387981	1.72e-06	0.0161613	-	-	-	-	-
Unigene33700_NAU-YH	545	0	9	26		0.01	4.81755	12.8243		8.91216	10.3247	1.41251		Up	Up	Up		0.00259708	9.19e-08	0.00825074		0.0125952	9.56e-07	0.039198	K05666|1|2e-14|76.6|olu:OSTLU_35503|ATP-binding cassette, subfamily C (CFTR/MRP), member 2;K02021|2|1e-08|57.4|aly:ARALYDRAFT_487170|putative ABC transport system ATP-binding protein	GO:0031224//intrinsic to membrane	GO:0017111//nucleoside-triphosphatase activity;GO:0032550;GO:0016628//oxidoreductase activity, acting on the CH-CH group of donors, NAD or NADP as acceptor;GO:0015405;GO:0042578//phosphoric ester hydrolase activity	GO:0009154//purine ribonucleotide catabolic process;GO:0044763;GO:0051234//establishment of localization	predicted protein [Arabidopsis lyrata subsp. lyrata]
Unigene25550_NAU-YH	426	0	7	24		0.01	4.79368	15.1446		8.90499	10.5646	1.6596		Up	Up	Up		0.00981286	3.21e-07	0.00439226		0.0388486	3.08e-06	0.0233762	-	GO:0005911//cell-cell junction;GO:0009536//plastid	GO:0005543//phospholipid binding	GO:0007154//cell communication	calcium-dependent lipid-binding-like protein [Arabidopsis thaliana]
CL5674.Contig1_NAU-YH	494	0	8	14		0.01	4.72437	7.6183		8.88398	9.57333	0.689349		Up	Up	Up		0.00504826	0.000167688	0.290744		0.022236	0.000982796	0.519175	-	-	-	-	-
gi|167486139|gb|FD972999.1|FD972999	566	0	9	24		0.01	4.63881	11.3986		8.85761	10.1546	1.29703		Up	Up	Up		0.00259708	3.21e-07	0.0175629		0.0125967	3.09e-06	0.0721685	K10999|1|1e-48|190|aly:ARALYDRAFT_491486|cellulose synthase A [EC:2.4.1.12]	GO:0043231//intracellular membrane-bounded organelle;GO:0031224//intrinsic to membrane	GO:0046914//transition metal ion binding;GO:0016759//cellulose synthase activity	GO:0032989;GO:0030243//cellulose metabolic process;GO:0006007//glucose catabolic process;GO:0006972//hyperosmotic response;GO:0006996//organelle organization;GO:0016192//vesicle-mediated transport;GO:0010038//response to metal ion;GO:0070838//divalent metal ion transport;GO:0009746;GO:0048588//developmental cell growth;GO:0009832//plant-type cell wall biogenesis;GO:0042044//fluid transport;GO:007…	cellulose synthase 1.1 catalytic subunit [Brassica napus]
Unigene27558_NAU-YH	385	0	6	20		0.01	4.54644	13.9645		8.82859	10.4476	1.61896		Up	Up	Up		0.0190743	3.93e-06	0.0109924		0.0669216	3.17e-05	0.0496318	-	-	-	-	-
gi|167450310|gb|FD955755.1|FD955755	646	0	10	15		0.01	4.51594	6.24189		8.81888	9.28584	0.466957		Up	Up	Up		0.00133608	8.97e-05	0.440974		0.00712226	0.000559233	0.690856	K08145|1|2e-72|269|vvi:100266019|MFS transporter, SP family, solute carrier family 2 (facilitated glucose transporter), member 8	-	-	-	sugar transporter ERD6-like 6 [Arabidopsis thaliana]
gi|158942152|gb|EX904601.1|EX904601	647	0	10	15		0.01	4.50896	6.23224		8.81665	9.28361	0.466957		Up	Up	Up		0.00133608	8.97e-05	0.440974		0.00711164	0.000558806	0.690663	K12626|1|2e-06|50.4|vvi:100855332|U6 snRNA-associated Sm-like protein LSm7	-	-	-	unnamed protein product [Vitis vinifera]
Unigene30118_NAU-YH	324	0	5	16		0.01	4.502	13.2749		8.81442	10.3745	1.56007		Up	Up	Up		0.037077	4.8e-05	0.0278474		0.113857	0.000313112	0.103009	K10661|1|6e-47|183|aly:ARALYDRAFT_328336|E3 ubiquitin-protein ligase MARCH6 [EC:6.3.2.19]	-	GO:0046914//transition metal ion binding	-	protein binding protein [Arabidopsis lyrata subsp. lyrata]
gi|156155920|gb|EW716066.1|EW716066	843	0	13	20		0.01	4.4988	6.37763		8.81339	9.31688	0.503483		Up	Up	Up		0.000181915	3.93e-06	0.335796		0.00119957	3.17e-05	0.576155	K12471|1|4e-38|156|aly:ARALYDRAFT_486396|epsin	GO:0031090//organelle membrane;GO:0043231//intracellular membrane-bounded organelle	GO:0005515//protein binding;GO:0008289//lipid binding	-	At2g43170/F14B2.11 [Arabidopsis thaliana]
gi|158919071|gb|EX892777.1|EX892777	782	0	12	36		0.01	4.47667	12.3752		8.80628	10.2732	1.46696		Up	Up	Up		0.00035361	1.76e-10	0.00129847		0.00217419	2.49e-09	0.00820851	-	GO:0031224//intrinsic to membrane	-	GO:0009832//plant-type cell wall biogenesis	arabinogalactan protein-like [Arabidopsis thaliana]
gi|166125220|gb|FD559086.1|FD559086	658	0	10	27		0.01	4.43358	11.0305		8.79233	10.1073	1.31495		Up	Up	Up		0.00133608	4.91e-08	0.0107148		0.00711625	5.26e-07	0.0492574	-	-	-	-	ST225 [Eutrema halophilum]
CL6360.Contig3_NAU-YH	1341	0	20	50		0.01	4.35093	10.023		8.76518	9.9691	1.20392		Up	Up	Up		1.73e-06	2.76e-14	0.00106531		1.71e-05	5.43e-13	0.00697524	-	GO:0043231//intracellular membrane-bounded organelle	-	GO:0010073//meristem maintenance	hypothetical protein [Arabidopsis thaliana]
CL8741.Contig1_NAU-YH	943	0	14	27		0.01	4.33109	7.69678		8.75859	9.58811	0.829527		Up	Up	Up		9.36e-05	4.91e-08	0.0794036		0.000657311	5.26e-07	0.227726	K13148|1|9e-07|48.1|vvi:100261060|integrator complex subunit 11 [EC:3.1.27.-];K12619|3|9e-06|49.3|vvi:100260845|5'-3' exoribonuclease 2 [EC:3.1.13.-]	-	-	-	putative AP endonuclease/reverse transcriptase [Brassica napus]
gi|161572274|gb|EY943826.1|EY943826	607	0	9	15		0.01	4.32548	6.64293		8.75672	9.37568	0.61896		Up	Up	Up		0.00259708	8.97e-05	0.319142		0.0126071	0.000559361	0.560304	-	-	-	-	Ulp1 protease family protein [Arabidopsis thaliana]
Unigene1718_NAU-YH	276	0	4	19		0.01	4.22796	18.5055		8.72382	10.8537	2.12992		Up	Up	Up		0.0720706	7.34e-06	0.00296268		0.19225	5.64e-05	0.0164755	-	-	-	-	-
Unigene7513_NAU-YH	555	0	8	16		0.01	4.20511	7.74969		8.716	9.59799	0.881994		Up	Up	Up		0.00504826	4.8e-05	0.160362		0.0221801	0.000313012	0.365358	-	-	-	-	-
Unigene31302_NAU-YH	279	0	4	16		0.01	4.1825	15.416		8.70822	10.5902	1.88199		Up	Up	Up		0.0720706	4.8e-05	0.0122854		0.18988	0.000312637	0.0534567	K07399|1|7e-19|90.1|ath:AT1G49380|cytochrome c biogenesis protein	GO:0009536//plastid	-	GO:0009451//RNA modification;GO:0005984//disaccharide metabolic process;GO:0048869//cellular developmental process;GO:0005982//starch metabolic process;GO:0006090//pyruvate metabolic process;GO:0009668;GO:0009887//organ morphogenesis;GO:0043623//cellular protein complex assembly;GO:0044093;GO:0046471//phosphatidylglycerol metabolic process;GO:0016109	cytochrome c biogenesis protein CCS1 [Arabidopsis thaliana]
Unigene7910_NAU-YH	490	0	7	26		0.01	4.16757	14.2638		8.70306	10.4781	1.77508		Up	Up	Up		0.00981286	9.19e-08	0.00185505		0.0387832	9.55e-07	0.0111398	K01051|1|3e-11|65.9|rcu:RCOM_1611040|pectinesterase [EC:3.1.1.11]	GO:0005618//cell wall	GO:0030234//enzyme regulator activity;GO:0052689	GO:0071555//cell wall organization;GO:0000272//polysaccharide catabolic process;GO:0044092//negative regulation of molecular function	probable pectinesterase/pectinesterase inhibitor 6 [Arabidopsis thaliana]
CL4809.Contig2_NAU-YH	1064	0	15	41		0.01	4.11273	10.3586		8.68395	10.0166	1.33266		Up	Up	Up		4.81e-05	7.7e-12	0.00137863		0.000360423	1.24e-10	0.00863455	-	GO:0043231//intracellular membrane-bounded organelle	-	-	CCT motif family protein [Arabidopsis thaliana]
Unigene26978_NAU-YH	497	0	7	19		0.01	4.10887	10.2767		8.6826	10.0052	1.32257		Up	Up	Up		0.00981286	7.34e-06	0.0330088		0.0389237	5.64e-05	0.116796	-	-	-	-	-
Unigene13780_NAU-YH	505	0	7	23		0.01	4.04378	12.2432		8.65956	10.2578	1.5982		Up	Up	Up		0.00981286	6.01e-07	0.00668588		0.0388318	5.54e-06	0.0330322	K14556|1|4e-09|58.9|ath:AT3G21540|U3 small nucleolar RNA-associated protein 12	GO:0031461//cullin-RING ubiquitin ligase complex	-	-	hypothetical protein [Arabidopsis thaliana]
CL202.Contig1_NAU-YH	867	0	12	24		0.01	4.03778	7.44131		8.65742	9.53941	0.881994		Up	Up	Up		0.00035361	3.21e-07	0.0821938		0.00217533	3.09e-06	0.233762	K04681|1|4e-66|249|gmx:100777429|retinoblastoma-like;K06618|5|2e-32|137|smo:SELMODRAFT_451523|retinoblastoma-associated protein	GO:0043231//intracellular membrane-bounded organelle;GO:0044444//cytoplasmic part	GO:0005515//protein binding;GO:0003676//nucleic acid binding	GO:0006261//DNA-dependent DNA replication;GO:0044772//mitotic cell cycle phase transition;GO:0009566//fertilization;GO:0048827//phyllome development;GO:0045165//cell fate commitment;GO:0051301//cell division;GO:0051239;GO:0010564//regulation of cell cycle process;GO:0000904//cell morphogenesis involved in differentiation;GO:0016049//cell growth;GO:0048229//gametophyte development;GO:0000280//nucl…	retinoblastoma-related protein 4 [Brassica juncea]
Unigene31905_NAU-YH	724	0	10	18		0.01	4.02941	6.6833		8.65443	9.38442	0.729991		Up	Up	Up		0.00133608	1.37e-05	0.204022		0.00711764	0.000100392	0.438091	-	GO:0044424//intracellular part	-	GO:0009404//toxin metabolic process	hypothetical protein 40.t00057 [Brassica oleracea]
Unigene31284_NAU-YH	363	0	5	17		0.01	4.01831	12.5892		8.65045	10.298	1.64753		Up	Up	Up		0.037077	2.57e-05	0.0181894		0.11323	0.000177466	0.0744385	-	-	-	-	-
Unigene32118_NAU-YH	509	0	7	15		0.01	4.012	7.92192		8.64818	9.62971	0.98153		Up	Up	Up		0.00981286	8.97e-05	0.138061		0.0390029	0.000559404	0.33749	-	-	-	-	-
CL4342.Contig3_NAU-YH	445	0	6	15		0.01	3.93343	9.06126		8.61965	9.82357	1.20392		Up	Up	Up		0.0190743	8.97e-05	0.0804264		0.0665603	0.000558083	0.229226	-	-	-	-	putative receptor protein kinase [Arabidopsis thaliana]
Unigene31748_NAU-YH	377	0	5	31		0.01	3.86909	22.1043		8.59585	11.1101	2.51426		Up	Up	Up		0.037077	4.02e-09	2.2e-05		0.114607	4.91e-08	0.000224613	-	-	-	-	-
CL10019.Contig1_NAU-YH	534	0	7	19		0.01	3.82417	9.56466		8.579	9.90157	1.32257		Up	Up	Up		0.00981286	7.34e-06	0.0330088		0.0386492	5.63e-05	0.116706	-	-	GO:0005488//binding;GO:0018024//histone-lysine N-methyltransferase activity	GO:0034968//histone lysine methylation;GO:0006351//transcription, DNA-dependent	hypothetical protein ARALYDRAFT_311665 [Arabidopsis lyrata subsp. lyrata]
Unigene30780_NAU-YH	1534	0	20	202		0.01	3.80351	35.3984		8.57119	11.7895	3.21828		Up	Up	Up		1.73e-06	1.36e-55	3.87e-36		1.71e-05	1.2e-53	3.41e-34	-	GO:0016020//membrane	GO:0060089	GO:0009314//response to radiation;GO:0005982//starch metabolic process;GO:0005984//disaccharide metabolic process	phototropic-responsive NPH3-like protein [Arabidopsis thaliana]
gi|332785817|gb|FY444749.1|FY444749	867	0	11	23		0.01	3.7013	7.13125		8.53189	9.47801	0.946125		Up	Up	Up		0.00068735	6.01e-07	0.0713894		0.00396344	5.54e-06	0.21265	K11819|1|2e-85|313|aly:ARALYDRAFT_480895|ROOTY/SUPERROOT1 [EC:4.4.1.-];K00815|3|5e-78|289|pop:POPTR_594645|tyrosine aminotransferase [EC:2.6.1.5]	GO:0043231//intracellular membrane-bounded organelle;GO:0005576//extracellular region	GO:0070547;GO:0016846//carbon-sulfur lyase activity;GO:0047635;GO:0043168;GO:0070529	GO:0006351//transcription, DNA-dependent;GO:0006732//coenzyme metabolic process;GO:0006090//pyruvate metabolic process;GO:0018871;GO:0009636//response to toxic substance;GO:0006972//hyperosmotic response;GO:0006753//nucleoside phosphate metabolic process;GO:0006633//fatty acid biosynthetic process;GO:0019758;GO:0006544//glycine metabolic process;GO:0048869//cellular developmental process;GO:00098…	aminotransferase class I and II family protein [Arabidopsis lyrata subsp. lyrata]
gi|154092987|gb|EV525960.1|EV525960	869	0	11	27		0.01	3.69278	8.35221		8.52856	9.70601	1.17745		Up	Up	Up		0.00068735	4.91e-08	0.0192072		0.00396038	5.26e-07	0.0782526	K08341|1|8e-41|165|pop:POPTR_711668|GABA(A) receptor-associated protein (autophagy-related protein 8)	GO:0005773//vacuole	GO:0015631//tubulin binding	GO:0033554//cellular response to stress;GO:0044248//cellular catabolic process	autophagy 8e [Arabidopsis thaliana]
Unigene9909_NAU-YH	711	0	9	21		0.01	3.69278	7.93975		8.52856	9.63295	1.10439		Up	Up	Up		0.00259708	2.1e-06	0.0510414		0.012561	1.77e-05	0.162804	-	-	-	-	-
gi|166148403|gb|FD579292.1|FD579292	795	0	10	18		0.01	3.66955	6.08643		8.51946	9.24945	0.729991		Up	Up	Up		0.00133608	1.37e-05	0.204022		0.00709645	0.000100239	0.437935	K00975|1|9e-73|271|ath:AT2G21590|glucose-1-phosphate adenylyltransferase [EC:2.7.7.27]	GO:0043234//protein complex;GO:0009536//plastid	GO:0070566//adenylyltransferase activity	GO:0005982//starch metabolic process;GO:0043094	RecName: Full=Probable glucose-1-phosphate adenylyltransferase large subunit, chloroplastic; AltName: Full=ADP-glucose pyrophosphorylase; AltName: Full=ADP-glucose synthase; AltName: Full=AGPase S; AltName: Full=Alpha-D-glucose-1-phosphate adenyl transferase; Flags: Precursor
Unigene23420_NAU-YH	319	0	4	14		0.01	3.65805	11.7976		8.51493	10.2043	1.68935		Up	Up	Up		0.0720706	0.000167688	0.0303486		0.192789	0.000982866	0.109493	-	GO:0043231//intracellular membrane-bounded organelle;GO:0005911//cell-cell junction;GO:0016020//membrane	GO:0046914//transition metal ion binding;GO:0016740//transferase activity	GO:0000097//sulfur amino acid biosynthetic process;GO:0008380//RNA splicing;GO:0000226//microtubule cytoskeleton organization	hypothetical protein PRUPE_ppa001586mg [Prunus persica]
Unigene28375_NAU-YH	479	0	6	37		0.01	3.65423	20.7646		8.51342	11.0199	2.50649		Up	Up	Up		0.0190743	9.42e-11	3.41e-06		0.0667704	1.37e-09	4.06e-05	-	-	-	-	myosin heavy chain-like protein [Arabidopsis thaliana]
Unigene1272_NAU-YH	959	0	12	42		0.01	3.65042	11.773		8.51192	10.2013	1.68935		Up	Up	Up		0.00035361	4.12e-12	0.000115512		0.00217029	6.8e-11	0.000985449	K08874|1|4e-153|538|aly:ARALYDRAFT_491024|transformation/transcription domain-associated protein	GO:0005911//cell-cell junction;GO:0044444//cytoplasmic part	GO:0016772//transferase activity, transferring phosphorus-containing groups	GO:0007010//cytoskeleton organization;GO:0009791//post-embryonic development;GO:0030422//production of siRNA involved in RNA interference;GO:0006796//phosphate-containing compound metabolic process;GO:0006342//chromatin silencing;GO:0035195//gene silencing by miRNA;GO:0033205//cell cycle cytokinesis;GO:0045087//innate immune response	transformation/transcription domain-associated protein [Arabidopsis thaliana]
gi|154164384|gb|EV535658.1|EV535658	733	0	9	17		0.01	3.58195	6.23451		8.4846	9.28413	0.799532		Up	Up	Up		0.00259708	2.57e-05	0.182389		0.0125396	0.000177481	0.405494	K04079|1|2e-130|394|aly:ARALYDRAFT_495683|molecular chaperone HtpG	GO:0031981//nuclear lumen;GO:0005911//cell-cell junction;GO:0005576//extracellular region;GO:0009532//plastid stroma;GO:0031090//organelle membrane;GO:0030312//external encapsulating structure	GO:0032550;GO:0005515//protein binding;GO:0017111//nucleoside-triphosphatase activity	GO:0009605//response to external stimulus;GO:0031647//regulation of protein stability;GO:0048827//phyllome development;GO:0051592//response to calcium ion;GO:0010118//stomatal movement;GO:0044267//cellular protein metabolic process;GO:0042742//defense response to bacterium;GO:0006970//response to osmotic stress;GO:0009845//seed germination;GO:0009408//response to heat;GO:0019932//second-messenger…	heat shock protein 81-4 [Brassica rapa]
gi|332790278|gb|FY454343.1|FY454343	900	0	11	24		0.01	3.56558	7.16846		8.47799	9.48552	1.00753		Up	Up	Up		0.00068735	3.21e-07	0.0521414		0.00396149	3.08e-06	0.164209	-	-	-	-	putative dof zinc finger protein [Brassica napus]
Unigene8542_NAU-YH	494	0	6	16		0.01	3.54327	8.70663		8.46894	9.76597	1.29703		Up	Up	Up		0.0190743	4.8e-05	0.0552114		0.0671426	0.000313312	0.170133	-	GO:0031224//intrinsic to membrane;GO:0043231//intracellular membrane-bounded organelle	GO:0004553//hydrolase activity, hydrolyzing O-glycosyl compounds	GO:0009886//post-embryonic morphogenesis;GO:0006678//glucosylceramide metabolic process	Beta-glucosidase, GBA2 type family protein [Arabidopsis thaliana]
gi|161567275|gb|EY938819.1|EY938819	833	0	10	75		0.01	3.50216	24.2032		8.4521	11.241	2.78889		Up	Up	Up		0.00133608	4.43e-21	1.47e-12		0.00710933	1.35e-19	3.89e-11	K09422|1|2e-79|293|aly:ARALYDRAFT_488646|myb proto-oncogene protein, plant	-	-	-	AtMYB56 [Arabidopsis lyrata subsp. lyrata]
Unigene7183_NAU-YH	608	0	7	18		0.01	3.35873	7.95841		8.39177	9.63634	1.24456		Up	Up	Up		0.00981286	1.37e-05	0.0480364		0.0386195	0.000100213	0.158172	-	GO:0031224//intrinsic to membrane	-	GO:0015698//inorganic anion transport;GO:0009267//cellular response to starvation	hypothetical protein [Arabidopsis thaliana]
gi|161536483|gb|EY908506.1|EY908506	522	0	6	52		0.01	3.35321	26.7787		8.3894	11.3869	2.99747		Up	Up	Up		0.0190743	7.89e-15	1.15e-09		0.0672118	1.61e-13	2.29e-08	K12124|1|3e-87|318|aly:ARALYDRAFT_889789|GIGANTEA	-	-	-	GIGANTEA [Brassica rapa]
Unigene16148_NAU-YH	443	0	5	14		0.01	3.29266	8.49535		8.36311	9.73053	1.36742		Up	Up	Up		0.037077	0.000167688	0.06318		0.1132	0.000981036	0.191528	K10588|1|5e-37|150|rcu:RCOM_0840110|ubiquitin-protein ligase E3 B [EC:6.3.2.19];K10589|3|2e-12|69.3|smo:SELMODRAFT_89794|ubiquitin-protein ligase E3 C [EC:6.3.2.19]	GO:0043234//protein complex;GO:0043231//intracellular membrane-bounded organelle	GO:0019787//small conjugating protein ligase activity	GO:0032446//protein modification by small protein conjugation	ubiquitin-protein ligase 7 [Arabidopsis lyrata subsp. lyrata]
gi|161543668|gb|EY916288.1|EY916288	717	0	8	17		0.01	3.255	6.37363		8.34652	9.31597	0.969457		Up	Up	Up		0.00504826	2.57e-05	0.116614		0.0222563	0.000177737	0.294121	K12891|1|2e-50|196|aly:ARALYDRAFT_496619|splicing factor, arginine/serine-rich 2	GO:0016604//nuclear body;GO:0044444//cytoplasmic part	GO:0003676//nucleic acid binding;GO:0036094//small molecule binding	GO:0000377;GO:0035195//gene silencing by miRNA;GO:0016246//RNA interference	splicing factor, arginine/serine-rich 2 [Arabidopsis thaliana]
CL5566.Contig2_NAU-YH	449	0	5	17		0.01	3.24866	10.1779		8.3437	9.99123	1.64753		Up	Up	Up		0.037077	2.57e-05	0.0181894		0.114015	0.000177586	0.0744813	-	-	-	-	-
gi|158645462|gb|EX755353.1|EX755353	724	0	8	28		0.01	3.22353	10.3962		8.3325	10.0218	1.68935		Up	Up	Up		0.00504826	2.63e-08	0.00177106		0.0221528	2.91e-07	0.01072	-	-	-	-	potassium transporter [Eutrema salsugineum]
CL3823.Contig2_NAU-YH	634	0	7	15		0.01	3.22099	6.36003		8.33136	9.31289	0.98153		Up	Up	Up		0.00981286	8.97e-05	0.138061		0.0389784	0.000559318	0.337469	K12251|1|2e-28|74.7|ath:AT2G27450|N-carbamoylputrescine amidase [EC:3.5.1.53]	-	GO:0016811//hydrolase activity, acting on carbon-nitrogen (but not peptide) bonds, in linear amides	GO:0006525//arginine metabolic process;GO:0006596//polyamine biosynthetic process	hypothetical protein VITISV_037576 [Vitis vinifera]
CL7033.Contig2_NAU-YH	558	0	6	15		0.01	3.13688	7.22627		8.29318	9.49711	1.20392		Up	Up	Up		0.0190743	8.97e-05	0.0804264		0.0667618	0.000558423	0.229334	-	GO:0043231//intracellular membrane-bounded organelle	-	-	O-fucosyltransferase family protein [Arabidopsis thaliana]
gi|161560247|gb|EY931755.1|EY931755	749	0	8	17		0.01	3.11594	6.10133		8.28352	9.25298	0.969457		Up	Up	Up		0.00504826	2.57e-05	0.116614		0.0222193	0.000177631	0.294065	K14548|1|2e-125|446|ath:AT1G27470|U3 small nucleolar RNA-associated protein 4	GO:0043231//intracellular membrane-bounded organelle	GO:0016846//carbon-sulfur lyase activity	-	transducin family protein / WD-40 repeat family protein [Arabidopsis thaliana]
gi|167438143|gb|FD947373.1|FD947373	694	0	7	22		0.01	2.94252	8.52159		8.20091	9.73498	1.53407		Up	Up	Up		0.00981286	1.12e-06	0.0100978		0.0388093	9.88e-06	0.0467141	K12124|1|1e-84|310|ath:AT1G22770|GIGANTEA	-	-	-	GIGANTEA [Brassica rapa]
Unigene7816_NAU-YH	502	0	5	16		0.01	2.90567	8.56788		8.18273	9.74279	1.56007		Up	Up	Up		0.037077	4.8e-05	0.0278474		0.113883	0.000313137	0.103018	-	-	-	-	-
gi|158946417|gb|EX908914.1|EX908914	820	0	8	34		0.01	2.84614	11.1461		8.15286	10.1223	1.96946		Up	Up	Up		0.00504826	6.15e-10	0.000124793		0.0221753	8.23e-09	0.00105601	K01188|1|1e-113|407|aly:ARALYDRAFT_472753|beta-glucosidase [EC:3.2.1.21]	-	-	-	hypothetical protein ARALYDRAFT_472753 [Arabidopsis lyrata subsp. lyrata]
Unigene24355_NAU-YH	417	0	4	23		0.01	2.79837	14.8269		8.12844	10.534	2.40556		Up	Up	Up		0.0720706	6.01e-07	0.000404246		0.1934	5.54e-06	0.00299913	K09597|1|9e-20|93.6|mtr:MTR_7g077800|signal peptide peptidase-like 2B [EC:3.4.23.-]	GO:0031224//intrinsic to membrane;GO:0043231//intracellular membrane-bounded organelle	GO:0004175//endopeptidase activity	GO:0019538//protein metabolic process	protease-associated domain-containing protein [Arabidopsis lyrata subsp. lyrata]
gi|158651957|gb|EX761848.1|EX761848	744	0	7	17		0.01	2.74477	6.14233		8.10054	9.26264	1.1621		Up	Up	Up		0.00981286	2.57e-05	0.0691372		0.0387012	0.000177511	0.206781	-	-	-	-	-
Unigene2282_NAU-YH	546	0	5	27		0.01	2.67152	13.2932		8.06151	10.3765	2.31495		Up	Up	Up		0.037077	4.91e-08	0.000167614		0.114655	5.26e-07	0.00137289	-	-	-	-	-
CL6114.Contig1_NAU-YH	219	0	2	16		0.01	2.6642	19.6396		8.05756	10.9396	2.88199		Up	Up	Up		0.272312	4.8e-05	0.00133686		0.481319	0.000313538	0.00842476	-	-	-	-	-
CL275.Contig1_NAU-YH	335	0	3	57		0.01	2.6125	45.7391		8.02929	12.1592	4.12992		Up	Up	Up		0.140092	3.46e-16	2.97e-13		0.307944	7.8e-15	8.31e-12	-	GO:0043231//intracellular membrane-bounded organelle	GO:0001071//nucleic acid binding transcription factor activity	GO:0032502//developmental process	NAC domain containing protein 74 [Arabidopsis thaliana]
Unigene31069_NAU-YH	224	0	2	14		0.01	2.60473	16.8011		8.02499	10.7143	2.68935		Up	Up	Up		0.272312	0.000167688	0.00398412		0.468202	0.000981317	0.0215343	K13448|1|4e-16|80.9|ath:AT3G47480|calcium-binding protein CML	GO:0016020//membrane	GO:0046872//metal ion binding	GO:0009696//salicylic acid metabolic process;GO:0009605//response to external stimulus;GO:0007243//intracellular protein kinase cascade;GO:0010243//response to organic nitrogen;GO:0016044//cellular membrane organization;GO:0009755//hormone-mediated signaling pathway;GO:0042743//hydrogen peroxide metabolic process;GO:0006605//protein targeting;GO:0002252;GO:0009626//plant-type hypersensitive respo…	RecName: Full=Probable calcium-binding protein CML47; AltName: Full=Calmodulin-like protein 47
gi|167448042|gb|FD957281.1|FD957281	688	0	6	32		0.01	2.54415	12.5031		7.99104	10.2881	2.29703		Up	Up	Up		0.0190743	2.15e-09	4.25e-05		0.0669818	2.7e-08	0.000404252	K03232|1|9e-33|138|aly:ARALYDRAFT_473244|elongation factor 1-beta	GO:0043234//protein complex;GO:0044444//cytoplasmic part;GO:0016020//membrane	GO:0008135//translation factor activity, nucleic acid binding	GO:0006412//translation	elongation factor 1-beta [Arabidopsis lyrata subsp. lyrata]
Unigene5453_NAU-YH	577	0	5	24		0.01	2.52799	11.1813		7.98184	10.1269	2.14503		Up	Up	Up		0.037077	3.21e-07	0.000731106		0.114237	3.08e-06	0.0050222	-	GO:0044444//cytoplasmic part	-	-	binding protein [Arabidopsis lyrata subsp. lyrata]
CL2218.Contig4_NAU-YH	2206	0	19	71		0.01	2.51263	8.65187		7.97305	9.75687	1.78381		Up	Up	Up		3.37e-06	5.42e-20	1.64e-07		3.14e-05	1.55e-18	2.42e-06	K12129|1|0.0|899|aly:ARALYDRAFT_908143|pseudo-response regulator 7	GO:0043231//intracellular membrane-bounded organelle	GO:0003676//nucleic acid binding;GO:0004871//signal transducer activity	GO:0007623//circadian rhythm;GO:0007165//signal transduction;GO:0006351//transcription, DNA-dependent;GO:0048571//long-day photoperiodism	pseudo-response regulator 7b [Brassica rapa]
gi|154256504|gb|EV567553.1|EV567553	814	0	7	21		0.01	2.50873	6.93509		7.97081	9.43777	1.46696		Up	Up	Up		0.00981286	2.1e-06	0.0151241		0.0386993	1.77e-05	0.0642891	K08054|1|2e-117|419|aly:ARALYDRAFT_496347|calnexin	GO:0031224//intrinsic to membrane;GO:0005618//cell wall;GO:0009536//plastid;GO:0005911//cell-cell junction;GO:0031090//organelle membrane	GO:0046872//metal ion binding;GO:0005515//protein binding	GO:0009642//response to light intensity;GO:0044267//cellular protein metabolic process;GO:0000302//response to reactive oxygen species;GO:0033554//cellular response to stress;GO:0051234//establishment of localization;GO:0009814//defense response, incompatible interaction	calnexin 1 [Arabidopsis lyrata subsp. lyrata]
Unigene16831_NAU-YH	583	0	5	23		0.01	2.50197	10.6051		7.96692	10.0505	2.08363		Up	Up	Up		0.037077	6.01e-07	0.00118151		0.114272	5.54e-06	0.00762713	K13506|1|2e-49|193|aly:ARALYDRAFT_919297|glycerol-3-phosphate O-acyltransferase 3/4 [EC:2.3.1.15]	GO:0043231//intracellular membrane-bounded organelle;GO:0016020//membrane	GO:0016740//transferase activity	GO:0006281//DNA repair;GO:0006641//triglyceride metabolic process;GO:0046339//diacylglycerol metabolic process;GO:0046471//phosphatidylglycerol metabolic process	phospholipid/glycerol acyltransferase family protein [Arabidopsis lyrata subsp. lyrata]
Unigene25884_NAU-YH	821	0	7	19		0.01	2.48734	6.22111		7.95846	9.28103	1.32257		Up	Up	Up		0.00981286	7.34e-06	0.0330088		0.0387384	5.63e-05	0.116722	K12882|1|3e-128|456|aly:ARALYDRAFT_480309|nuclear cap-binding protein subunit 1	GO:0043231//intracellular membrane-bounded organelle;GO:0034518//RNA cap binding complex;GO:0044444//cytoplasmic part	GO:0003723//RNA binding	GO:0009653//anatomical structure morphogenesis;GO:0009908//flower development;GO:0007010//cytoskeleton organization;GO:0006351//transcription, DNA-dependent;GO:0009639//response to red or far red light;GO:0050658//RNA transport;GO:0048571//long-day photoperiodism;GO:0009756//carbohydrate mediated signaling;GO:0006305;GO:0048507//meristem development;GO:0032446//protein modification by small prote…	nuclear cap-binding protein subunit 1 [Arabidopsis thaliana]
gi|161562989|gb|EY934503.1|EY934503	714	0	6	68		0.01	2.45151	25.6016		7.93753	11.322	3.38449		Up	Up	Up		0.0190743	3.54e-19	1.45e-13		0.0672464	9.63e-18	4.15e-12	K09872|1|5e-88|322|aly:ARALYDRAFT_482707|aquaporin PIP	GO:0005911//cell-cell junction;GO:0009536//plastid;GO:0031224//intrinsic to membrane	GO:0044389;GO:0005372//water transmembrane transporter activity	GO:0009414//response to water deprivation;GO:0006007//glucose catabolic process;GO:0006996//organelle organization;GO:0006970//response to osmotic stress;GO:0010038//response to metal ion;GO:0070838//divalent metal ion transport;GO:0009746;GO:0048588//developmental cell growth;GO:0000041//transition metal ion transport;GO:0000097//sulfur amino acid biosynthetic process;GO:0055085//transmembrane t…	Plasma membrane aquaporin (PAQ2) [Raphanus sativus]
CL6846.Contig1_NAU-YH	375	0	3	14		0.01	2.33384	10.0358		7.86656	9.97095	2.10439		Up	Up	Up		0.140092	0.000167688	0.0123325		0.310413	0.000982443	0.0536203	-	GO:0016020//membrane;GO:0044444//cytoplasmic part	GO:0016787//hydrolase activity	-	kelch repeat-containing serine/threonine phosphoesterase family protein [Arabidopsis lyrata subsp. lyrata]
CL8417.Contig2_NAU-YH	530	0	4	15		0.01	2.20173	7.60804		7.7825	9.57138	1.78889		Up	Up	Up		0.0720706	8.97e-05	0.0194048		0.191515	0.000558593	0.0789388	K10592|1|2e-57|219|ath:AT1G70320|E3 ubiquitin-protein ligase HUWE1 [EC:6.3.2.19]	-	-	-	ubiquitin-protein ligase 1 [Arabidopsis lyrata subsp. lyrata]
gi|156171973|gb|EW732119.1|EW732119	797	0	6	14		0.01	2.19621	4.72201		7.77887	8.88326	1.10439		Up	Up	Up		0.0190743	0.000167688	0.115662		0.0665405	0.000980825	0.292049	K11714|1|3e-82|302|aly:ARALYDRAFT_912111|rhamnogalacturonan II specific xylosyltransferase [EC:2.4.2.-]	-	-	-	hypothetical protein ARALYDRAFT_912111 [Arabidopsis lyrata subsp. lyrata]
gi|166111333|gb|FD542883.1|FD542883	835	0	6	17		0.01	2.09626	5.47293		7.71167	9.09617	1.3845		Up	Up	Up		0.0190743	2.57e-05	0.037457		0.0672234	0.000177767	0.130748	-	-	-	-	pentatricopeptide repeat-containing protein [Arabidopsis lyrata subsp. lyrata]
gi|332771155|gb|FY429430.1|FY429430	868	0	6	20		0.01	2.01656	6.19395		7.65576	9.27472	1.61896		Up	Up	Up		0.0190743	3.93e-06	0.0109924		0.0668673	3.17e-05	0.0496232	K10592|1|8e-141|497|aly:ARALYDRAFT_684483|E3 ubiquitin-protein ligase HUWE1 [EC:6.3.2.19]	GO:0044464//cell part	GO:0019787//small conjugating protein ligase activity	GO:0032446//protein modification by small protein conjugation	predicted protein [Arabidopsis lyrata subsp. lyrata]
CL3077.Contig1_NAU-YH	436	0	3	14		0.01	2.00731	8.63175		7.64912	9.75351	2.10439		Up	Up	Up		0.140092	0.000167688	0.0123325		0.309427	0.00098188	0.0536143	-	-	-	-	hypothetical protein ARALYDRAFT_477928 [Arabidopsis lyrata subsp. lyrata]
CL11361.Contig1_NAU-YH	729	0	5	20		0.01	2.00089	7.37496		7.6445	9.52649	1.88199		Up	Up	Up		0.037077	3.93e-06	0.004798		0.114508	3.18e-05	0.0250895	-	GO:0016020//membrane;GO:0042579//microbody	-	-	hypothetical protein [Arabidopsis thaliana]
CL4840.Contig1_NAU-YH	440	0	3	18		0.01	1.98907	10.9971		7.63595	10.1029	2.46696		Up	Up	Up		0.140092	1.37e-05	0.00163732		0.306205	0.000100221	0.0100062	-	GO:0043231//intracellular membrane-bounded organelle	GO:0001071//nucleic acid binding transcription factor activity;GO:0003677//DNA binding	GO:0006351//transcription, DNA-dependent;GO:0016109;GO:0006732//coenzyme metabolic process;GO:0009639//response to red or far red light;GO:0006779//porphyrin-containing compound biosynthetic process;GO:0003006//developmental process involved in reproduction;GO:0010160//formation of organ boundary;GO:0006090//pyruvate metabolic process;GO:0008283//cell proliferation;GO:0009668;GO:0009886//post-emb…	hypothetical protein ARALYDRAFT_491396 [Arabidopsis lyrata subsp. lyrata]
Unigene33390_NAU-YH	738	0	5	28		0.01	1.97649	10.199		7.6268	9.99422	2.36742		Up	Up	Up		0.037077	2.63e-08	0.000101578		0.113302	2.91e-07	0.000883196	-	-	GO:0097159//organic cyclic compound binding;GO:1901363;GO:0036094//small molecule binding	GO:0009416//response to light stimulus;GO:0009627//systemic acquired resistance;GO:0042743//hydrogen peroxide metabolic process	hypothetical protein ARALYDRAFT_320248 [Arabidopsis lyrata subsp. lyrata]
gi|332791811|gb|FY452635.1|FY452635	894	0	6	28		0.01	1.95792	8.41933		7.61318	9.71756	2.10439		Up	Up	Up		0.0190743	2.63e-08	0.000296328		0.0668645	2.91e-07	0.00225698	K14498|1|5e-109|392|aly:ARALYDRAFT_888390|serine/threonine-protein kinase SRK2 [EC:2.7.11.1]	GO:0044444//cytoplasmic part	GO:0032550;GO:0004672//protein kinase activity;GO:0005543//phospholipid binding	GO:0006464//cellular protein modification process;GO:0006970//response to osmotic stress;GO:0006796//phosphate-containing compound metabolic process;GO:0048528//post-embryonic root development	serine/threonine-protein kinase SRK2A [Arabidopsis thaliana]
gi|166145196|gb|FD577894.1|FD577894	771	0	5	44		0.01	1.89189	15.3411		7.56369	10.5832	3.0195		Up	Up	Up		0.037077	1.18e-12	2.09e-08		0.114062	2.03e-11	3.55e-07	-	GO:0043231//intracellular membrane-bounded organelle	GO:0003677//DNA binding;GO:0001071//nucleic acid binding transcription factor activity	-	heat stress transcription factor A-8 [Arabidopsis thaliana]
gi|158655007|gb|EX764898.1|EX764898	620	0	4	15		0.01	1.88213	6.50364		7.55622	9.3451	1.78889		Up	Up	Up		0.0720706	8.97e-05	0.0194048		0.191851	0.000558721	0.078951	K01915|1|8e-99|357|ath:AT5G37600|glutamine synthetase [EC:6.3.1.2]	-	-	-	glutamine synthetase [Raphanus sativus]
Unigene21677_NAU-YH	315	0	2	14		0.01	1.85225	11.9474		7.53314	10.2225	2.68935		Up	Up	Up		0.272312	0.000167688	0.00398412		0.47163	0.000981739	0.0215521	-	-	GO:0046914//transition metal ion binding;GO:0016491//oxidoreductase activity;GO:0046906//tetrapyrrole binding	GO:0044710;GO:0030001//metal ion transport	cytochrome P450, family 72, subfamily A, polypeptide 7 [Arabidopsis thaliana]
Unigene30036_NAU-YH	487	0	3	15		0.01	1.7971	8.27979		7.48953	9.69345	2.20392		Up	Up	Up		0.140092	8.97e-05	0.00752822		0.311228	0.000559062	0.0365537	-	GO:0009536//plastid	GO:0016462//pyrophosphatase activity;GO:0032550	GO:0009696//salicylic acid metabolic process;GO:0010243//response to organic nitrogen;GO:0009755//hormone-mediated signaling pathway;GO:0006605//protein targeting;GO:0050832//defense response to fungus;GO:0009626//plant-type hypersensitive response	predicted protein [Arabidopsis lyrata subsp. lyrata]
gi|332790569|gb|FY454634.1|FY454634	814	0	5	49		0.01	1.79195	16.1819		7.48539	10.6602	3.17478		Up	Up	Up		0.037077	5.16e-14	1.3e-09		0.11416	9.93e-13	2.56e-08	K01238|1|2e-66|250|ath:AT5G24550|[EC:3.2.1.-];K01237|3|9e-65|244|ath:AT2G44460|myrosinase [EC:3.2.1.147];K01188|4|2e-60|230|rcu:RCOM_1769070|beta-glucosidase [EC:3.2.1.21]	-	-	-	beta glucosidase 33 [Arabidopsis thaliana]
Unigene12878_NAU-YH	655	0	4	19		0.01	1.78155	7.79775		7.47699	9.60692	2.12992		Up	Up	Up		0.0720706	7.34e-06	0.00296268		0.192294	5.64e-05	0.0164767	-	GO:0009536//plastid	-	GO:0000377;GO:0009791//post-embryonic development	CRM family member 3B [Arabidopsis thaliana]
CL8963.Contig2_NAU-YH	1004	0	6	29		0.01	1.7434	7.76464		7.44576	9.60078	2.15501		Up	Up	Up		0.0190743	1.41e-08	0.00018361		0.0665263	1.61e-07	0.00149176	-	GO:0043231//intracellular membrane-bounded organelle	-	GO:0000902//cell morphogenesis;GO:0009639//response to red or far red light	hypothetical protein [Arabidopsis thaliana]
gi|166125123|gb|FD558089.1|FD558089	673	0	4	21		0.01	1.73391	8.38806		7.43788	9.71219	2.27431		Up	Up	Up		0.0720706	2.1e-06	0.00110746		0.191126	1.77e-05	0.00719591	K15707|1|1e-40|142|rcu:RCOM_0774230|RING finger protein 170	-	GO:0005488//binding	-	armadillo/beta-catenin-like repeat-containing protein [Arabidopsis thaliana]
Unigene21077_NAU-YH	685	0	4	120		0.01	1.70353	47.0921		7.41238	12.2013	4.78888		Up	Up	Up		0.0720706	2.61e-33	5.09e-29		0.19115	1.32e-31	3.45e-27	K12124|1|6e-18|89.0|ath:AT1G22770|GIGANTEA	GO:0031981//nuclear lumen	GO:0005488//binding	GO:0006073//cellular glucan metabolic process;GO:0048580;GO:0000302//response to reactive oxygen species;GO:0009266//response to temperature stimulus;GO:0007623//circadian rhythm;GO:0048574//long-day photoperiodism, flowering;GO:0006351//transcription, DNA-dependent;GO:0009639//response to red or far red light	GIGANTEA [Brassica rapa]
CL10264.Contig1_NAU-YH	2077	0	12	25		0.01	1.68549	3.23564		7.39702	8.33791	0.940888		Up	Up	Up		0.00035361	1.72e-07	0.060864		0.00217045	1.71e-06	0.185367	K01267|1|0.0|910|aly:ARALYDRAFT_332278|aspartyl aminopeptidase [EC:3.4.11.21]	GO:0009536//plastid;GO:0031090//organelle membrane	GO:0046914//transition metal ion binding;GO:0008238//exopeptidase activity	GO:0010038//response to metal ion;GO:0006625//protein targeting to peroxisome;GO:0009062//fatty acid catabolic process;GO:0019538//protein metabolic process;GO:0045491//xylan metabolic process	hypothetical protein ARALYDRAFT_332278 [Arabidopsis lyrata subsp. lyrata]
gi|154167019|gb|EV538293.1|EV538293	875	0	5	36		0.01	1.66703	11.0599		7.38113	10.1111	2.72999		Up	Up	Up		0.037077	1.76e-10	1.6e-06		0.113589	2.49e-09	2.02e-05	K00128|1|3e-121|432|aly:ARALYDRAFT_472641|aldehyde dehydrogenase (NAD+) [EC:1.2.1.3]	-	-	-	hypothetical protein ARALYDRAFT_472641 [Arabidopsis lyrata subsp. lyrata]
gi|166136069|gb|FD565866.1|FD565866	886	0	5	27		0.01	1.64633	8.19195		7.36311	9.67806	2.31495		Up	Up	Up		0.037077	4.91e-08	0.000167614		0.11422	5.26e-07	0.00137246	-	-	-	-	hypothetical protein ARALYDRAFT_316133 [Arabidopsis lyrata subsp. lyrata]
Unigene30762_NAU-YH	892	0	5	152		0.01	1.63526	45.8074		7.35337	12.1614	4.80799		Up	Up	Up		0.037077	5.25e-42	1.63e-36		0.114439	3.48e-40	1.44e-34	-	-	-	-	predicted protein [Arabidopsis lyrata subsp. lyrata]
CL7972.Contig2_NAU-YH	357	0	2	14		0.01	1.63434	10.5419		7.35256	10.0419	2.68935		Up	Up	Up		0.272312	0.000167688	0.00398412		0.466511	0.000980685	0.0215284	-	-	-	-	-
gi|166104001|gb|FD534509.1|FD534509	726	0	4	24		0.01	1.60733	8.88652		7.32852	9.79547	2.46696		Up	Up	Up		0.0720706	3.21e-07	0.000242316		0.193167	3.09e-06	0.0019067	K07203|1|6e-120|427|aly:ARALYDRAFT_474140|FKBP12-rapamycin complex-associated protein	-	-	-	target of rapamycin [Eutrema halophilum]
gi|156160989|gb|EW721135.1|EW721135	728	0	4	22		0.01	1.60291	8.1236		7.32455	9.66597	2.34143		Up	Up	Up		0.0720706	1.12e-06	0.000670938		0.190185	9.88e-06	0.00465208	-	-	-	-	hypothetical protein ARALYDRAFT_477244 [Arabidopsis lyrata subsp. lyrata]
Unigene7777_NAU-YH	365	0	2	32		0.01	1.59852	23.5675		7.32059	11.2026	3.88199		Up	Up	Up		0.272312	2.15e-09	1.27e-07		0.480957	2.7e-08	1.92e-06	K10638|1|1e-06|49.3|sbi:SORBI_09g000320|E3 ubiquitin-protein ligase UHRF1 [EC:6.3.2.19]	GO:0043229//intracellular organelle	GO:0016741;GO:0005515//protein binding;GO:0000166//nucleotide binding	GO:0006479//protein methylation	SET-related protein [Brassica oleracea]
Unigene32549_NAU-YH	366	0	2	14		0.01	1.59415	10.2826		7.31664	10.006	2.68935		Up	Up	Up		0.272312	0.000167688	0.00398412		0.475382	0.000982514	0.021564	-	-	-	-	-
CL11768.Contig2_NAU-YH	1120	0	6	15		0.01	1.56284	3.60023		7.28802	8.49195	1.20392		Up	Up	Up		0.0190743	8.97e-05	0.0804264		0.0667846	0.000558508	0.229359	K11671|1|7e-14|76.6|ppp:PHYPADRAFT_164383|nuclear factor related to kappa-B-binding protein	GO:0043231//intracellular membrane-bounded organelle	-	-	hypothetical protein ARALYDRAFT_488220 [Arabidopsis lyrata subsp. lyrata]
Unigene23492_NAU-YH	395	0	2	20		0.01	1.47711	13.611		7.20664	10.4106	3.20392		Up	Up	Up		0.272312	3.93e-06	0.000141997		0.466891	3.17e-05	0.00117995	-	-	-	-	sulfate transporter 3;1 [Arabidopsis thaliana]
Unigene7551_NAU-YH	835	0	4	51		0.01	1.39751	16.4188		7.12671	10.6811	3.55442		Up	Up	Up		0.0720706	1.48e-14	7.53e-11		0.189905	2.96e-13	1.7e-09	K13414|1|2e-21|101|sbi:SORBI_01g040360|mitogen-activated protein kinase kinase kinase 1, plant [EC:2.7.11.25]	GO:0043231//intracellular membrane-bounded organelle	GO:0004672//protein kinase activity;GO:0032550	GO:0006796//phosphate-containing compound metabolic process;GO:0006464//cellular protein modification process	kinase family protein [Arabidopsis lyrata subsp. lyrata]
Unigene18581_NAU-YH	423	0	2	22		0.01	1.37934	13.981		7.10783	10.4493	3.34143		Up	Up	Up		0.272312	1.12e-06	4.52e-05		0.470726	9.88e-06	0.000427895	K12397|1|1e-57|219|aly:ARALYDRAFT_348635|AP-3 complex subunit beta	GO:0043231//intracellular membrane-bounded organelle;GO:0030119//AP-type membrane coat adaptor complex	GO:0022892	GO:0006892//post-Golgi vesicle-mediated transport;GO:0030641//regulation of cellular pH;GO:0007033//vacuole organization;GO:0015031//protein transport	AP3-complex subunit beta-A [Arabidopsis thaliana]
Unigene15991_NAU-YH	423	0	2	15		0.01	1.37934	9.53253		7.10783	9.89672	2.78889		Up	Up	Up		0.272312	8.97e-05	0.00231444		0.473308	0.000558679	0.0135773	-	-	GO:0017016//Ras GTPase binding	-	Regulator of chromosome condensation (RCC1) family protein [Arabidopsis thaliana]
Unigene11721_NAU-YH	642	0	3	30		0.01	1.36322	12.5616		7.09088	10.2948	3.20392		Up	Up	Up		0.140092	7.52e-09	2.36e-06		0.311456	8.91e-08	2.87e-05	-	GO:0005576//extracellular region;GO:0009536//plastid	-	GO:0003006//developmental process involved in reproduction;GO:0009606//tropism	embryo defective 2410 protein [Arabidopsis thaliana]
Unigene3927_NAU-YH	644	0	3	25		0.01	1.35899	10.4355		7.08639	10.0273	2.94089		Up	Up	Up		0.140092	1.72e-07	3.85e-05		0.309911	1.72e-06	0.000369045	-	-	-	-	armadillo/beta-catenin-like repeat and C2 domain-containing protein [Arabidopsis thaliana]
Unigene2174_NAU-YH	432	0	2	19		0.01	1.3506	11.823		7.07746	10.2074	3.12992		Up	Up	Up		0.272312	7.34e-06	0.000250278		0.469313	5.63e-05	0.00195659	-	GO:0043231//intracellular membrane-bounded organelle	-	-	hypothetical protein ARALYDRAFT_479996 [Arabidopsis lyrata subsp. lyrata]
CL11186.Contig2_NAU-YH	1308	0	6	15		0.01	1.33821	3.08277		7.06416	8.26808	1.20392		Up	Up	Up		0.0190743	8.97e-05	0.0804264		0.0666141	0.000558168	0.229267	K01507|1|3e-150|530|aly:ARALYDRAFT_477059|inorganic pyrophosphatase [EC:3.6.1.1]	GO:0043231//intracellular membrane-bounded organelle;GO:0016020//membrane	GO:0015405;GO:0016628//oxidoreductase activity, acting on the CH-CH group of donors, NAD or NADP as acceptor;GO:0016462//pyrophosphatase activity	GO:0006818//hydrogen transport;GO:0044710	Pyrophosphate-energized membrane proton pump 3 [Arabidopsis thaliana]
CL13864.Contig1_NAU-YH	220	0	1	17		0.01	1.32604	20.7722		7.05098	11.0204	3.96946		Up	Up	Up		0.529324	2.57e-05	0.000151142		0.69673	0.000177782	0.00124762	K12130|1|3e-16|81.3|aly:ARALYDRAFT_910487|pseudo-response regulator 5	GO:0043231//intracellular membrane-bounded organelle	GO:0003676//nucleic acid binding	GO:0006913//nucleocytoplasmic transport;GO:0007623//circadian rhythm;GO:0050794//regulation of cellular process;GO:0006351//transcription, DNA-dependent;GO:0009639//response to red or far red light	pseudo-response regulator 5b [Brassica rapa]
gi|158638364|gb|EX748255.1|EX748255	675	0	3	18		0.01	1.29658	7.16846		7.01856	9.48552	2.46696		Up	Up	Up		0.140092	1.37e-05	0.00163732		0.3122	0.000100419	0.0100148	-	-	-	-	hypothetical protein ARALYDRAFT_472677 [Arabidopsis lyrata subsp. lyrata]
gi|166111689|gb|FD542189.1|FD542189	455	0	2	14		0.01	1.28233	8.2713		7.00262	9.69197	2.68935		Up	Up	Up		0.272312	0.000167688	0.00398412		0.470845	0.000981669	0.0215491	K13648|1|3e-37|152|ath:AT4G38270|alpha-1,4-galacturonosyltransferase [EC:2.4.1.43]	-	-	-	galacturonosyltransferase 3 [Arabidopsis thaliana]
gi|167452053|gb|FD954573.1|FD954573	458	0	2	15		0.01	1.27393	8.80406		6.99314	9.78203	2.78889		Up	Up	Up		0.272312	8.97e-05	0.00231444		0.467204	0.000558125	0.0135651	-	-	-	-	-
Unigene7821_NAU-YH	235	0	1	17		0.01	1.2414	19.4464		6.95583	10.9253	3.96946		Up	Up	Up		0.529324	2.57e-05	0.000151142		0.696999	0.000177827	0.00124775	-	-	-	-	Similar to retrotransposon proteins [Arabidopsis thaliana]
gi|158915241|gb|EX888465.1|EX888465	709	0	3	15		0.01	1.2344	5.68725		6.94766	9.15159	2.20392		Up	Up	Up		0.140092	8.97e-05	0.00752822		0.306393	0.000557998	0.0365175	-	GO:0005911//cell-cell junction;GO:0043231//intracellular membrane-bounded organelle	GO:0046914//transition metal ion binding;GO:0003676//nucleic acid binding;GO:0017111//nucleoside-triphosphatase activity;GO:0032550	GO:0006325//chromatin organization	hypothetical protein ARALYDRAFT_917093 [Arabidopsis lyrata subsp. lyrata]
Unigene4240_NAU-YH	719	0	3	14		0.01	1.21723	5.23427		6.92746	9.03185	2.10439		Up	Up	Up		0.140092	0.000167688	0.0123325		0.306892	0.000981247	0.0535787	K02575|1|2e-46|183|gmx:100803196|MFS transporter, NNP family, nitrate/nitrite transporter	GO:0000325//plant-type vacuole;GO:0016020//membrane	GO:0015103//inorganic anion transmembrane transporter activity	GO:0015698//inorganic anion transport	high affinity nitrate transporter 2.7 [Arabidopsis thaliana]
gi|156174041|gb|EW734187.1|EW734187	729	0	3	15		0.01	1.20053	5.53122		6.90753	9.11145	2.20392		Up	Up	Up		0.140092	8.97e-05	0.00752822		0.306352	0.000557955	0.0365153	K00688|1|7e-55|211|ath:AT3G29320|starch phosphorylase [EC:2.4.1.1]	-	GO:0043168;GO:0004645//phosphorylase activity	GO:0044238//primary metabolic process	glycosyl transferase, family 35 protein [Arabidopsis thaliana]
gi|166101364|gb|FD535940.1|FD535940	734	0	3	16		0.01	1.19236	5.85978		6.89767	9.1947	2.29703		Up	Up	Up		0.140092	4.8e-05	0.00455908		0.310681	0.000313187	0.0240956	K07119|1|2e-16|84.0|ath:AT1G49670|;K00083|2|4e-14|76.6|rcu:RCOM_0811350|cinnamyl-alcohol dehydrogenase [EC:1.1.1.195];K00344|5|7e-13|72.4|aly:ARALYDRAFT_496310|NADPH2:quinone reductase [EC:1.6.5.5]	-	-	-	putative quinone-oxidoreductase-like protein [Arabidopsis thaliana]
gi|166148963|gb|FD580737.1|FD580737	736	0	3	43		0.01	1.18912	15.7054		6.89375	10.617	3.7233		Up	Up	Up		0.140092	2.2e-12	1.27e-09		0.309061	3.72e-11	2.52e-08	K12130|1|2e-61|216|ath:AT5G24470|pseudo-response regulator 5	GO:0043231//intracellular membrane-bounded organelle	GO:0003676//nucleic acid binding;GO:0004871//signal transducer activity	GO:0006073//cellular glucan metabolic process;GO:0006913//nucleocytoplasmic transport;GO:0007623//circadian rhythm;GO:0007165//signal transduction;GO:0006351//transcription, DNA-dependent;GO:0048571//long-day photoperiodism;GO:0009639//response to red or far red light	pseudo-response regulator 5b [Brassica rapa]
Unigene16745_NAU-YH	1277	16	2003	3570		3.87279	457.584	751.51		6.88452	7.60027	0.715756		Up	Up	Up		0	0	3.12e-73		0	0	6.02e-71	K09872|1|1e-155|547|ath:AT2G39010|aquaporin PIP	GO:0031224//intrinsic to membrane	GO:0005372//water transmembrane transporter activity	GO:0006952//defense response;GO:0051707//response to other organism;GO:0006996//organelle organization;GO:0009746;GO:0006091//generation of precursor metabolites and energy;GO:0009696//salicylic acid metabolic process;GO:0006970//response to osmotic stress;GO:0006873//cellular ion homeostasis;GO:0070838//divalent metal ion transport;GO:0042044//fluid transport	water channel protein [Brassica rapa]
Unigene31187_NAU-YH	254	0	1	16		0.01	1.14854	16.9334		6.84366	10.7257	3.88199		Up	Up	Up		0.529324	4.8e-05	0.000275954		0.667301	0.000312862	0.00214068	-	-	-	-	-
gi|158940623|gb|EX902922.1|EX902922	769	0	3	19		0.01	1.13809	6.64178		6.83047	9.37543	2.54496		Up	Up	Up		0.140092	7.34e-06	0.000972144		0.308233	5.63e-05	0.006408	K00861|1|1e-09|49.7|vcn:VOLCADRAFT_103251|riboflavin kinase [EC:2.7.1.26]	GO:0005911//cell-cell junction;GO:0030176//integral to endoplasmic reticulum membrane	-	GO:0007029//endoplasmic reticulum organization;GO:0009408//response to heat	VIRB2-interacting protein 1 [Arabidopsis thaliana]
CL93.Contig1_NAU-YH	1069	0	4	32		0.01	1.0916	8.04692		6.7703	9.65229	2.88199		Up	Up	Up		0.0720706	2.15e-09	3.48e-06		0.193091	2.7e-08	4.14e-05	K13051|1|1e-173|607|ath:AT3G16150|beta-aspartyl-peptidase (threonine type) [EC:3.4.19.5]	-	GO:0016811//hydrolase activity, acting on carbon-nitrogen (but not peptide) bonds, in linear amides	-	Isoaspartyl peptidase/L-asparaginase 2 subunit beta [Arabidopsis thaliana]
Unigene14946_NAU-YH	271	0	1	23		0.01	1.07649	22.8148		6.75019	11.1558	4.40556		Up	Up	Up		0.529324	6.01e-07	3.9e-06		0.673832	5.54e-06	4.57e-05	K01662|1|4e-41|164|gmx:100776569|1-deoxy-D-xylulose-5-phosphate synthase [EC:2.2.1.7]	GO:0009532//plastid stroma	GO:0016903//oxidoreductase activity, acting on the aldehyde or oxo group of donors;GO:0016744;GO:0043169//cation binding	GO:0006351//transcription, DNA-dependent;GO:0016109;GO:0006732//coenzyme metabolic process;GO:0006772//thiamine metabolic process;GO:0015992//proton transport;GO:0006779//porphyrin-containing compound biosynthetic process;GO:0006090//pyruvate metabolic process;GO:0006753//nucleoside phosphate metabolic process;GO:0006633//fatty acid biosynthetic process;GO:0046471//phosphatidylglycerol metabolic …	chloroplast 1-deoxy-D-xylulose-5-phosphate synthase [Withania somnifera]
Unigene23034_NAU-YH	1585	4	453	6068		0.780056	83.3776	1029.14		6.73994	10.3656	3.62563		Up	Up	Up		1.81e-123	0	0		4.34e-121	0	0	K15283|1|0.0|669|aly:ARALYDRAFT_475149|solute carrier family 35, member E1	GO:0031224//intrinsic to membrane;GO:0009536//plastid;GO:0031090//organelle membrane	GO:0015291//secondary active transmembrane transporter activity;GO:0015119;GO:0005342//organic acid transmembrane transporter activity	GO:0009642//response to light intensity;GO:0051707//response to other organism;GO:0006996//organelle organization;GO:0009746;GO:0015712//hexose phosphate transport;GO:0015717//triose phosphate transport;GO:0019953//sexual reproduction;GO:0009555//pollen development;GO:0034285;GO:0015979//photosynthesis;GO:0015718//monocarboxylic acid transport	glucose-6-phosphate/phosphate translocator 2 [Arabidopsis lyrata subsp. lyrata]
gi|158940140|gb|EX902472.1|EX902472	548	0	2	14		0.01	1.06471	6.86759		6.73431	9.42366	2.68935		Up	Up	Up		0.272312	0.000167688	0.00398412		0.469836	0.000981599	0.0215447	-	-	-	-	-
Unigene12532_NAU-YH	315	0	1	75		0.01	0.926126	64.0041		6.53314	12.6439	6.11081		Up	Up	Up		0.529324	4.43e-21	2.08e-20		0.679417	1.35e-19	9.47e-19	-	-	-	-	-
CL4507.Contig2_NAU-YH	1276	0	4	18		0.01	0.914513	3.79209		6.51493	8.56685	2.05192		Up	Up	Up		0.0720706	1.37e-05	0.00479688		0.19013	0.000100204	0.0250904	K13338|1|2e-72|271|aly:ARALYDRAFT_908801|peroxin-1	GO:0044439;GO:0016020//membrane	GO:0032550;GO:0042623//ATPase activity, coupled	GO:0050896//response to stimulus;GO:0006625//protein targeting to peroxisome;GO:0009062//fatty acid catabolic process	hypothetical protein ARALYDRAFT_908820 [Arabidopsis lyrata subsp. lyrata]
Unigene6852_NAU-YH	342	0	1	18		0.01	0.85301	14.1483		6.41449	10.4664	4.05192		Up	Up	Up		0.529324	1.37e-05	8.26e-05		0.668194	0.000100257	0.000728402	-	GO:0031224//intrinsic to membrane	GO:0046943//carboxylic acid transmembrane transporter activity	GO:0006865//amino acid transport	amino acid permease family protein [Arabidopsis lyrata subsp. lyrata]
gi|158942074|gb|EX904523.1|EX904523	693	0	2	28		0.01	0.841932	10.8613		6.39563	10.085	3.68935		Up	Up	Up		0.272312	2.63e-08	1.37e-06		0.48075	2.91e-07	1.74e-05	K00924|1|4e-33|139|aly:ARALYDRAFT_486409|[EC:2.7.1.-];K13430|3|3e-31|133|vvi:100254113|serine/threonine-protein kinase PBS1 [EC:2.7.11.1];K13415|5|4e-31|132|sbi:SORBI_03g032990|protein brassinosteroid insensitive 1 [EC:2.7.10.1 2.7.11.1]	GO:0005911//cell-cell junction;GO:0016020//membrane	GO:0032550;GO:0019900//kinase binding;GO:0004702//receptor signaling protein serine/threonine kinase activity	GO:0006468//protein phosphorylation;GO:0007243//intracellular protein kinase cascade	hypothetical protein ARALYDRAFT_887872 [Arabidopsis lyrata subsp. lyrata]
Unigene13263_NAU-YH	693	0	2	18		0.01	0.841932	6.98227		6.39563	9.44755	3.05192		Up	Up	Up		0.272312	1.37e-05	0.000439418		0.467986	0.00010023	0.00319954	-	GO:0044464//cell part;GO:0016020//membrane	GO:0015075//ion transmembrane transporter activity	GO:0044763;GO:0015740//C4-dicarboxylate transport	aluminum activated malate transporter family protein [Arabidopsis thaliana]
gi|161574885|gb|EY946723.1|EY946723	705	0	2	14		0.01	0.827602	5.33822		6.37087	9.06021	2.68935		Up	Up	Up		0.272312	0.000167688	0.00398412		0.472727	0.00098195	0.0215566	-	GO:0031224//intrinsic to membrane	GO:0046943//carboxylic acid transmembrane transporter activity	GO:0006865//amino acid transport	amino acid permease family protein [Arabidopsis lyrata subsp. lyrata]
Unigene13289_NAU-YH	354	0	1	20		0.01	0.824095	15.1874		6.36474	10.5687	4.20392		Up	Up	Up		0.529324	3.93e-06	2.45e-05		0.662721	3.17e-05	0.000246852	-	GO:0043231//intracellular membrane-bounded organelle;GO:0016020//membrane	GO:0004672//protein kinase activity;GO:0097159//organic cyclic compound binding;GO:1901363;GO:0036094//small molecule binding	GO:0005984//disaccharide metabolic process;GO:0006468//protein phosphorylation;GO:0005982//starch metabolic process;GO:0009725//response to hormone stimulus	putative cysteine-rich receptor-like protein kinase 35 [Arabidopsis thaliana]
CL5807.Contig2_NAU-YH	355	0	1	15		0.01	0.821773	11.3585		6.36067	10.1496	3.78889		Up	Up	Up		0.529324	8.97e-05	0.000502454		0.670184	0.000558295	0.00361125	-	GO:0044444//cytoplasmic part;GO:0043231//intracellular membrane-bounded organelle	-	GO:0006950//response to stress	hypothetical protein ARALYDRAFT_475136 [Arabidopsis lyrata subsp. lyrata]
CL6743.Contig2_NAU-YH	1366	1	87	216		0.226279	18.5801	42.507		6.35952	7.55345	1.19394		Up	Up	Up		3.47e-24	2.17e-57	9.48e-12		1.4e-22	1.98e-55	2.33e-10	-	GO:0000228//nuclear chromosome;GO:0044427//chromosomal part	-	GO:0006281//DNA repair;GO:0010212//response to ionizing radiation;GO:0000723//telomere maintenance;GO:0007059//chromosome segregation;GO:0007129//synapsis	aysnaptic 1 [Brassica oleracea var. alboglabra]
CL6274.Contig1_NAU-YH	711	0	2	18		0.01	0.820618	6.8055		6.35864	9.41056	3.05192		Up	Up	Up		0.272312	1.37e-05	0.000439418		0.480378	0.000100455	0.00320281	-	-	-	-	-
Unigene24450_NAU-YH	686	1	85	117		0.450579	36.1473	45.8478		6.32596	6.66893	0.342968		Up	Up	Up		1.28e-23	9.54e-31	0.0953346		5.06e-22	4.41e-29	0.260498	K13420|1|3e-29|126|aly:ARALYDRAFT_356368|LRR receptor-like serine/threonine-protein kinase FLS2 [EC:2.7.11.1]	-	-	GO:0044237//cellular metabolic process;GO:0007165//signal transduction;GO:0006952//defense response	hypothetical protein ARALYDRAFT_490081 [Arabidopsis lyrata subsp. lyrata]
CL2700.Contig5_NAU-YH	1465	0	4	17		0.01	0.796531	3.11938		6.31566	8.28512	1.96946		Up	Up	Up		0.0720706	2.57e-05	0.0077083		0.190002	0.000177451	0.0372161	-	GO:0043231//intracellular membrane-bounded organelle	GO:0003676//nucleic acid binding;GO:0036094//small molecule binding	GO:0007126//meiosis;GO:0040007//growth	MEI2-like 2 protein [Arabidopsis thaliana]
gi|161569603|gb|EY941138.1|EY941138	738	0	2	15		0.01	0.790595	5.46377		6.30487	9.09375	2.78889		Up	Up	Up		0.272312	8.97e-05	0.00231444		0.471839	0.000558551	0.0135742	-	-	-	-	hypothetical protein ARALYDRAFT_898953 [Arabidopsis lyrata subsp. lyrata]
gi|158667737|gb|EX777628.1|EX777628	741	0	2	15		0.01	0.787394	5.44165		6.29901	9.0879	2.78889		Up	Up	Up		0.272312	8.97e-05	0.00231444		0.469086	0.00055821	0.0135692	K01679|1|1e-65|247|aly:ARALYDRAFT_483931|fumarate hydratase, class II [EC:4.2.1.2]	GO:0043234//protein complex;GO:0043231//intracellular membrane-bounded organelle;GO:0044444//cytoplasmic part	GO:0005488//binding;GO:0016836//hydro-lyase activity	GO:0009060//aerobic respiration;GO:0042126//nitrate metabolic process;GO:0006970//response to osmotic stress;GO:0003006//developmental process involved in reproduction;GO:0043648//dicarboxylic acid metabolic process	hypothetical protein ARALYDRAFT_483931 [Arabidopsis lyrata subsp. lyrata]
CL710.Contig1_NAU-YH	371	0	1	152		0.01	0.786333	110.135		6.29707	13.427	7.12992		Up	Up	Up		0.529324	5.25e-42	5.98e-42		0.699254	3.48e-40	6.25e-40	-	-	-	-	hypothetical protein [Arabidopsis thaliana]
Unigene21708_NAU-YH	382	0	1	7954		0.01	0.76369	5597.31		6.25491	19.0944	12.8395		Up	Up	Up		0.529324	0	0		0.673404	0	0	-	-	-	-	-
gi|158660279|gb|EX770170.1|EX770170	785	0	2	15		0.01	0.74326	5.13664		6.21579	9.00468	2.78889		Up	Up	Up		0.272312	8.97e-05	0.00231444		0.479255	0.000559276	0.0135834	K00975|1|1e-87|320|aly:ARALYDRAFT_899218|glucose-1-phosphate adenylyltransferase [EC:2.7.7.27]	-	-	-	RecName: Full=Glucose-1-phosphate adenylyltransferase small subunit, chloroplastic; AltName: Full=ADP-glucose pyrophosphorylase; AltName: Full=ADP-glucose synthase; AltName: Full=AGPase B; AltName: Full=Alpha-D-glucose-1-phosphate adenyl transferase; Flags: Precursor
Unigene7778_NAU-YH	788	0	2	50		0.01	0.74043	17.0569		6.21029	10.7361	4.52585		Up	Up	Up		0.272312	2.76e-14	2.26e-12		0.477464	5.43e-13	5.9e-11	-	-	GO:0016740//transferase activity	GO:0032259//methylation	histone-lysine N-methyltransferase, putative [Brassica oleracea]
CL10010.Contig2_NAU-YH	398	0	1	15		0.01	0.732989	10.1313		6.19572	9.9846	3.78889		Up	Up	Up		0.529324	8.97e-05	0.000502454		0.659652	0.000557828	0.00360794	-	-	-	-	-
gi|332771161|gb|FY429436.1|FY429436	805	0	2	18		0.01	0.724794	6.01082		6.1795	9.23142	3.05192		Up	Up	Up		0.272312	1.37e-05	0.000439418		0.47393	0.000100347	0.00320132	K10760|1|2e-11|67.4|vvi:100247527|adenylate isopentenyltransferase (cytokinin synthase)	-	-	-	hypothetical protein VITISV_016069 [Vitis vinifera]
CL6278.Contig2_NAU-YH	597	1	75	165		0.51775	36.6494	74.2962		6.14539	7.16489	1.0195		Up	Up	Up		8.75e-21	1.2e-43	1.61e-07		3e-19	8.39e-42	2.39e-06	-	-	-	-	hypothetical protein [Arabidopsis thaliana]
CL6593.Contig2_NAU-YH	495	0	1	52		0.01	0.589353	28.2394		5.88106	11.4635	5.58243		Up	Up	Up		0.529324	7.89e-15	4.9e-14		0.689586	1.61e-13	1.46e-12	K05277|1|4e-07|52.0|ath:AT4G22870|leucoanthocyanidin dioxygenase [EC:1.14.11.19]	-	-	-	anthocyanidin synthase [Brassica juncea]
Unigene23008_NAU-YH	500	0	1	19		0.01	0.583459	10.2151		5.86656	9.99648	4.12992		Up	Up	Up		0.529324	7.34e-06	4.5e-05		0.696005	5.64e-05	0.000426572	K01535|1|4e-89|324|ath:AT1G17260|H+-transporting ATPase [EC:3.6.3.6]	GO:0005911//cell-cell junction;GO:0009536//plastid;GO:0031224//intrinsic to membrane	GO:0032550;GO:0019829//cation-transporting ATPase activity;GO:0043169//cation binding	GO:0009813//flavonoid biosynthetic process;GO:0009152//purine ribonucleotide biosynthetic process;GO:0006996//organelle organization;GO:0006970//response to osmotic stress;GO:0051452//intracellular pH reduction;GO:0009154//purine ribonucleotide catabolic process;GO:0006811//ion transport	H+-transporting ATPase [Arabidopsis thaliana]
Unigene11228_NAU-YH	515	0	1	22		0.01	0.566465	11.4835		5.82392	10.1653	4.34143		Up	Up	Up		0.529324	1.12e-06	7.21e-06		0.69547	9.89e-06	8.09e-05	-	-	-	-	hypothetical protein ARALYDRAFT_910516 [Arabidopsis lyrata subsp. lyrata]
gi|161541203|gb|EY912907.1|EY912907	527	0	1	56		0.01	0.553567	28.565		5.79068	11.48	5.68935		Up	Up	Up		0.529324	6.46e-16	3.86e-15		0.683576	1.43e-14	1.24e-13	K01610|1|3e-27|119|ath:AT4G37870|phosphoenolpyruvate carboxykinase (ATP) [EC:4.1.1.49]	-	-	-	PEP-carboxykinase, partial [Brassica napus]
CL12259.Contig1_NAU-YH	529	0	1	18		0.01	0.551474	9.1469		5.78522	9.83714	4.05192		Up	Up	Up		0.529324	1.37e-05	8.26e-05		0.681559	0.000100338	0.000728976	-	GO:0009526//plastid envelope	GO:0003676//nucleic acid binding;GO:0001071//nucleic acid binding transcription factor activity	GO:0006351//transcription, DNA-dependent	B3 domain-containing protein REM5 [Arabidopsis thaliana]
CL2793.Contig2_NAU-YH	2172	0	4	30		0.01	0.537255	3.71295		5.74754	8.53642	2.78889		Up	Up	Up		0.0720706	7.52e-09	1.03e-05		0.190516	8.9e-08	0.000111186	K00700|1|0.0|1246|ath:AT5G03650|1,4-alpha-glucan branching enzyme [EC:2.4.1.18]	GO:0009532//plastid stroma	GO:0016798//hydrolase activity, acting on glycosyl bonds;GO:0016758//transferase activity, transferring hexosyl groups;GO:0043167//ion binding	GO:0006007//glucose catabolic process;GO:0005984//disaccharide metabolic process;GO:0005982//starch metabolic process;GO:0006090//pyruvate metabolic process;GO:0019757;GO:0044093;GO:0009059//macromolecule biosynthetic process;GO:0005977//glycogen metabolic process	1,4-alpha-glucan branching enzyme [Arabidopsis thaliana]
Unigene25161_NAU-YH	298	1	56	85		1.03724	54.8217	76.6761		5.72393	6.20796	0.48403		Up	Up	Up		2.02e-15	3.48e-22	0.050623		4.95e-14	1.12e-20	0.166076	-	-	-	-	-
Unigene29834_NAU-YH	528	1	56	72		0.585411	30.941	36.6569		5.72393	5.96849	0.244564		Up	Up	Up		2.02e-15	1.01e-18	0.344628		4.95e-14	2.69e-17	0.58651	K10405|1|2e-07|53.1|ota:Ot10g00670|kinesin family member C1;K06636|2|2e-06|50.1|vvi:100263447|structural maintenance of chromosome 1;K09291|3|3e-06|49.3|smo:SELMODRAFT_444132|nucleoprotein TPR	-	-	-	kinase interacting-like protein [Arabidopsis thaliana]
Unigene21655_NAU-YH	552	1	55	60		0.559958	29.0673	29.2193		5.69793	5.70546	0.007525		Up	Up	Up		3.86e-15	1.55e-15	0.981862		9.29e-14	3.36e-14	0.985317	-	GO:0031224//intrinsic to membrane;GO:0009536//plastid	GO:0015291//secondary active transmembrane transporter activity;GO:0015103//inorganic anion transmembrane transporter activity	GO:0015698//inorganic anion transport;GO:0044763	plasma membrane sulphate transporter [Brassica oleracea var. acephala]
CL525.Contig1_NAU-YH	1796	0	3	15		0.01	0.487299	2.24513		5.60673	7.81066	2.20392		Up	Up	Up		0.140092	8.97e-05	0.00752822		0.311836	0.000559148	0.0365605	K08245|1|0.0|813|aly:ARALYDRAFT_314946|phytepsin [EC:3.4.23.40]	-	GO:0004175//endopeptidase activity	GO:0019538//protein metabolic process;GO:0050896//response to stimulus	hypothetical protein ARALYDRAFT_314946 [Arabidopsis lyrata subsp. lyrata]
gi|156177689|gb|EW737835.1|EW737835	599	0	1	26		0.01	0.487028	11.6682		5.60593	10.1884	4.58243		Up	Up	Up		0.529324	9.19e-08	6.13e-07		0.678356	9.56e-07	8.24e-06	-	GO:0016020//membrane;GO:0043231//intracellular membrane-bounded organelle;GO:0044444//cytoplasmic part	GO:0032550;GO:0004713//protein tyrosine kinase activity	GO:0010243//response to organic nitrogen;GO:0009755//hormone-mediated signaling pathway;GO:0006605//protein targeting;GO:0006796//phosphate-containing compound metabolic process;GO:0006972//hyperosmotic response;GO:0006464//cellular protein modification process;GO:0009626//plant-type hypersensitive response;GO:0009694//jasmonic acid metabolic process	protein kinase-like protein [Arabidopsis thaliana]
CL8568.Contig2_NAU-YH	617	0	1	14		0.01	0.472819	6.09958		5.56322	9.25257	3.68935		Up	Up	Up		0.529324	0.000167688	0.000912062		0.664048	0.000981106	0.00605727	-	GO:0005911//cell-cell junction;GO:0043234//protein complex	GO:0046914//transition metal ion binding;GO:0042393//histone binding	GO:0048764;GO:0045229//external encapsulating structure organization;GO:0048575//short-day photoperiodism, flowering;GO:0042743//hydrogen peroxide metabolic process;GO:0022610;GO:0007015//actin filament organization;GO:0000904//cell morphogenesis involved in differentiation;GO:0009409//response to cold;GO:0070646//protein modification by small protein removal	VIN3-3 [Raphanus sativus]
CL3.Contig2_NAU-YH	1545	18	895	3377		3.60113	168.995	587.57		5.55239	7.35017	1.79778		Up	Up	Up		2.79e-227	0	2e-293		1.48e-224	0	2.04e-290	K14165|1|3e-17|88.6|cme:CMT465C|dual specificity phosphatase [EC:3.1.3.16 3.1.3.48];K07200|2|2e-06|52.8|vcn:VOLCADRAFT_63727|5'-AMP-activated protein kinase, regulatory gamma subunit	GO:0009532//plastid stroma	GO:0001871;GO:0004721//phosphoprotein phosphatase activity	GO:0005984//disaccharide metabolic process;GO:0005982//starch metabolic process;GO:0006464//cellular protein modification process;GO:0048511//rhythmic process;GO:0044093;GO:0006796//phosphate-containing compound metabolic process;GO:0019758	starch-excess 4 [Arabidopsis lyrata subsp. lyrata]
CL10469.Contig2_NAU-YH	622	0	1	23		0.01	0.469019	9.94019		5.55157	9.95713	4.40556		Up	Up	Up		0.529324	6.01e-07	3.9e-06		0.691001	5.54e-06	4.58e-05	K09422|1|4e-54|208|aly:ARALYDRAFT_357563|myb proto-oncogene protein, plant	GO:0043231//intracellular membrane-bounded organelle	GO:0001071//nucleic acid binding transcription factor activity;GO:0003676//nucleic acid binding	GO:0006351//transcription, DNA-dependent;GO:0048764;GO:0003006//developmental process involved in reproduction;GO:0010769//regulation of cell morphogenesis involved in differentiation;GO:0003002//regionalization;GO:0006970//response to osmotic stress;GO:0010057;GO:0014070//response to organic cyclic compound;GO:0010648;GO:0009725//response to hormone stimulus	transcription factor TRY [Arabidopsis thaliana]
CL10280.Contig1_NAU-YH	1871	0	3	25		0.01	0.467765	3.59189		5.54771	8.4886	2.94089		Up	Up	Up		0.140092	1.72e-07	3.85e-05		0.31069	1.72e-06	0.000369136	K01568|1|0.0|1072|aly:ARALYDRAFT_486945|pyruvate decarboxylase [EC:4.1.1.1]	GO:0009536//plastid	GO:0019842//vitamin binding;GO:0046872//metal ion binding;GO:0016831//carboxy-lyase activity	GO:0006996//organelle organization;GO:0051603//proteolysis involved in cellular protein catabolic process;GO:0009627//systemic acquired resistance;GO:0042743//hydrogen peroxide metabolic process;GO:0006006//glucose metabolic process	hypothetical protein ARALYDRAFT_486945 [Arabidopsis lyrata subsp. lyrata]
CL9071.Contig4_NAU-YH	568	1	48	82		0.544185	24.6532	38.8081		5.50153	6.15612	0.654584		Up	Up	Up		3.56e-13	2.2e-21	0.0117386		7.4e-12	6.83e-20	0.051538	-	GO:0009536//plastid	-	-	hypothetical protein ARALYDRAFT_345626 [Arabidopsis lyrata subsp. lyrata]
gi|166136329|gb|FD568256.1|FD568256	651	0	1	32		0.01	0.448125	13.2138		5.48583	10.3678	4.88199		Up	Up	Up		0.529324	2.15e-09	1.47e-08		0.668081	2.7e-08	2.53e-07	-	-	-	-	putative protein [Arabidopsis thaliana]
gi|161575492|gb|EY946850.1|EY946850	665	0	1	16		0.01	0.438691	6.46778		5.45513	9.33713	3.88199		Up	Up	Up		0.529324	4.8e-05	0.000275954		0.677299	0.000313037	0.00214216	-	GO:0043231//intracellular membrane-bounded organelle	-	-	hypothetical protein ARALYDRAFT_894920 [Arabidopsis lyrata subsp. lyrata]
Unigene14134_NAU-YH	668	0	1	151		0.01	0.436721	60.7656		5.44864	12.569	7.1204		Up	Up	Up		0.529324	9.82e-42	1.14e-41		0.668431	6.49e-40	1.18e-39	K14488|1|4e-48|189|aly:ARALYDRAFT_491020|SAUR family protein	GO:0043231//intracellular membrane-bounded organelle	GO:0005515//protein binding	GO:0009755//hormone-mediated signaling pathway	hypothetical protein ARALYDRAFT_491020 [Arabidopsis lyrata subsp. lyrata]
CL260.Contig1_NAU-YH	1364	0	2	14		0.01	0.427756	2.75912		5.41872	8.10806	2.68935		Up	Up	Up		0.272312	0.000167688	0.00398412		0.468398	0.000981388	0.0215358	-	GO:0009536//plastid	-	-	At4g25770 [Arabidopsis thaliana]
gi|166137652|gb|FD572627.1|FD572627	708	0	1	15		0.01	0.412047	5.69528		5.36474	9.15362	3.78889		Up	Up	Up		0.529324	8.97e-05	0.000502454		0.686731	0.000558977	0.00361357	-	GO:0009526//plastid envelope	GO:0003676//nucleic acid binding;GO:0001071//nucleic acid binding transcription factor activity	GO:0006351//transcription, DNA-dependent	hypothetical protein ARALYDRAFT_913300 [Arabidopsis lyrata subsp. lyrata]
gi|158942602|gb|EX904463.1|EX904463	708	0	1	15		0.01	0.412047	5.69528		5.36474	9.15362	3.78889		Up	Up	Up		0.529324	8.97e-05	0.000502454		0.694736	0.00055919	0.00361489	-	-	-	-	heat shock protein binding protein [Arabidopsis lyrata subsp. lyrata]
gi|154181810|gb|EV551150.1|EV551150	718	0	1	16		0.01	0.406309	5.99036		5.3445	9.2265	3.88199		Up	Up	Up		0.529324	4.8e-05	0.000275954		0.695882	0.000313438	0.00214322	K02355|1|1e-15|81.3|vvi:100257414|elongation factor G;K01051|2|3e-15|80.1|aly:ARALYDRAFT_892433|pectinesterase [EC:3.1.1.11]	GO:0016020//membrane	GO:0004857//enzyme inhibitor activity;GO:0052689	GO:0044092//negative regulation of molecular function	plant invertase/pectin methylesterase inhibitor domain-containing protein [Arabidopsis thaliana]
Unigene23132_NAU-YH	245	1	43	116		1.26162	51.2015	127.277		5.34284	6.65655	1.31371		Up	Up	Up		8.91e-12	1.77e-30	7.93e-08		1.65e-10	8.07e-29	1.23e-06	-	GO:0005576//extracellular region	-	GO:0051716//cellular response to stimulus;GO:0009814//defense response, incompatible interaction	aspartyl protease family protein [Arabidopsis thaliana]
Unigene579_NAU-YH	1208	1	43	66		0.255875	10.3844	14.687		5.34284	5.84296	0.500124		Up	Up	Up		8.91e-12	3.98e-17	0.0764928		1.65e-10	9.58e-16	0.220685	-	-	-	-	Hypothetical protein T15F17.l [Arabidopsis thaliana]
Unigene25160_NAU-YH	314	1	42	58		0.984385	39.0212	49.6541		5.30889	5.65655	0.347658		Up	Up	Up		1.69e-11	5.26e-15	0.236736		3.06e-10	1.09e-13	0.466858	-	-	-	-	-
gi|166107661|gb|FD543597.1|FD543597	742	0	1	14		0.01	0.393167	5.07202		5.29707	8.98642	3.68935		Up	Up	Up		0.529324	0.000167688	0.000912062		0.664586	0.000981177	0.00605778	K13289|1|1e-104|327|ath:AT3G10410|cathepsin A (carboxypeptidase C) [EC:3.4.16.5]	GO:0043231//intracellular membrane-bounded organelle;GO:0044444//cytoplasmic part	GO:0004180//carboxypeptidase activity	GO:0019538//protein metabolic process	carboxypeptidase Y-like protein [Arabidopsis thaliana]
gi|158943457|gb|EX905143.1|EX905143	758	0	1	26		0.01	0.384868	9.22065		5.26629	9.84872	4.58243		Up	Up	Up		0.529324	9.19e-08	6.13e-07		0.67655	9.55e-07	8.24e-06	K01188|1|8e-73|271|ath:AT1G26560|beta-glucosidase [EC:3.2.1.21]	-	-	-	beta glucosidase 40 [Arabidopsis thaliana]
gi|167495460|gb|FD979444.1|FD979444	770	0	1	22		0.01	0.37887	7.68049		5.24363	9.58506	4.34143		Up	Up	Up		0.529324	1.12e-06	7.21e-06		0.676287	9.88e-06	8.08e-05	-	GO:0043231//intracellular membrane-bounded organelle	-	-	hypothetical protein [Arabidopsis thaliana]
gi|158914664|gb|EX887393.1|EX887393	771	0	1	20		0.01	0.378378	6.97321		5.24176	9.44568	4.20392		Up	Up	Up		0.529324	3.93e-06	2.45e-05		0.689762	3.17e-05	0.000247137	-	GO:0009536//plastid	-	-	hypothetical protein ARALYDRAFT_476589 [Arabidopsis lyrata subsp. lyrata]
CL4158.Contig1_NAU-YH	1431	1	40	131		0.216001	8.15457	24.6087		5.2385	6.83199	1.59349		Up	Up	Up		6.12e-11	1.67e-34	4.3e-11		1.05e-09	8.81e-33	9.93e-10	-	GO:0043231//intracellular membrane-bounded organelle	GO:0001071//nucleic acid binding transcription factor activity;GO:0003677//DNA binding	GO:0003002//regionalization;GO:0048437//floral organ development;GO:0009933//meristem structural organization;GO:0009799//specification of symmetry;GO:0006351//transcription, DNA-dependent;GO:0009690//cytokinin metabolic process	SHOOT MERISTEMLESS [Brassica rapa]
gi|166146268|gb|FD579438.1|FD579438	552	4	152	183		2.23983	80.3313	89.1188		5.1645	5.31427	0.149766		Up	Up	Up		1.91e-38	4.78e-44	0.345876		1.26e-36	3.37e-42	0.588481	-	-	-	-	ATEXPA15 [Arabidopsis lyrata subsp. lyrata]
gi|332779982|gb|FY439958.1|FY439958	825	0	1	22		0.01	0.353612	7.16846		5.14409	9.48552	4.34143		Up	Up	Up		0.529324	1.12e-06	7.21e-06		0.689269	9.89e-06	8.09e-05	K07203|1|3e-82|303|ath:AT1G50030|FKBP12-rapamycin complex-associated protein	-	-	-	FKBP12-rapamycin complex-associated protein [Arabidopsis thaliana]
CL2356.Contig1_NAU-YH	3324	0	4	16		0.01	0.351058	1.29395		5.13364	7.01563	1.88199		Up	Up	Up		0.0720706	4.8e-05	0.0122854		0.191187	0.000312987	0.0534834	-	GO:0043231//intracellular membrane-bounded organelle	-	-	Ubiquitin carboxyl-terminal hydrolase-related protein [Arabidopsis thaliana]
gi|167440620|gb|FD945857.1|FD945857	576	1	37	116		0.536627	18.7396	54.1368		5.12603	6.65655	1.53052		Up	Up	Up		4.18e-10	1.77e-30	1.72e-09		6.57e-09	8.08e-29	3.36e-08	-	GO:0009536//plastid	-	-	hypothetical protein [Arabidopsis thaliana]
gi|156155584|gb|EW715730.1|EW715730	854	0	1	16		0.01	0.341604	5.03639		5.09425	8.97625	3.88199		Up	Up	Up		0.529324	4.8e-05	0.000275954		0.663115	0.000312787	0.00214004	K12125|1|6e-16|82.8|aly:ARALYDRAFT_481449|protein EARLY FLOWERING 3	GO:0043231//intracellular membrane-bounded organelle	GO:0005515//protein binding	GO:0009648//photoperiodism;GO:0010118//stomatal movement;GO:0009725//response to hormone stimulus;GO:0000902//cell morphogenesis;GO:0009908//flower development;GO:0007602//phototransduction;GO:0050879//multicellular organismal movement;GO:0048511//rhythmic process;GO:0006950//response to stress	hypothetical protein [Arabidopsis thaliana]
CL9723.Contig1_NAU-YH	714	1	36	56		0.432909	14.7091	21.0837		5.0865	5.60592	0.519424		Up	Up	Up		7.92e-10	1.78e-14	0.0916924		1.21e-08	3.54e-13	0.2521	K08341|1|1e-55|214|bdi:100846310|GABA(A) receptor-associated protein (autophagy-related protein 8)	GO:0030659//cytoplasmic vesicle membrane;GO:0015630//microtubule cytoskeleton;GO:0009536//plastid;GO:0005774//vacuolar membrane	GO:0008641//small protein activating enzyme activity;GO:0016879//ligase activity, forming carbon-nitrogen bonds;GO:0015631//tubulin binding;GO:0019783//small conjugating protein-specific protease activity	GO:0006952//defense response;GO:0044248//cellular catabolic process;GO:0006281//DNA repair;GO:0046474//glycerophospholipid biosynthetic process;GO:0045184//establishment of protein localization;GO:0009408//response to heat;GO:0009072//aromatic amino acid family metabolic process	autophagy-related protein 8a [Arabidopsis thaliana]
Unigene19471_NAU-YH	690	1	36	43		0.447967	15.2207	16.7524		5.0865	5.22483	0.138334		Up	Up	Up		7.92e-10	4.73e-11	0.6776		1.21e-08	7.05e-10	0.799118	K14411|1|1e-14|77.8|bdi:100836006|RNA-binding protein Musashi	GO:0043231//intracellular membrane-bounded organelle	GO:0036094//small molecule binding;GO:0003676//nucleic acid binding	-	hypothetical protein ARALYDRAFT_476993 [Arabidopsis lyrata subsp. lyrata]
gi|156158723|gb|EW718869.1|EW718869	873	0	1	168		0.01	0.334169	51.7312		5.06251	12.3368	7.27431		Up	Up	Up		0.529324	2.36e-46	1.91e-46		0.66479	1.75e-44	2.23e-44	-	-	-	-	Pectinacetylesterase family protein [Arabidopsis thaliana]
Unigene30600_NAU-YH	781	1	35	371		0.395771	13.0737	127.697		5.04586	8.33384	3.28799		Up	Up	Up		1.5e-09	2.78e-99	2.16e-66		2.22e-08	4.55e-97	3.68e-64	-	GO:0043231//intracellular membrane-bounded organelle	GO:0001071//nucleic acid binding transcription factor activity;GO:0005515//protein binding	GO:0048506;GO:0009725//response to hormone stimulus;GO:0000902//cell morphogenesis;GO:0009639//response to red or far red light	protein banquo 2 [Arabidopsis thaliana]
CL12699.Contig1_NAU-YH	957	25	875	1805		8.07464	266.733	507.017		5.04586	5.97249	0.926638		Up	Up	Up		1.38e-212	0	5.19e-58		6.44e-210	0	7.68e-56	K10082|1|3e-08|57.8|mtr:MTR_5g031140|lectin, mannose-binding 2	GO:0005618//cell wall;GO:0005576//extracellular region;GO:0009536//plastid	GO:0005488//binding	GO:0009628//response to abiotic stimulus;GO:0010243//response to organic nitrogen;GO:0050832//defense response to fungus	lectin-like protein [Arabidopsis thaliana]
Unigene9569_NAU-YH	371	2	70	115		1.66629	55.0433	83.3261		5.04586	5.64406	0.598201		Up	Up	Up		4.09e-18	9.09e-29	0.00579304		1.2e-16	3.89e-27	0.0289549	-	-	-	-	-
CL13665.Contig2_NAU-YH	2697	0	3	46		0.01	0.324505	4.58494		5.02017	8.84076	3.82059		Up	Up	Up		0.140092	3.37e-13	2.16e-10		0.308613	6.09e-12	4.67e-09	K00688|1|0.0|1617|aly:ARALYDRAFT_485074|starch phosphorylase [EC:2.4.1.1]	GO:0009536//plastid	GO:0004645//phosphorylase activity;GO:0043168	GO:0005982//starch metabolic process;GO:0006950//response to stress;GO:0010038//response to metal ion	alpha-glucan phosphorylase 2 [Arabidopsis lyrata subsp. lyrata]
Unigene24074_NAU-YH	703	1	34	47		0.439683	14.1093	17.9721		5.00404	5.35316	0.34912		Up	Up	Up		2.84e-09	4.21e-12	0.286106		4.07e-08	6.94e-11	0.512316	-	GO:0031224//intrinsic to membrane	GO:0005488//binding;GO:0016491//oxidoreductase activity	GO:0048437//floral organ development;GO:0009886//post-embryonic morphogenesis;GO:0009725//response to hormone stimulus;GO:0051301//cell division;GO:0008152//metabolic process;GO:0007154//cell communication;GO:0008283//cell proliferation;GO:0009607//response to biotic stimulus	hypothetical protein ARALYDRAFT_895990 [Arabidopsis lyrata subsp. lyrata]
gi|154180413|gb|EV549753.1|EV549753	845	8	266	338		2.92636	91.8344	107.527		4.97185	5.19944	0.227591		Up	Up	Up		3.97e-65	1.61e-79	0.0541472		4.61e-63	2.05e-77	0.168462	-	GO:0005911//cell-cell junction;GO:0005618//cell wall	-	GO:0071555//cell wall organization;GO:0009607//response to biotic stimulus;GO:0033205//cell cycle cytokinesis	thaumatin-like cytokinin-binding protein [Brassica oleracea]
gi|161575854|gb|EY947257.1|EY947257	550	1	33	59		0.561995	17.5038	28.8368		4.96097	5.68121	0.720243		Up	Up	Up		5.37e-09	2.86e-15	0.0203826		7.44e-08	6.06e-14	0.0817378	-	-	-	-	hypothetical protein ARALYDRAFT_478694 [Arabidopsis lyrata subsp. lyrata]
gi|332773952|gb|FY430824.1|FY430824	910	4	130	150		1.35867	41.6757	44.3105		4.93894	5.02738	0.088445		Up	Up	Up		2.33e-32	2.05e-35	0.61172		1.25e-30	1.11e-33	0.749451	K09286|1|2e-85|313|ath:AT3G16770|EREBP-like factor	GO:0043231//intracellular membrane-bounded organelle;GO:0016020//membrane	GO:0003676//nucleic acid binding;GO:0001071//nucleic acid binding transcription factor activity	GO:0000160//two-component signal transduction system (phosphorelay);GO:0009725//response to hormone stimulus;GO:0016265//death;GO:0009408//response to heat;GO:0006351//transcription, DNA-dependent;GO:0009607//response to biotic stimulus	ethylene-responsive transcription factor RAP2-3 [Arabidopsis thaliana]
CL1204.Contig1_NAU-YH	511	1	32	52		0.604887	18.2688	27.3552		4.91657	5.49901	0.582434		Up	Up	Up		1.02e-08	2.03e-13	0.0716602		1.36e-07	3.72e-12	0.213076	K14329|1|2e-43|172|ath:AT5G61160|agmatine coumaroyltransferase [EC:2.3.1.64 2.3.1.-]	-	GO:0003988//acetyl-CoA C-acyltransferase activity	GO:0006694//steroid biosynthetic process;GO:0016104//triterpenoid biosynthetic process;GO:0006812//cation transport	HXXXD-type acyl-transferase-like protein [Arabidopsis thaliana]
CL11477.Contig1_NAU-YH	1017	0	1	35		0.01	0.286853	9.25133		4.84224	9.85352	5.01128		Up	Up	Up		0.529324	3.29e-10	2.25e-09		0.668935	4.54e-09	4.32e-08	-	-	-	-	GCK domain-containing protein [Arabidopsis thaliana]
gi|158915691|gb|EX888630.1|EX888630	746	1	30	36		0.414339	11.7318	12.9724		4.82346	4.96849	0.145029		Up	Up	Up		3.62e-08	3.21e-09	0.691416		4.52e-07	3.95e-08	0.790727	K12397|1|6e-07|52.8|ota:Ot11g01670|AP-3 complex subunit beta	GO:0005911//cell-cell junction;GO:0030137//COPI-coated vesicle;GO:0030120//vesicle coat	GO:0005515//protein binding	GO:0015031//protein transport	putative protein [Arabidopsis thaliana]
Unigene1147_NAU-YH	368	4	114	151		3.35975	90.3728	110.303		4.74946	5.03697	0.287509		Up	Up	Up		5.84e-28	1.13e-35	0.108401		2.72e-26	6.17e-34	0.277231	K01177|1|4e-27|117|ath:AT4G17090|beta-amylase [EC:3.2.1.2]	GO:0009532//plastid stroma	GO:0016160//amylase activity;GO:0043167//ion binding	GO:0005982//starch metabolic process;GO:0000023//maltose metabolic process;GO:0006950//response to stress	beta-amylase 3 [Arabidopsis thaliana]
Unigene6240_NAU-YH	1677	2	56	168		0.368631	9.74172	26.9298		4.72393	6.19088	1.46696		Up	Up	Up		2.95e-14	7.51e-43	2e-12		6.66e-13	5.07e-41	5.24e-11	-	GO:0042579//microbody;GO:0009532//plastid stroma;GO:0009534//chloroplast thylakoid	GO:0046872//metal ion binding;GO:0016836//hydro-lyase activity	GO:0006568//tryptophan metabolic process;GO:0009639//response to red or far red light;GO:0051707//response to other organism;GO:0010033//response to organic substance;GO:0007165//signal transduction;GO:0009606//tropism;GO:0052482;GO:0045087//innate immune response	mismatched DNA binding / ATP binding protein [Arabidopsis thaliana]
Unigene30273_NAU-YH	766	1	28	71		0.403521	10.6637	24.9165		4.72393	5.94831	1.22439		Up	Up	Up		1.28e-07	1.87e-18	7.35e-05		1.49e-06	4.88e-17	0.000659336	K10592|1|1e-112|403|aly:ARALYDRAFT_684483|E3 ubiquitin-protein ligase HUWE1 [EC:6.3.2.19]	GO:0044464//cell part	GO:0019787//small conjugating protein ligase activity	GO:0032446//protein modification by small protein conjugation	predicted protein [Arabidopsis lyrata subsp. lyrata]
CL2552.Contig3_NAU-YH	915	1	27	120		0.337811	8.60841	35.2547		4.67146	6.70546	2.034		Up	Up	Up		2.42e-07	1.5e-31	8.8e-14		2.71e-06	7.12e-30	2.56e-12	K06972|1|3e-157|552|aly:ARALYDRAFT_479430|	GO:0009532//plastid stroma;GO:0009526//plastid envelope;GO:0005576//extracellular region	GO:0004175//endopeptidase activity;GO:0046914//transition metal ion binding	GO:0010038//response to metal ion;GO:0051604//protein maturation;GO:0009657//plastid organization;GO:0042743//hydrogen peroxide metabolic process;GO:0003006//developmental process involved in reproduction	ATPREP1 [Arabidopsis lyrata subsp. lyrata]
Unigene15714_NAU-YH	387	1	27	57		0.7987	20.3532	39.5932		4.67146	5.63146	0.959997		Up	Up	Up		2.42e-07	9.67e-15	0.00358688		2.71e-06	1.96e-13	0.0195204	K03178|1|9e-17|83.2|aly:ARALYDRAFT_481921|ubiquitin-activating enzyme E1 [EC:6.3.2.19]	GO:0043231//intracellular membrane-bounded organelle;GO:0005911//cell-cell junction;GO:0044444//cytoplasmic part;GO:0016020//membrane	GO:0019787//small conjugating protein ligase activity;GO:0032550;GO:0008641//small protein activating enzyme activity	GO:0022403;GO:0006486//protein glycosylation;GO:0044710;GO:0009607//response to biotic stimulus;GO:0003006//developmental process involved in reproduction;GO:0009639//response to red or far red light;GO:0034968//histone lysine methylation;GO:0051726//regulation of cell cycle;GO:0006351//transcription, DNA-dependent;GO:0016458//gene silencing;GO:0006997//nucleus organization;GO:0032446//protein mo…	hypothetical protein ARALYDRAFT_481921 [Arabidopsis lyrata subsp. lyrata]
CL1841.Contig1_NAU-YH	1474	11	287	1078		2.30669	56.8022	196.598		4.62205	6.41328	1.79123		Up	Up	Up		1.93e-67	1.58e-271	1.66e-94		2.35e-65	8.86e-269	4.32e-92	K01177|1|0.0|900|ath:AT4G17090|beta-amylase [EC:3.2.1.2]	GO:0009532//plastid stroma	GO:0016160//amylase activity;GO:0043167//ion binding	GO:0005982//starch metabolic process;GO:0000023//maltose metabolic process;GO:0006950//response to stress	beta-amylase 3 [Arabidopsis thaliana]
CL340.Contig3_NAU-YH	1462	3	74	162		0.634262	14.7661	29.7869		4.54106	5.55345	1.01239		Up	Up	Up		4.08e-18	7.74e-40	2.45e-07		1.2e-16	4.85e-38	3.52e-06	K04123|1|0.0|793|ath:AT2G32440|ent-kaurenoic acid hydroxylase [EC:1.14.13.79]	GO:0043231//intracellular membrane-bounded organelle	GO:0046906//tetrapyrrole binding;GO:0046914//transition metal ion binding;GO:0016709//oxidoreductase activity, acting on paired donors, with incorporation or reduction of molecular oxygen, NAD(P)H as one donor, and incorporation of one atom of oxygen	GO:0046903//secretion;GO:0006091//generation of precursor metabolites and energy;GO:0009685//gibberellin metabolic process	Ent-kaurenoic acid oxidase 2 [Arabidopsis thaliana]
gi|167485922|gb|FD972542.1|FD972542	722	2	49	56		0.856224	19.7988	20.8501		4.53128	4.60592	0.074639		Up	Up	Up		2.41e-12	2.49e-13	0.796524		4.65e-11	4.54e-12	0.887066	K09286|1|4e-68|255|ath:AT3G16770|EREBP-like factor	-	-	-	ethylene-responsive transcription factor RAP2-3 [Arabidopsis thaliana]
CL6211.Contig1_NAU-YH	1005	4	97	143		1.23024	28.157	38.2496		4.51649	4.95844	0.441953		Up	Up	Up		2.54e-23	1.36e-33	0.019383		9.88e-22	6.97e-32	0.078932	-	GO:0009536//plastid	GO:0034062//RNA polymerase activity	GO:0009908//flower development;GO:0009639//response to red or far red light;GO:0009756//carbohydrate mediated signaling;GO:0009933//meristem structural organization;GO:0009943//adaxial/abaxial axis specification;GO:0032446//protein modification by small protein conjugation;GO:0010608//posttranscriptional regulation of gene expression;GO:0009409//response to cold;GO:0009799//specification of symme…	RNA-dependent RNA polymerase family protein [Arabidopsis lyrata subsp. lyrata]
Unigene11188_NAU-YH	648	1	23	33		0.477002	10.3546	13.6898		4.44013	4.84296	0.402826		Up	Up	Up		2.99e-06	1.93e-08	0.30922		2.82e-05	2.18e-07	0.548496	-	-	-	-	-
Unigene11261_NAU-YH	663	2	45	54		0.932419	19.8007	21.8946		4.40843	4.55345	0.145029		Up	Up	Up		2.93e-11	8.12e-13	0.623918		5.18e-10	1.42e-11	0.756688	-	-	-	-	-
gi|332772679|gb|FY439583.1|FY439583	896	1	22	43		0.344974	7.163	12.9008		4.376	5.22483	0.848827		Up	Up	Up		5.59e-06	4.73e-11	0.0229718		5.01e-05	7.05e-10	0.0894632	-	-	-	-	-
Unigene6042_NAU-YH	1209	3	63	217		0.76699	15.2018	48.2493		4.30889	5.97515	1.66627		Up	Up	Up		3.87e-15	2.06e-54	1.67e-18		9.31e-14	1.79e-52	6.77e-17	K14493|1|4e-39|160|ppp:PHYPADRAFT_118478|gibberellin receptor GID1 [EC:3.-.-.-]	-	GO:0003824//catalytic activity	-	hypothetical protein ARALYDRAFT_488458 [Arabidopsis lyrata subsp. lyrata]
gi|156161967|gb|EW722113.1|EW722113	858	1	21	35		0.360253	7.14023	10.9657		4.30889	4.92785	0.61896		Up	Up	Up		1.04e-05	5.84e-09	0.120472		8.92e-05	7e-08	0.302103	K11968|1|3e-83|306|vvi:100257000|ariadne-1	GO:0043231//intracellular membrane-bounded organelle	GO:0046914//transition metal ion binding;GO:0019787//small conjugating protein ligase activity;GO:0097159//organic cyclic compound binding	GO:0032446//protein modification by small protein conjugation	RecName: Full=Probable E3 ubiquitin-protein ligase ARI8; AltName: Full=ARIADNE-like protein ARI8; AltName: Full=Protein ariadne homolog 8
gi|166109797|gb|FD542742.1|FD542742	726	1	21	31		0.425753	8.43846	11.4784		4.30889	4.75276	0.443873		Up	Up	Up		1.04e-05	6.39e-08	0.281272		8.92e-05	6.76e-07	0.52771	K02210|1|3e-108|389|ath:AT4G02060|minichromosome maintenance protein 7 (cell division control protein 47)	GO:0043231//intracellular membrane-bounded organelle;GO:0043234//protein complex;GO:0044444//cytoplasmic part	GO:0032550;GO:0003676//nucleic acid binding;GO:0004386//helicase activity;GO:0042623//ATPase activity, coupled	GO:0006261//DNA-dependent DNA replication;GO:0016458//gene silencing;GO:0009756//carbohydrate mediated signaling;GO:0006305;GO:0034968//histone lysine methylation;GO:0032392//DNA geometric change	protein PROLIFERA [Arabidopsis thaliana]
gi|166140444|gb|FD570065.1|FD570065	811	1	21	25		0.381131	7.55403	8.2866		4.30889	4.44242	0.133533		Up	Up	Up		1.04e-05	2.25e-06	0.763294		8.92e-05	1.88e-05	0.862304	-	GO:0043231//intracellular membrane-bounded organelle	GO:0016835//carbon-oxygen lyase activity;GO:0005488//binding;GO:0016799//hydrolase activity, hydrolyzing N-glycosyl compounds	GO:0035510;GO:0006305;GO:0006342//chromatin silencing	protein ROS1 [Arabidopsis thaliana]
Unigene11149_NAU-YH	238	1	20	35		1.29873	24.5151	39.532		4.2385	4.92785	0.689349		Up	Up	Up		1.94e-05	5.84e-09	0.0875612		0.000156866	7e-08	0.245151	-	-	-	-	transcription factor bHLH94 [Arabidopsis thaliana]
gi|167433689|gb|FD941681.1|FD941681	728	1	20	24		0.424584	8.01455	8.86211		4.2385	4.38353	0.145029		Up	Up	Up		1.94e-05	4.06e-06	0.749		0.000156819	3.27e-05	0.848637	K01262|1|2e-92|319|ath:AT4G36760|Xaa-Pro aminopeptidase [EC:3.4.11.9]	GO:0044444//cytoplasmic part;GO:0016020//membrane	GO:0008144//drug binding;GO:0043169//cation binding;GO:0008238//exopeptidase activity	GO:0060918//auxin transport;GO:0006625//protein targeting to peroxisome;GO:0010876//lipid localization;GO:0006486//protein glycosylation;GO:0048193//Golgi vesicle transport;GO:0030001//metal ion transport	aminopeptidase P1 [Arabidopsis thaliana]
CL2483.Contig2_NAU-YH	2590	33	659	3314		3.9383	74.2277	343.962		4.23631	6.44853	2.21222		Up	Up	Up		8.47e-145	0	0		2.45e-142	0	0	K08244|1|0.0|1306|ath:AT1G10760|alpha-glucan, water dikinase [EC:2.7.9.4]	GO:0009532//plastid stroma;GO:0009526//plastid envelope	GO:0032550;GO:0016301//kinase activity	GO:0005982//starch metabolic process;GO:0009409//response to cold;GO:0048511//rhythmic process;GO:0009608//response to symbiont;GO:0006796//phosphate-containing compound metabolic process	alpha-glucan water dikinase 1 [Arabidopsis thaliana]
gi|158915725|gb|EX888289.1|EX888289	684	24	472	2934		10.8455	201.31	1153.08		4.21425	6.73226	2.518		Up	Up	Up		8.62e-104	0	0		1.68e-101	0	0	-	-	-	-	-
gi|167489734|gb|FD971744.1|FD971744	492	3	59	105		1.88474	34.9838	57.3695		4.21425	4.92785	0.713597		Up	Up	Up		4.59e-14	6.8e-25	0.00206298		1.02e-12	2.5e-23	0.0122859	-	-	-	-	hypothetical protein ARALYDRAFT_478694 [Arabidopsis lyrata subsp. lyrata]
CL2914.Contig2_NAU-YH	2087	2	39	106		0.296212	5.45158	13.6534		4.20197	5.52649	1.32451		Up	Up	Up		1.22e-09	2.17e-26	2.44e-07		1.81e-08	8.47e-25	3.5e-06	K08150|1|4e-30|131|gmx:100783605|MFS transporter, SP family, solute carrier family 2 (myo-inositol transporter), member 13	GO:0005773//vacuole;GO:0031090//organelle membrane;GO:0031224//intrinsic to membrane	GO:0016491//oxidoreductase activity;GO:0005402//cation:sugar symporter activity;GO:0015932//nucleobase-containing compound transmembrane transporter activity	GO:0044765;GO:0044763	monosaccharide-sensing protein 2 [Arabidopsis thaliana]
Unigene5203_NAU-YH	1442	2	39	79		0.428706	7.89005	14.7272		4.20197	5.10235	0.900373		Up	Up	Up		1.22e-09	2.68e-19	0.00112218		1.81e-08	7.34e-18	0.00728072	-	GO:0031461//cullin-RING ubiquitin ligase complex	-	GO:0007010//cytoskeleton organization;GO:0033205//cell cycle cytokinesis	transducin family protein [Arabidopsis lyrata subsp. lyrata]
CL4207.Contig1_NAU-YH	1257	8	154	220		1.9672	35.7409	47.0484		4.18336	4.57993	0.396567		Up	Up	Up		1.23e-34	6.59e-49	0.00862694		7.22e-33	5.17e-47	0.0406284	-	-	-	-	expressed protein [Arabidopsis lyrata subsp. lyrata]
gi|166118194|gb|FD551864.1|FD551864	481	44	837	1106		28.275	507.646	618.112		4.16622	4.45027	0.284046		Up	Up	Up		2.14e-181	5.61e-236	1.62e-05		8.09e-179	2.65e-233	0.000168582	-	-	-	-	predicted protein [Arabidopsis lyrata subsp. lyrata]
Unigene30724_NAU-YH	662	1	19	83		0.466914	8.3729	33.7037		4.1645	6.17361	2.00911		Up	Up	Up		3.61e-05	1.19e-21	8.32e-10		0.000277966	3.74e-20	1.68e-08	-	GO:0043231//intracellular membrane-bounded organelle	-	-	hypothetical protein ARALYDRAFT_919377 [Arabidopsis lyrata subsp. lyrata]
Unigene24539_NAU-YH	532	2	38	97		1.16202	20.8378	49.0137		4.1645	5.39848	1.23398		Up	Up	Up		2.25e-09	5.1e-24	2.98e-06		3.26e-08	1.79e-22	3.57e-05	-	-	-	-	-
CL9289.Contig2_NAU-YH	1720	1	19	26		0.179708	3.22259	4.06352		4.1645	4.49901	0.334506		Up	Up	Up		3.61e-05	1.25e-06	0.450858		0.000278175	1.09e-05	0.705031	-	GO:0016020//membrane;GO:0009526//plastid envelope	-	-	hypothetical protein ARALYDRAFT_486976 [Arabidopsis lyrata subsp. lyrata]
CL10227.Contig1_NAU-YH	985	5	94	159		1.56902	27.8402	43.3928		4.14923	4.78952	0.640288		Up	Up	Up		1.63e-21	1.42e-36	0.000557002		5.78e-20	8.11e-35	0.00397669	-	-	-	GO:0006950//response to stress	hypothetical protein At2g44220 [Arabidopsis thaliana]
Unigene12940_NAU-YH	228	2	37	63		2.71138	47.3421	74.2785		4.12603	4.77585	0.649821		Up	Up	Up		4.17e-09	3.89e-15	0.0285082		5.84e-08	8.16e-14	0.10517	-	-	-	-	hypothetical protein ARALYDRAFT_478694 [Arabidopsis lyrata subsp. lyrata]
CL9427.Contig1_NAU-YH	2730	266	4891	9011		30.1171	522.655	887.294		4.1172	4.88075	0.763552		Up	Up	Up		0	0	2.57e-203		0	0	1.64e-200	K06617|1|0.0|1450|aly:ARALYDRAFT_907221|raffinose synthase [EC:2.4.1.82]	GO:0005911//cell-cell junction;GO:0044424//intracellular part	GO:0004557//alpha-galactosidase activity;GO:0008378//galactosyltransferase activity	GO:0009313//oligosaccharide catabolic process;GO:0009628//response to abiotic stimulus;GO:0006950//response to stress	putative imbibition protein [Brassica oleracea]
Unigene8275_NAU-YH	616	33	601	693		16.5588	284.626	302.419		4.1034	4.19088	0.087485		Up	Up	Up		2.44e-129	8.32e-143	0.277212		6.23e-127	2.1e-140	0.523764	K01568|1|3e-90|328|ath:AT5G54960|pyruvate decarboxylase [EC:4.1.1.1]	GO:0009536//plastid	GO:0019842//vitamin binding;GO:0046872//metal ion binding;GO:0016831//carboxy-lyase activity	GO:0006996//organelle organization;GO:0051603//proteolysis involved in cellular protein catabolic process;GO:0009627//systemic acquired resistance;GO:0042743//hydrogen peroxide metabolic process;GO:0006006//glucose metabolic process	pyruvate decarboxylase [Arabidopsis thaliana]
Unigene6601_NAU-YH	1702	0	1	116		0.01	0.171404	18.3213		4.09933	10.8393	6.73998		Up	Up	Up		0.529324	3.19e-32	7.46e-32		0.683511	1.56e-30	5.68e-30	-	-	-	-	Vps51/Vps67 family (components of vesicular transport) protein [Arabidopsis thaliana]
CL7440.Contig2_NAU-YH	225	1	18	41		1.37376	23.3384	48.9845		4.0865	5.15612	1.06962		Up	Up	Up		6.7e-05	1.58e-10	0.00715162		0.000488522	2.25e-09	0.0349654	-	-	-	-	AAA-type ATPase family protein [Arabidopsis thaliana]
Unigene12549_NAU-YH	393	1	18	26		0.786506	13.3617	17.7843		4.0865	4.49901	0.412509		Up	Up	Up		6.7e-05	1.25e-06	0.358358		0.000488002	1.09e-05	0.601896	-	-	-	-	-
gi|156164069|gb|EW724215.1|EW724215	699	1	18	22		0.442199	7.51235	8.46063		4.0865	4.258	0.171501		Up	Up	Up		6.7e-05	1.31e-05	0.718302		0.000487872	9.65e-05	0.818872	-	GO:0043231//intracellular membrane-bounded organelle	GO:0003676//nucleic acid binding;GO:0001071//nucleic acid binding transcription factor activity	GO:0009408//response to heat;GO:0006351//transcription, DNA-dependent;GO:0032502//developmental process	NAC domain containing protein 87 [Arabidopsis thaliana]
CL6060.Contig1_NAU-YH	1747	0	1	122		0.01	0.166989	18.7726		4.06168	10.8744	6.81273		Up	Up	Up		0.529324	7.47e-34	1.56e-33		0.694803	3.86e-32	1.26e-31	-	-	-	-	-
CL7322.Contig1_NAU-YH	829	3	53	147		1.11857	18.651	47.6672		4.05953	5.41328	1.35375		Up	Up	Up		1.84e-12	6.95e-36	5.99e-10		3.6e-11	3.86e-34	1.23e-08	-	GO:0043231//intracellular membrane-bounded organelle	-	-	ubiquitin family protein [Arabidopsis thaliana]
CL11450.Contig4_NAU-YH	1092	10	171	766		2.83056	45.6829	188.566		4.0125	6.05784	2.04534		Up	Up	Up		2.98e-37	7.18e-190	1.88e-80		1.9e-35	2.53e-187	4e-78	K00688|1|3e-163|572|ath:AT3G29320|starch phosphorylase [EC:2.4.1.1]	-	GO:0043168;GO:0004645//phosphorylase activity	GO:0044238//primary metabolic process	glycosyl transferase, family 35 protein [Arabidopsis thaliana]
CL763.Contig1_NAU-YH	1877	12	205	279		1.97611	31.8618	39.9574		4.01109	4.33772	0.326635		Up	Up	Up		2.23e-44	1.11e-59	0.0136111		1.73e-42	1.05e-57	0.0584789	K00924|1|9e-25|113|aly:ARALYDRAFT_313416|[EC:2.7.1.-];K13415|4|4e-22|104|aly:ARALYDRAFT_912402|protein brassinosteroid insensitive 1 [EC:2.7.10.1 2.7.11.1]	GO:0016020//membrane	GO:0032550;GO:0004672//protein kinase activity	GO:0008037//cell recognition;GO:0009451//RNA modification;GO:0006468//protein phosphorylation;GO:0009416//response to light stimulus;GO:0015992//proton transport	RecName: Full=G-type lectin S-receptor-like serine/threonine-protein kinase At1g11330; Flags: Precursor
CL10094.Contig3_NAU-YH	457	1	17	51		0.676361	10.8521	29.9993		4.00404	5.47099	1.46696		Up	Up	Up		0.000124109	3.72e-13	0.00012014		0.000851573	6.69e-12	0.00102049	K02146|1|2e-48|189|ath:AT3G28715|V-type H+-transporting ATPase subunit AC39 [EC:3.6.3.14]	GO:0033176;GO:0005911//cell-cell junction;GO:0031090//organelle membrane;GO:0005773//vacuole	GO:0015077//monovalent inorganic cation transmembrane transporter activity;GO:0019829//cation-transporting ATPase activity	GO:0015988//energy coupled proton transmembrane transport, against electrochemical gradient	V-type proton ATPase subunit d2 [Arabidopsis thaliana]
Unigene29924_NAU-YH	538	1	17	38		0.57453	9.21822	18.9871		4.00404	5.04649	1.04246		Up	Up	Up		0.000124109	9.64e-10	0.0113027		0.000851501	1.26e-08	0.050892	-	GO:0043231//intracellular membrane-bounded organelle;GO:0005911//cell-cell junction;GO:0016020//membrane	GO:0008289//lipid binding	GO:0022610;GO:0007015//actin filament organization;GO:0045229//external encapsulating structure organization;GO:0048764;GO:0000904//cell morphogenesis involved in differentiation	pleckstrin homology (PH) domain-containing protein [Arabidopsis thaliana]
CL11285.Contig1_NAU-YH	816	1	17	34		0.378795	6.0777	11.2007		4.00404	4.88603	0.881994		Up	Up	Up		0.000124109	1.06e-08	0.0373378		0.00085143	1.24e-07	0.130413	K11407|1|9e-113|404|ath:AT5G61060|histone deacetylase 6/10 [EC:3.5.1.98]	GO:0043231//intracellular membrane-bounded organelle	GO:0016811//hydrolase activity, acting on carbon-nitrogen (but not peptide) bonds, in linear amides;GO:0008080//N-acetyltransferase activity	GO:0006476//protein deacetylation;GO:0009062//fatty acid catabolic process;GO:0009913//epidermal cell differentiation;GO:0006486//protein glycosylation;GO:0006625//protein targeting to peroxisome;GO:0016568//chromatin modification	histone deacetylase 5 [Arabidopsis thaliana]
CL6254.Contig2_NAU-YH	321	1	17	30		0.962919	15.4499	25.1231		4.00404	4.70546	0.701422		Up	Up	Up		0.000124109	1.16e-07	0.10916		0.000852285	1.19e-06	0.27909	K14558|1|9e-09|56.6|ath:AT2G25420|periodic tryptophan protein 2	GO:0044424//intracellular part	GO:0031072//heat shock protein binding	GO:0033205//cell cycle cytokinesis;GO:0007010//cytoskeleton organization;GO:0006402//mRNA catabolic process;GO:0003006//developmental process involved in reproduction	Topless-related 2 protein [Arabidopsis thaliana]
CL12449.Contig1_NAU-YH	336	1	17	28		0.919932	14.7601	22.4014		4.00404	4.60592	0.601886		Up	Up	Up		0.000124109	3.81e-07	0.177214		0.00085257	3.62e-06	0.39746	-	-	-	-	-
CL858.Contig1_NAU-YH	1937	1	17	21		0.159575	2.56035	2.91438		4.00404	4.19088	0.186849		Up	Up	Up		0.000124109	2.36e-05	0.701756		0.000852142	0.000164374	0.801722	-	GO:0043231//intracellular membrane-bounded organelle	GO:0001071//nucleic acid binding transcription factor activity;GO:0003677//DNA binding	GO:0009887//organ morphogenesis	hypothetical protein ARALYDRAFT_328081 [Arabidopsis lyrata subsp. lyrata]
gi|161557206|gb|EY929253.1|EY929253	778	1	17	20		0.397297	6.37455	6.91047		4.00404	4.12049	0.116459		Up	Up	Up		0.000124109	4.23e-05	0.81633		0.000852428	0.00028301	0.905754	-	-	GO:0003824//catalytic activity;GO:0005488//binding	GO:0044238//primary metabolic process	predicted protein [Arabidopsis lyrata subsp. lyrata]
Unigene31071_NAU-YH	531	1	17	19		0.582104	9.33974	9.6187		4.00404	4.04649	0.042459		Up	Up	Up		0.000124109	7.56e-05	0.937994		0.000851715	0.000476851	0.972362	-	GO:0005911//cell-cell junction	GO:0030695//GTPase regulator activity	GO:0006996//organelle organization;GO:0019321//pentose metabolic process;GO:0006605//protein targeting;GO:0006486//protein glycosylation;GO:0003006//developmental process involved in reproduction	hypothetical protein ARALYDRAFT_490975 [Arabidopsis lyrata subsp. lyrata]
CL7280.Contig2_NAU-YH	1159	3	50	116		0.800079	12.5854	26.9049		3.97547	5.07158	1.09612		Up	Up	Up		1.15e-11	9.29e-28	3.26e-06		2.11e-10	3.86e-26	3.89e-05	-	GO:0043231//intracellular membrane-bounded organelle	GO:0001071//nucleic acid binding transcription factor activity	GO:0006351//transcription, DNA-dependent;GO:0010243//response to organic nitrogen;GO:0035265//organ growth;GO:0048446//petal morphogenesis;GO:0009933//meristem structural organization;GO:0048447;GO:0009943//adaxial/abaxial axis specification;GO:0009799//specification of symmetry;GO:0010073//meristem maintenance	trihelix transcription factor [Arabidopsis thaliana]
Unigene17478_NAU-YH	287	2	33	91		2.15399	33.5438	85.2347		3.96097	5.30636	1.34539		Up	Up	Up		4.84e-08	1.93e-22	1.32e-06		5.98e-07	6.28e-21	1.68e-05	-	-	-	-	-
gi|156154503|gb|EW714649.1|EW714649	854	1	16	49		0.36194	5.46566	15.4239		3.91657	5.41328	1.4967		Up	Up	Up		0.000229218	1.25e-12	0.000131146		0.00147777	2.15e-11	0.00110429	-	GO:0043231//intracellular membrane-bounded organelle	GO:0016298//lipase activity;GO:0005488//binding	GO:0006351//transcription, DNA-dependent;GO:0009696//salicylic acid metabolic process;GO:0006984//ER-nucleus signaling pathway;GO:0007243//intracellular protein kinase cascade;GO:0009605//response to external stimulus;GO:0010260//organ senescence;GO:0010243//response to organic nitrogen;GO:0016044//cellular membrane organization;GO:0009755//hormone-mediated signaling pathway;GO:0042743//hydrogen …	phytoalexin deficient 4 [Arabidopsis lyrata subsp. lyrata]
Unigene29711_NAU-YH	2508	8	128	321		0.985955	14.8889	34.406		3.91657	5.125	1.20842		Up	Up	Up		9.58e-28	4.47e-75	4.72e-17		4.43e-26	5.42e-73	1.76e-15	-	-	-	GO:0009887//organ morphogenesis	hypothetical protein ARALYDRAFT_328081 [Arabidopsis lyrata subsp. lyrata]
CL4510.Contig1_NAU-YH	578	1	16	35		0.53477	8.07556	16.2779		3.91657	4.92785	1.01128		Up	Up	Up		0.000229218	5.84e-09	0.0178552		0.00148021	7e-08	0.0732121	K06111|1|2e-96|349|aly:ARALYDRAFT_897214|exocyst complex component 4	GO:0043231//intracellular membrane-bounded organelle;GO:0043234//protein complex;GO:0005911//cell-cell junction;GO:0044444//cytoplasmic part;GO:0016020//membrane	GO:0005488//binding	GO:0009856//pollination;GO:0045184//establishment of protein localization;GO:0006887//exocytosis;GO:0010192//mucilage biosynthetic process;GO:0006006//glucose metabolic process;GO:0000904//cell morphogenesis involved in differentiation	hypothetical protein ARALYDRAFT_897214 [Arabidopsis lyrata subsp. lyrata]
Unigene18128_NAU-YH	289	1	16	32		1.06954	16.1511	29.7652		3.91657	4.79857	0.881994		Up	Up	Up		0.000229218	3.52e-08	0.0435972		0.00147963	3.84e-07	0.146276	K10590|1|1e-06|49.7|rcu:RCOM_0490830|E3 ubiquitin-protein ligase TRIP12 [EC:6.3.2.19]	GO:0043234//protein complex;GO:0043231//intracellular membrane-bounded organelle	GO:0019787//small conjugating protein ligase activity	GO:0032446//protein modification by small protein conjugation	E3 ubiquitin-protein ligase UPL4 [Arabidopsis thaliana]
Unigene27837_NAU-YH	569	1	16	32		0.543229	8.20329	15.118		3.91657	4.79857	0.881994		Up	Up	Up		0.000229218	3.52e-08	0.0435972		0.00147859	3.84e-07	0.146238	K06228|1|8e-89|323|rcu:RCOM_1324440|fused [EC:2.7.11.1]	GO:0044444//cytoplasmic part	GO:0032550;GO:0004674//protein serine/threonine kinase activity	GO:0009908//flower development;GO:0007010//cytoskeleton organization;GO:0006261//DNA-dependent DNA replication;GO:0006461//protein complex assembly;GO:0007349//cellularization;GO:0008283//cell proliferation;GO:0006305;GO:0006342//chromatin silencing;GO:0006468//protein phosphorylation;GO:0006997//nucleus organization;GO:0033205//cell cycle cytokinesis;GO:0048285;GO:0034968//histone lysine methyla…	ATP binding protein, putative [Ricinus communis]
CL5755.Contig1_NAU-YH	484	2	32	54		1.27726	19.2879	29.992		3.91657	4.55345	0.636882		Up	Up	Up		8.9e-08	8.12e-13	0.0466948		1.06e-06	1.42e-11	0.155729	-	-	-	-	-
Unigene24497_NAU-YH	863	1	16	22		0.358166	5.40866	6.85282		3.91657	4.258	0.341426		Up	Up	Up		0.000229218	1.31e-05	0.481332		0.00148045	9.66e-05	0.678556	-	-	-	-	-
CL8640.Contig2_NAU-YH	1147	1	16	18		0.269483	4.06946	4.21858		3.91657	3.96849	0.051919		Up	Up	Up		0.000229218	0.000134998	0.92529		0.00147743	0.000805246	0.962258	K12486|1|1e-146|517|aly:ARALYDRAFT_495516|stromal membrane-associated protein	GO:0043231//intracellular membrane-bounded organelle;GO:0044444//cytoplasmic part	GO:0046914//transition metal ion binding;GO:0005083//small GTPase regulator activity	GO:0003006//developmental process involved in reproduction;GO:0032850;GO:0006498//N-terminal protein lipidation	ARF-GAP domain 5 [Arabidopsis lyrata subsp. lyrata]
Unigene29523_NAU-YH	1809	10	158	347		1.70866	25.48	51.5642		3.89843	4.91543	1.017		Up	Up	Up		7.91e-34	2.19e-79	3.06e-14		4.49e-32	2.78e-77	9.23e-13	K05658|1|0.0|955|ath:AT4G18050|ATP-binding cassette, subfamily B (MDR/TAP), member 1	-	GO:0042626//ATPase activity, coupled to transmembrane movement of substances;GO:0097159//organic cyclic compound binding;GO:1901363;GO:0036094//small molecule binding	GO:0009987//cellular process;GO:0051234//establishment of localization	P-glycoprotein 9 [Arabidopsis thaliana]
Unigene30439_NAU-YH	607	10	157	172		5.09221	75.4556	76.1723		3.88926	3.9029	0.013638		Up	Up	Up		1.45e-33	8.84e-35	0.934252		8.17e-32	4.71e-33	0.969329	-	GO:0043231//intracellular membrane-bounded organelle	-	GO:0032446//protein modification by small protein conjugation;GO:0006631//fatty acid metabolic process;GO:0044767	hypothetical protein ARALYDRAFT_906973 [Arabidopsis lyrata subsp. lyrata]
gi|166147293|gb|FD579142.1|FD579142	777	3	47	85		1.19342	17.6464	29.4073		3.8862	4.62299	0.736796		Up	Up	Up		7.1e-11	1.01e-19	0.0044099		1.21e-09	2.84e-18	0.0234399	K03035|1|8e-87|318|aly:ARALYDRAFT_487814|26S proteasome regulatory subunit N5	GO:0005911//cell-cell junction;GO:0043231//intracellular membrane-bounded organelle;GO:0044444//cytoplasmic part;GO:0005838//proteasome regulatory particle	-	GO:0006261//DNA-dependent DNA replication;GO:0009639//response to red or far red light;GO:0000338//protein deneddylation;GO:0003006//developmental process involved in reproduction;GO:0001558//regulation of cell growth;GO:0009062//fatty acid catabolic process;GO:0006007//glucose catabolic process;GO:0035966//response to topologically incorrect protein;GO:0043094;GO:0006511//ubiquitin-dependent pro…	EMB2107 [Arabidopsis lyrata subsp. lyrata]
Unigene24889_NAU-YH	988	2	31	66		0.625702	9.15346	17.9574		3.87077	4.84296	0.972192		Up	Up	Up		1.63e-07	6.5e-16	0.00151965		1.87e-06	1.44e-14	0.00934171	K14310|1|1e-164|577|ath:AT5G51200|nuclear pore complex protein Nup205	GO:0005635//nuclear envelope	-	-	hypothetical protein [Arabidopsis thaliana]
Unigene11715_NAU-YH	1336	2	31	48		0.46272	6.76917	9.65811		3.87077	4.38353	0.51276		Up	Up	Up		1.63e-07	2.79e-11	0.123402		1.87e-06	4.24e-10	0.308366	-	-	-	-	uncharacterized protein [Arabidopsis thaliana]
Unigene31678_NAU-YH	1263	1	15	53		0.244732	3.46472	11.2805		3.82346	5.52649	1.70302		Up	Up	Up		0.00042218	1.1e-13	1.25e-05		0.00255409	2.07e-12	0.000134132	K08873|1|3e-170|596|aly:ARALYDRAFT_899833|PI-3-kinase-related kinase SMG-1	-	GO:0004673//protein histidine kinase activity;GO:0032550	GO:0006796//phosphate-containing compound metabolic process;GO:0007165//signal transduction	hypothetical protein ARALYDRAFT_899833 [Arabidopsis lyrata subsp. lyrata]
CL9747.Contig4_NAU-YH	784	1	15	26		0.394256	5.58156	8.91486		3.82346	4.49901	0.675543		Up	Up	Up		0.00042218	1.25e-06	0.150175		0.00255446	1.09e-05	0.349063	K01649|1|5e-78|288|ath:AT1G74040|2-isopropylmalate synthase [EC:2.3.3.13]	GO:0009526//plastid envelope;GO:0009532//plastid stroma	GO:0046912//transferase activity, transferring acyl groups, acyl groups converted into alkyl on transfer	GO:0006551//leucine metabolic process	2-isopropylmalate synthase [Brassica oleracea]
Unigene19475_NAU-YH	289	2	30	40		2.13908	30.2833	37.2065		3.82346	4.12049	0.297032		Up	Up	Up		3e-07	2.97e-09	0.399628		3.3e-06	3.68e-08	0.652353	-	-	-	-	-
gi|156165025|gb|EW725171.1|EW725171	779	1	15	19		0.396787	5.61739	6.55652		3.82346	4.04649	0.223031		Up	Up	Up		0.00042218	7.56e-05	0.665826		0.00255202	0.000476962	0.790714	K14489|1|1e-14|78.6|vvi:100263145|arabidopsis histidine kinase 2/3/4 (cytokinin receptor) [EC:2.7.13.3]	-	-	-	carbohydrate-binding X8 domain-containing protein [Arabidopsis thaliana]
gi|166142076|gb|FD573107.1|FD573107	811	2	30	33		0.762261	10.7915	10.9383		3.82346	3.84296	0.019498		Up	Up	Up		3e-07	1.67e-07	0.9631		3.3e-06	1.68e-06	0.969354	-	GO:0016020//membrane	-	GO:0005984//disaccharide metabolic process;GO:0005982//starch metabolic process;GO:0009725//response to hormone stimulus;GO:0071555//cell wall organization;GO:0048511//rhythmic process;GO:0044093;GO:0006970//response to osmotic stress;GO:0014070//response to organic cyclic compound;GO:0006351//transcription, DNA-dependent;GO:0048571//long-day photoperiodism;GO:0042546//cell wall biogenesis	early-responsive to dehydration stress-related protein [Arabidopsis thaliana]
CL10953.Contig2_NAU-YH	1470	23	342	1029		4.83621	67.8718	188.172		3.81086	5.28203	1.47117		Up	Up	Up		2.23e-70	5.54e-241	1.55e-68		2.83e-68	2.68e-238	2.8e-66	K15283|1|0.0|635|aly:ARALYDRAFT_678848|solute carrier family 35, member E1	GO:0031224//intrinsic to membrane;GO:0009536//plastid;GO:0031090//organelle membrane	GO:0015291//secondary active transmembrane transporter activity;GO:0015119;GO:0005342//organic acid transmembrane transporter activity	GO:0009642//response to light intensity;GO:0051707//response to other organism;GO:0006996//organelle organization;GO:0009746;GO:0015712//hexose phosphate transport;GO:0015717//triose phosphate transport;GO:0019953//sexual reproduction;GO:0009555//pollen development;GO:0034285;GO:0015979//photosynthesis;GO:0015718//monocarboxylic acid transport	glucose 6-Pi/Pi transporter [Eutrema halophilum]
Unigene9637_NAU-YH	289	3	44	151		3.20862	44.4156	140.455		3.79104	5.45201	1.66097		Up	Up	Up		4.35e-10	6.15e-37	2.95e-13		6.82e-09	3.56e-35	8.25e-12	K08244|1|6e-40|160|ath:AT1G10760|alpha-glucan, water dikinase [EC:2.7.9.4]	GO:0009532//plastid stroma;GO:0009526//plastid envelope	GO:0032550;GO:0016301//kinase activity	GO:0005982//starch metabolic process;GO:0009409//response to cold;GO:0048511//rhythmic process;GO:0009608//response to symbiont;GO:0006796//phosphate-containing compound metabolic process	Strong similarity to gb|Y09533 involved in starch metabolism from Solanum tuberosum and contains a PF|01326 Pyruvate phosphate dikinase, PEP/pyruvate binding domain. EST gb|N96757 comes from this gene [Arabidopsis thaliana]
Unigene24536_NAU-YH	502	5	72	163		3.07866	41.8417	87.2853		3.76457	4.82537	1.0608		Up	Up	Up		1.04e-15	1.31e-37	7.48e-08		2.61e-14	7.74e-36	1.17e-06	K15255|1|6e-09|58.2|sbi:SORBI_01g026970|ATP-dependent DNA helicase PIF1 [EC:3.6.4.12]	-	-	-	hypothetical protein; 100703-104276 [Arabidopsis thaliana]
Unigene29928_NAU-YH	3055	11	156	413		1.11295	14.8968	36.3409		3.74254	5.02913	1.28659		Up	Up	Up		1.98e-32	2.51e-95	1.49e-23		1.07e-30	3.94e-93	8.04e-22	-	GO:0043231//intracellular membrane-bounded organelle;GO:0005911//cell-cell junction;GO:0016020//membrane	GO:0008289//lipid binding	GO:0022610;GO:0007015//actin filament organization;GO:0045229//external encapsulating structure organization;GO:0048764;GO:0000904//cell morphogenesis involved in differentiation	hypothetical protein ARALYDRAFT_355042 [Arabidopsis lyrata subsp. lyrata]
Unigene29389_NAU-YH	297	2	28	90		2.08146	27.5031	81.4598		3.72393	5.29042	1.56649		Up	Up	Up		1e-06	3.53e-22	7.16e-08		1.02e-05	1.14e-20	1.12e-06	K04079|1|1e-17|86.3|aly:ARALYDRAFT_495683|molecular chaperone HtpG	GO:0031981//nuclear lumen;GO:0044444//cytoplasmic part;GO:0016020//membrane	GO:0032550;GO:0005515//protein binding	GO:0044267//cellular protein metabolic process;GO:0006950//response to stress;GO:0051592//response to calcium ion	hypothetical protein PRUPE_ppa002187mg [Prunus persica]
Unigene31214_NAU-YH	740	1	14	45		0.417699	5.51921	16.347		3.72393	5.29042	1.56649		Up	Up	Up		0.0007752	1.41e-11	0.000153716		0.00436872	2.21e-10	0.00126659	K08873|1|5e-109|391|aly:ARALYDRAFT_899833|PI-3-kinase-related kinase SMG-1	-	GO:0004673//protein histidine kinase activity;GO:0032550	GO:0006796//phosphate-containing compound metabolic process;GO:0007165//signal transduction	hypothetical protein ARALYDRAFT_899833 [Arabidopsis lyrata subsp. lyrata]
gi|166123882|gb|FD557925.1|FD557925	512	1	14	41		0.603705	7.97698	21.5264		3.72393	5.15612	1.43219		Up	Up	Up		0.0007752	1.58e-10	0.000729804		0.00436393	2.25e-09	0.00501589	K03106|1|3e-48|188|aly:ARALYDRAFT_891728|signal recognition particle subunit SRP54	-	-	-	signal recognition particle 54 kDa protein 3 [Arabidopsis lyrata subsp. lyrata]
CL10956.Contig1_NAU-YH	487	1	14	36		0.634696	8.38648	19.8715		3.72393	4.96849	1.24456		Up	Up	Up		0.0007752	3.21e-09	0.004537		0.00436004	3.95e-08	0.0239951	K11267|1|1e-80|296|aly:ARALYDRAFT_494201|sister chromatid cohesion protein PDS5	GO:0009536//plastid	-	GO:0000087//M phase of mitotic cell cycle	hypothetical protein 26.t00005 [Brassica oleracea]
Unigene29542_NAU-YH	228	1	14	31		1.35569	17.9132	36.5497		3.72393	4.75276	1.02884		Up	Up	Up		0.0007752	6.39e-08	0.0240432		0.00436932	6.76e-07	0.0929434	K00327|1|1e-11|65.9|aly:ARALYDRAFT_913457|NADPH-ferrihemoprotein reductase [EC:1.6.2.4]	GO:0031090//organelle membrane;GO:0009536//plastid	GO:0046914//transition metal ion binding;GO:0032553;GO:0016653//oxidoreductase activity, acting on NAD(P)H, heme protein as acceptor	GO:0006725//cellular aromatic compound metabolic process;GO:0044710	NADPH--cytochrome P450 reductase 2 [Arabidopsis thaliana]
CL7461.Contig2_NAU-YH	2388	1	14	29		0.129438	1.71031	3.26453		3.72393	4.65655	0.93262		Up	Up	Up		0.0007752	2.1e-07	0.044446		0.00436124	2.06e-06	0.148824	K12580|1|0.0|1161|aly:ARALYDRAFT_488691|CCR4-NOT transcription complex subunit 3	GO:0043231//intracellular membrane-bounded organelle	-	GO:0006351//transcription, DNA-dependent	transcription regulator NOT2/NOT3/NOT5 family protein [Arabidopsis lyrata subsp. lyrata]
Unigene13517_NAU-YH	590	1	14	27		0.523893	6.9224	12.3018		3.72393	4.55345	0.829527		Up	Up	Up		0.0007752	6.89e-07	0.0794036		0.00436333	6.29e-06	0.227701	-	GO:0044444//cytoplasmic part	-	GO:0006073//cellular glucan metabolic process;GO:0005984//disaccharide metabolic process;GO:0033205//cell cycle cytokinesis;GO:0007010//cytoskeleton organization;GO:0045087//innate immune response;GO:0009606//tropism;GO:0009791//post-embryonic development;GO:0042743//hydrogen peroxide metabolic process;GO:0030422//production of siRNA involved in RNA interference;GO:0003006//developmental process …	HEAT repeat-containing protein [Arabidopsis thaliana]
CL12831.Contig1_NAU-YH	1042	2	28	47		0.593276	7.83918	12.1252		3.72393	4.35316	0.629228		Up	Up	Up		1e-06	5.01e-11	0.0667858		1.02e-05	7.45e-10	0.201446	K12524|1|2e-139|493|aly:ARALYDRAFT_492891|bifunctional aspartokinase / homoserine dehydrogenase 1 [EC:2.7.2.4 1.1.1.3]	GO:0009532//plastid stroma	GO:0016774//phosphotransferase activity, carboxyl group as acceptor;GO:0016616//oxidoreductase activity, acting on the CH-OH group of donors, NAD or NADP as acceptor;GO:0031406//carboxylic acid binding;GO:0000166//nucleotide binding	GO:0005984//disaccharide metabolic process;GO:0005982//starch metabolic process;GO:0044093;GO:0008652//cellular amino acid biosynthetic process;GO:0019758;GO:0006163//purine nucleotide metabolic process	AK-HSDH/AK-HSDH II [Arabidopsis lyrata subsp. lyrata]
CL12588.Contig1_NAU-YH	509	1	14	23		0.607263	8.024	12.1469		3.72393	4.32213	0.598201		Up	Up	Up		0.0007752	7.31e-06	0.225804		0.00436842	5.62e-05	0.450511	K11644|1|2e-41|166|gmx:100781798|paired amphipathic helix protein Sin3a	GO:0043231//intracellular membrane-bounded organelle	-	GO:0009606//tropism;GO:0006351//transcription, DNA-dependent	paired amphipathic helix protein Sin3-like 5 [Arabidopsis thaliana]
Unigene30159_NAU-YH	264	1	14	20		1.17082	15.4705	20.3649		3.72393	4.12049	0.396567		Up	Up	Up		0.0007752	4.23e-05	0.440564		0.00436154	0.000282778	0.690352	-	-	-	-	-
gi|161518520|gb|EY898463.1|EY898463	690	1	14	20		0.447967	5.91915	7.79181		3.72393	4.12049	0.396567		Up	Up	Up		0.0007752	4.23e-05	0.440564		0.00436273	0.000282871	0.690379	K10712|1|1e-89|327|aly:ARALYDRAFT_486320|cysteamine dioxygenase [EC:1.13.11.19]	-	-	-	hypothetical protein ARALYDRAFT_486320 [Arabidopsis lyrata subsp. lyrata]
CL1028.Contig1_NAU-YH	998	1	14	19		0.309716	4.0924	5.11776		3.72393	4.04649	0.322567		Up	Up	Up		0.0007752	7.56e-05	0.537106		0.00436603	0.000476999	0.736105	K02069|1|3e-131|466|aly:ARALYDRAFT_902871|putative ABC transport system permease protein	GO:0016020//membrane	-	GO:0010038//response to metal ion	hypothetical protein ARALYDRAFT_902871 [Arabidopsis lyrata subsp. lyrata]
Unigene9568_NAU-YH	274	2	28	34		2.25618	29.8118	33.3569		3.72393	3.88603	0.162102		Up	Up	Up		1e-06	9.45e-08	0.66722		1.02e-05	9.78e-07	0.789822	-	-	-	-	-
Unigene24541_NAU-YH	648	7	97	211		3.33901	43.6694	87.5316		3.70913	4.71231	1.00318		Up	Up	Up		1.61e-20	1.03e-47	4.89e-09		5.46e-19	7.88e-46	9e-08	-	-	-	-	helicase-like protein [Arabidopsis thaliana]
CL12786.Contig1_NAU-YH	519	3	41	84		1.78669	23.0461	43.508		3.68916	4.60592	0.91676		Up	Up	Up		2.63e-09	1.83e-19	0.000644532		3.79e-08	5.05e-18	0.00448047	K13415|1|8e-10|61.2|osa:4324691|protein brassinosteroid insensitive 1 [EC:2.7.10.1 2.7.11.1];K13420|3|9e-09|57.8|vvi:100253808|LRR receptor-like serine/threonine-protein kinase FLS2 [EC:2.7.11.1]	-	GO:0003824//catalytic activity	GO:0006351//transcription, DNA-dependent;GO:0007243//intracellular protein kinase cascade;GO:0009755//hormone-mediated signaling pathway;GO:0042743//hydrogen peroxide metabolic process;GO:0006605//protein targeting;GO:0009626//plant-type hypersensitive response;GO:0006470//protein dephosphorylation;GO:0009627//systemic acquired resistance	hypothetical protein ARALYDRAFT_490081 [Arabidopsis lyrata subsp. lyrata]
Unigene8304_NAU-YH	1101	2	27	271		0.561484	7.15413	66.1667		3.67146	6.88072	3.20926		Up	Up	Up		1.83e-06	1.96e-70	7.34e-48		1.79e-05	2.24e-68	8.84e-46	K12124|1|2e-157|553|aly:ARALYDRAFT_889789|GIGANTEA	GO:0031981//nuclear lumen	GO:0005488//binding	GO:0006073//cellular glucan metabolic process;GO:0048580;GO:0000302//response to reactive oxygen species;GO:0009266//response to temperature stimulus;GO:0007623//circadian rhythm;GO:0048574//long-day photoperiodism, flowering;GO:0006351//transcription, DNA-dependent;GO:0009639//response to red or far red light	GIGANTEA [Brassica rapa]
Unigene29148_NAU-YH	534	2	27	55		1.15767	14.7504	27.6872		3.67146	4.57993	0.908466		Up	Up	Up		1.83e-06	4.5e-13	0.0063147		1.79e-05	8.06e-12	0.0313405	-	GO:0005911//cell-cell junction;GO:0044424//intracellular part	GO:0046914//transition metal ion binding	-	zinc finger family protein [Arabidopsis lyrata subsp. lyrata]
Unigene8094_NAU-YH	692	64	835	953		28.587	352.015	370.206		3.6222	3.6949	0.072694		Up	Up	Up		8.18e-163	2.03e-178	0.288286		2.75e-160	6.44e-176	0.515796	-	-	-	GO:0009725//response to hormone stimulus;GO:0044699;GO:0009628//response to abiotic stimulus;GO:0006950//response to stress	stress responsive protein [Brassica oleracea var. acephala]
gi|158926213|gb|EX898532.1|EX898532	825	1	13	59		0.374663	4.59695	19.2245		3.61701	5.68121	2.0642		Up	Up	Up		0.00141851	2.86e-15	1.52e-07		0.00747335	6.06e-14	2.26e-06	-	-	-	-	hypothetical protein ARALYDRAFT_491396 [Arabidopsis lyrata subsp. lyrata]
CL4305.Contig1_NAU-YH	822	1	13	49		0.37603	4.61373	16.0244		3.61701	5.41328	1.79626		Up	Up	Up		0.00141851	1.25e-12	1.34e-05		0.00747575	2.15e-11	0.000142261	-	-	-	-	-
CL4451.Contig1_NAU-YH	505	1	13	41		0.612073	7.50987	21.8248		3.61701	5.15612	1.53911		Up	Up	Up		0.00141851	1.58e-10	0.000367406		0.00746808	2.25e-09	0.00275342	-	GO:0031224//intrinsic to membrane	GO:0046872//metal ion binding	GO:0051234//establishment of localization;GO:0044763	mitochondrial substrate carrier family protein [Arabidopsis lyrata subsp. lyrata]
gi|154167298|gb|EV538572.1|EV538572	836	1	13	29		0.369733	4.53646	9.325		3.61701	4.65655	1.03954		Up	Up	Up		0.00141851	2.1e-07	0.0279218		0.00746904	2.06e-06	0.103182	-	GO:0005737//cytoplasm	-	-	ATP synthase D chain-related protein [Arabidopsis thaliana]
CL8684.Contig2_NAU-YH	661	2	26	56		0.935241	11.475	22.7742		3.61701	4.60592	0.988909		Up	Up	Up		3.32e-06	2.49e-13	0.00309552		3.1e-05	4.53e-12	0.0170594	-	GO:0005911//cell-cell junction	-	GO:0033205//cell cycle cytokinesis;GO:0007010//cytoskeleton organization;GO:0009606//tropism	hypothetical protein ARALYDRAFT_329795 [Arabidopsis lyrata subsp. lyrata]
CL11261.Contig2_NAU-YH	1303	2	26	50		0.474439	5.82116	10.3153		3.61701	4.44242	0.825411		Up	Up	Up		3.32e-06	8.6e-12	0.0164722		3.11e-05	1.38e-10	0.0685305	K09338|1|0.0|708|aly:ARALYDRAFT_314555|homeobox-leucine zipper protein	GO:0043231//intracellular membrane-bounded organelle	GO:0001071//nucleic acid binding transcription factor activity;GO:0003677//DNA binding	GO:0006351//transcription, DNA-dependent;GO:0048764;GO:0045229//external encapsulating structure organization;GO:0003006//developmental process involved in reproduction;GO:0022610;GO:0009933//meristem structural organization;GO:0007015//actin filament organization;GO:0000904//cell morphogenesis involved in differentiation;GO:0009943//adaxial/abaxial axis specification;GO:0009887//organ morphogene…	ATHB-15 [Arabidopsis lyrata subsp. lyrata]
CL5095.Contig2_NAU-YH	345	1	13	23		0.895933	10.9927	17.9212		3.61701	4.32213	0.705116		Up	Up	Up		0.00141851	7.31e-06	0.16101		0.00745803	5.61e-05	0.365475	-	-	-	GO:0006464//cellular protein modification process	hypothetical protein [Arabidopsis thaliana]
Unigene9148_NAU-YH	775	1	13	23		0.398835	4.89353	7.9778		3.61701	4.32213	0.705116		Up	Up	Up		0.00141851	7.31e-06	0.16101		0.0074609	5.62e-05	0.365485	-	GO:0043231//intracellular membrane-bounded organelle	-	-	DDT domain-containing protein [Arabidopsis lyrata subsp. lyrata]
gi|158926470|gb|EX898653.1|EX898653	836	1	13	20		0.369733	4.53646	6.43104		3.61701	4.12049	0.503483		Up	Up	Up		0.00141851	4.23e-05	0.335796		0.00746425	0.000282825	0.576067	K09838|1|8e-97|312|aly:ARALYDRAFT_496897|zeaxanthin epoxidase [EC:1.14.13.90]	-	-	-	zeaxanthin epoxidase [Brassica rapa subsp. pekinensis]
Unigene20377_NAU-YH	522	1	13	18		0.59214	7.2653	9.26956		3.61701	3.96849	0.351479		Up	Up	Up		0.00141851	0.000134998	0.515218		0.007482	0.00080666	0.717569	-	-	GO:0097159//organic cyclic compound binding;GO:0046914//transition metal ion binding	-	Mutator-like transposase [Arabidopsis thaliana]
gi|167505180|gb|FD988496.1|FD988496	616	2	26	29		1.00356	12.3133	12.6554		3.61701	3.65655	0.039535		Up	Up	Up		3.32e-06	1.62e-06	0.925802		3.11e-05	1.4e-05	0.962778	K00847|1|4e-36|149|aly:ARALYDRAFT_482071|fructokinase [EC:2.7.1.4]	GO:0043231//intracellular membrane-bounded organelle;GO:0005911//cell-cell junction;GO:0044444//cytoplasmic part;GO:0016020//membrane	GO:0032550;GO:0004396//hexokinase activity	GO:0005982//starch metabolic process;GO:0009746;GO:0019321//pentose metabolic process;GO:0034285;GO:0006796//phosphate-containing compound metabolic process;GO:0030001//metal ion transport	pfkB-type carbohydrate kinase family protein [Arabidopsis lyrata subsp. lyrata]
Unigene24939_NAU-YH	1430	69	867	2824		14.9145	176.874	530.867		3.56794	5.15357	1.58563		Up	Up	Up		6.9e-167	0	4.38e-206		2.38e-164	0	2.86e-203	K00975|1|4e-178|622|aly:ARALYDRAFT_899218|glucose-1-phosphate adenylyltransferase [EC:2.7.7.27]	GO:0009532//plastid stroma;GO:0030929;GO:0005576//extracellular region	GO:0070566//adenylyltransferase activity	GO:0009648//photoperiodism;GO:0005982//starch metabolic process;GO:0005977//glycogen metabolic process	RecName: Full=Glucose-1-phosphate adenylyltransferase small subunit, chloroplasti
gi|332783538|gb|FY439013.1|FY439013	812	2	25	72		0.761323	8.98182	23.836		3.56043	4.96849	1.40806		Up	Up	Up		6.03e-06	1.79e-17	8.75e-06		5.37e-05	4.43e-16	9.54e-05	-	-	-	-	hypothetical protein ARALYDRAFT_497416 [Arabidopsis lyrata subsp. lyrata]
gi|158641102|gb|EX750993.1|EX750993	767	2	25	56		0.80599	9.50879	19.6268		3.56043	4.60592	1.04549		Up	Up	Up		6.03e-06	2.49e-13	0.00195907		5.37e-05	4.54e-12	0.0117008	K00522|1|6e-68|146|ath:AT3G56090|ferritin heavy chain [EC:1.16.3.1]	GO:0009532//plastid stroma;GO:0009526//plastid envelope	GO:0016724;GO:0005506//iron ion binding	GO:0048827//phyllome development;GO:0006979//response to oxidative stress;GO:0010038//response to metal ion;GO:0044710;GO:0009725//response to hormone stimulus;GO:0009668;GO:0009058//biosynthetic process;GO:0000041//transition metal ion transport;GO:0006875//cellular metal ion homeostasis;GO:0009791//post-embryonic development;GO:0003006//developmental process involved in reproduction;GO:0044237/…	ferritin 3 [Arabidopsis thaliana]
Unigene29930_NAU-YH	424	2	25	45		1.458	17.201	28.5301		3.56043	4.29042	0.729991		Up	Up	Up		6.03e-06	1.62e-10	0.0409836		5.37e-05	2.29e-09	0.138855	-	GO:0043231//intracellular membrane-bounded organelle;GO:0005911//cell-cell junction;GO:0016020//membrane	GO:0008289//lipid binding	GO:0022610;GO:0007015//actin filament organization;GO:0045229//external encapsulating structure organization;GO:0048764;GO:0000904//cell morphogenesis involved in differentiation	pleckstrin homology (PH) domain-containing protein [Arabidopsis thaliana]
Unigene23983_NAU-YH	887	2	25	42		0.696949	8.22237	12.7287		3.56043	4.19088	0.630455		Up	Up	Up		6.03e-06	9.3e-10	0.0830002		5.37e-05	1.22e-08	0.235867	-	GO:0016020//membrane;GO:0043231//intracellular membrane-bounded organelle	GO:0004197//cysteine-type endopeptidase activity	GO:0048764;GO:0045229//external encapsulating structure organization;GO:0003006//developmental process involved in reproduction;GO:0045165//cell fate commitment;GO:0044702;GO:0022610;GO:0007015//actin filament organization;GO:0000904//cell morphogenesis involved in differentiation;GO:0009790//embryo development;GO:0007059//chromosome segregation;GO:0035264//multicellular organism growth;GO:001953…	hypothetical protein ARALYDRAFT_892532 [Arabidopsis lyrata subsp. lyrata]
gi|167439103|gb|FD947817.1|FD947817	581	2	25	39		1.06402	12.5529	18.0445		3.56043	4.08397	0.52354		Up	Up	Up		6.03e-06	5.31e-09	0.158072		5.37e-05	6.39e-08	0.360969	K04079|1|3e-87|318|aly:ARALYDRAFT_495683|molecular chaperone HtpG	GO:0031981//nuclear lumen;GO:0005911//cell-cell junction;GO:0005576//extracellular region;GO:0009532//plastid stroma;GO:0031090//organelle membrane;GO:0030312//external encapsulating structure	GO:0032550;GO:0005515//protein binding;GO:0017111//nucleoside-triphosphatase activity	GO:0009605//response to external stimulus;GO:0031647//regulation of protein stability;GO:0048827//phyllome development;GO:0051592//response to calcium ion;GO:0010118//stomatal movement;GO:0044267//cellular protein metabolic process;GO:0042742//defense response to bacterium;GO:0006970//response to osmotic stress;GO:0009845//seed germination;GO:0009408//response to heat;GO:0019932//second-messenger…	Heat shock protein 90-4 [Arabidopsis thaliana]
Unigene7339_NAU-YH	994	2	25	33		0.621926	7.33726	8.92452		3.56043	3.84296	0.282532		Up	Up	Up		6.03e-06	1.67e-07	0.46735		5.37e-05	1.68e-06	0.663244	K05666|1|3e-08|57.4|olu:OSTLU_35503|ATP-binding cassette, subfamily C (CFTR/MRP), member 2	GO:0031224//intrinsic to membrane	GO:0017111//nucleoside-triphosphatase activity;GO:0032550;GO:0015405	GO:0009154//purine ribonucleotide catabolic process;GO:0044763;GO:0051234//establishment of localization	multidrug resistance-associated protein 6 [Arabidopsis thaliana]
Unigene29341_NAU-YH	669	2	25	29		0.924057	10.9017	11.6528		3.56043	3.65655	0.096119		Up	Up	Up		6.03e-06	1.62e-06	0.814736		5.37e-05	1.4e-05	0.90419	K14573|1|1e-86|317|aly:ARALYDRAFT_481009|nucleolar protein 4	GO:0043231//intracellular membrane-bounded organelle	GO:0008135//translation factor activity, nucleic acid binding;GO:0036094//small molecule binding	GO:0006412//translation	RNA recognition motif-containing protein [Arabidopsis lyrata subsp. lyrata]
CL4014.Contig3_NAU-YH	1201	3	37	102		0.772099	8.98751	22.8304		3.54106	4.88603	1.34497		Up	Up	Up		2.85e-08	4.09e-24	3.01e-07		3.62e-07	1.45e-22	4.25e-06	K09291|1|1e-171|600|ath:AT1G79280|nucleoprotein TPR	GO:0031981//nuclear lumen;GO:0005911//cell-cell junction;GO:0009536//plastid;GO:0005635//nuclear envelope	GO:0097159//organic cyclic compound binding	GO:0007010//cytoskeleton organization;GO:0006406//mRNA export from nucleus;GO:0006886//intracellular protein transport;GO:0016925//protein sumoylation;GO:0048437//floral organ development	nucleoprotein TPR [Arabidopsis thaliana]
Unigene18939_NAU-YH	1439	7	86	264		1.5036	17.4348	49.3174		3.53548	5.03561	1.50012		Up	Up	Up		1.1e-17	1.88e-61	2.8e-19		3.13e-16	1.86e-59	1.19e-17	K00284|1|2e-159|560|aly:ARALYDRAFT_483191|glutamate synthase (ferredoxin) [EC:1.4.7.1]	GO:0005576//extracellular region;GO:0009532//plastid stroma;GO:0009526//plastid envelope	GO:0015930//glutamate synthase activity;GO:0005488//binding	GO:0016109;GO:0009696//salicylic acid metabolic process;GO:0015992//proton transport;GO:0009639//response to red or far red light;GO:0009642//response to light intensity;GO:0030001//metal ion transport;GO:0003006//developmental process involved in reproduction;GO:0051707//response to other organism;GO:0034285;GO:0031323//regulation of cellular metabolic process;GO:0043094;GO:0006091//generation o…	hypothetical protein ARALYDRAFT_483191 [Arabidopsis lyrata subsp. lyrata]
CL4282.Contig2_NAU-YH	2248	7	86	158		0.962491	11.1605	18.8937		3.53548	4.29499	0.75951		Up	Up	Up		1.1e-17	3.7e-34	6.41e-05		3.13e-16	1.93e-32	0.000588388	K08332|1|9e-06|50.8|vcn:VOLCADRAFT_41528|vacuolar protein 8	GO:0009521;GO:0031224//intrinsic to membrane	GO:0003824//catalytic activity	GO:0044237//cellular metabolic process	binding protein [Arabidopsis lyrata subsp. lyrata]
Unigene2402_NAU-YH	746	4	49	71		1.65736	19.1619	25.5845		3.53128	3.94831	0.417031		Up	Up	Up		1.41e-10	3.47e-15	0.119957		2.35e-09	7.31e-14	0.300955	K12657|1|3e-116|415|aly:ARALYDRAFT_485989|delta-1-pyrroline-5-carboxylate synthetase [EC:2.7.2.11 1.2.1.41]	GO:0009536//plastid;GO:0005911//cell-cell junction	GO:0016620//oxidoreductase activity, acting on the aldehyde or oxo group of donors, NAD or NADP as acceptor;GO:0016774//phosphotransferase activity, carboxyl group as acceptor	GO:0009725//response to hormone stimulus;GO:0009414//response to water deprivation;GO:0048229//gametophyte development;GO:0006560//proline metabolic process;GO:0006972//hyperosmotic response;GO:0003006//developmental process involved in reproduction;GO:0022622//root system development	delta 1-pyrroline-5-carboxylate synthetase B [Brassica napus]
Unigene23587_NAU-YH	529	1	12	32		0.584304	6.61768	16.2612		3.50153	4.79857	1.29703		Up	Up	Up		0.00258564	3.52e-08	0.00582126		0.0125955	3.84e-07	0.0290737	K11665|1|1e-44|177|ath:AT3G57300|DNA helicase INO80 [EC:3.6.4.12]	GO:0043231//intracellular membrane-bounded organelle	GO:0032550;GO:0016817//hydrolase activity, acting on acid anhydrides;GO:0003676//nucleic acid binding	GO:0006310//DNA recombination;GO:0006305;GO:0030422//production of siRNA involved in RNA interference;GO:0006342//chromatin silencing;GO:0007154//cell communication;GO:0006402//mRNA catabolic process;GO:0009606//tropism;GO:0009409//response to cold;GO:0035195//gene silencing by miRNA;GO:0045087//innate immune response;GO:0006281//DNA repair	DNA helicase INO80 complex-like 1 [Arabidopsis thaliana]
gi|167477527|gb|FD962977.1|FD962977	700	1	12	32		0.441567	5.00108	12.2888		3.50153	4.79857	1.29703		Up	Up	Up		0.00258564	3.52e-08	0.00582126		0.0125918	3.84e-07	0.0290718	K14491|1|2e-14|53.9|bdi:100829000|two-component response regulator ARR-B family	-	-	-	myb family transcription factor [Arabidopsis lyrata subsp. lyrata]
CL1934.Contig3_NAU-YH	365	1	12	29		0.846841	9.59111	21.3581		3.50153	4.65655	1.15501		Up	Up	Up		0.00258564	2.1e-07	0.0167033		0.0125925	2.06e-06	0.0693704	K08874|1|3e-53|204|ath:AT4G36080|transformation/transcription domain-associated protein	GO:0005911//cell-cell junction;GO:0044444//cytoplasmic part	GO:0016772//transferase activity, transferring phosphorus-containing groups	GO:0007010//cytoskeleton organization;GO:0009791//post-embryonic development;GO:0030422//production of siRNA involved in RNA interference;GO:0006342//chromatin silencing;GO:0035195//gene silencing by miRNA;GO:0033205//cell cycle cytokinesis;GO:0045087//innate immune response	transformation/transcription domain-associated protein [Arabidopsis thaliana]
Unigene10767_NAU-YH	683	1	12	29		0.452558	5.12556	11.4139		3.50153	4.65655	1.15501		Up	Up	Up		0.00258564	2.1e-07	0.0167033		0.012597	2.06e-06	0.069374	-	-	-	-	predicted protein [Arabidopsis lyrata subsp. lyrata]
Unigene24182_NAU-YH	931	3	36	81		0.996016	11.2806	23.388		3.50153	4.55345	1.05192		Up	Up	Up		5.14e-08	1.08e-18	0.000174319		6.3e-07	2.84e-17	0.00142276	K11592|1|2e-146|516|aly:ARALYDRAFT_661895|endoribonuclease Dicer [EC:3.1.26.-]	GO:0043231//intracellular membrane-bounded organelle	GO:0032550;GO:0016891//endoribonuclease activity, producing 5'-phosphomonoesters;GO:0003723//RNA binding;GO:0042623//ATPase activity, coupled	GO:0009908//flower development;GO:0006351//transcription, DNA-dependent;GO:0009639//response to red or far red light;GO:0009756//carbohydrate mediated signaling;GO:0006305;GO:0030422//production of siRNA involved in RNA interference;GO:0048507//meristem development;GO:0002252;GO:0000377;GO:0032446//protein modification by small protein conjugation;GO:0009409//response to cold;GO:0035195//gene sil…	predicted protein [Arabidopsis lyrata subsp. lyrata]
Unigene18013_NAU-YH	563	1	12	27		0.549018	6.21804	12.8918		3.50153	4.55345	1.05192		Up	Up	Up		0.00258564	6.89e-07	0.0324432		0.0125977	6.29e-06	0.11584	-	GO:0043231//intracellular membrane-bounded organelle	-	GO:0008283//cell proliferation	Contains similarity to gb|Z69902 from C. elegans [Arabidopsis thaliana]
Unigene29929_NAU-YH	258	1	12	22		1.19805	13.5688	22.9224		3.50153	4.258	0.756463		Up	Up	Up		0.00258564	1.31e-05	0.145359		0.0125657	9.65e-05	0.349105	-	GO:0043231//intracellular membrane-bounded organelle;GO:0005911//cell-cell junction;GO:0016020//membrane	GO:0008289//lipid binding	GO:0022610;GO:0007015//actin filament organization;GO:0045229//external encapsulating structure organization;GO:0048764;GO:0000904//cell morphogenesis involved in differentiation	hypothetical protein ARALYDRAFT_355042 [Arabidopsis lyrata subsp. lyrata]
CL5846.Contig1_NAU-YH	967	1	12	22		0.319645	3.62022	6.1158		3.50153	4.258	0.756463		Up	Up	Up		0.00258564	1.31e-05	0.145359		0.0125634	9.65e-05	0.349073	-	-	GO:0097159//organic cyclic compound binding;GO:0046914//transition metal ion binding	-	Mutator-like transposase [Arabidopsis thaliana]
CL4022.Contig1_NAU-YH	1371	3	36	65		0.676361	7.6603	12.7448		3.50153	4.23597	0.734437		Up	Up	Up		5.14e-08	1.28e-14	0.013206		6.3e-07	2.59e-13	0.0569823	K14494|1|2e-64|244|vvi:100232937|DELLA protein	-	-	GO:0006351//transcription, DNA-dependent	PREDICTED: scarecrow-like protein 3-like [Solanum lycopersicum]
CL10997.Contig1_NAU-YH	1905	1	12	19		0.162256	1.83767	2.68112		3.50153	4.04649	0.544959		Up	Up	Up		0.00258564	7.56e-05	0.31393		0.0125597	0.000476741	0.553732	K03553|1|2e-178|624|pop:POPTR_278008|recombination protein RecA	GO:0043231//intracellular membrane-bounded organelle	GO:0032550;GO:0019829//cation-transporting ATPase activity;GO:0043566//structure-specific DNA binding	GO:0006259//DNA metabolic process;GO:0033554//cellular response to stress	DNA repair protein recA-like 1 [Arabidopsis thaliana]
gi|158648156|gb|EX758047.1|EX758047	679	1	12	18		0.455224	5.15575	7.12623		3.50153	3.96849	0.466957		Up	Up	Up		0.00258564	0.000134998	0.395704		0.0125664	0.000805717	0.646741	-	GO:0043231//intracellular membrane-bounded organelle	GO:0003677//DNA binding;GO:0001071//nucleic acid binding transcription factor activity;GO:0005515//protein binding	GO:0006351//transcription, DNA-dependent	WRKY21-1 transcription factor [Brassica napus]
gi|161569515|gb|EY940810.1|EY940810	706	1	12	18		0.437814	4.95858	6.8537		3.50153	3.96849	0.466957		Up	Up	Up		0.00258564	0.000134998	0.395704		0.0125813	0.000806129	0.646876	-	-	-	-	hypothetical protein ARALYDRAFT_324042 [Arabidopsis lyrata subsp. lyrata]
gi|156157926|gb|EW718072.1|EW718072	746	2	24	31		0.828678	9.3854	11.1707		3.50153	3.75276	0.251228		Up	Up	Up		1.09e-05	5.23e-07	0.52977		9.28e-05	4.88e-06	0.727386	K14007|1|2e-35|107|ath:AT3G07100|protein transport protein SEC24	-	-	-	putative Sec24-like COPII protein [Arabidopsis thaliana]
Unigene16326_NAU-YH	1187	2	24	29		0.520804	5.89849	6.56757		3.50153	3.65655	0.155013		Up	Up	Up		1.09e-05	1.62e-06	0.705252		9.27e-05	1.4e-05	0.805376	-	GO:0015935//small ribosomal subunit;GO:0031981//nuclear lumen;GO:0009536//plastid;GO:0005911//cell-cell junction;GO:0016020//membrane	GO:0032550	GO:0006952//defense response;GO:0016070//RNA metabolic process	predicted protein [Arabidopsis lyrata subsp. lyrata]
Unigene25270_NAU-YH	589	3	36	43		1.57435	17.8307	19.625		3.50153	3.63987	0.138334		Up	Up	Up		5.14e-08	3.89e-09	0.6776		6.3e-07	4.76e-08	0.799154	-	-	-	-	-
CL4683.Contig1_NAU-YH	1249	6	72	83		1.48485	16.8171	17.8638		3.50153	3.58864	0.087109		Up	Up	Up		6.75e-15	2.03e-16	0.711852		1.6e-13	4.68e-15	0.812002	K00507|1|4e-158|555|ath:AT2G31360|stearoyl-CoA desaturase (delta-9 desaturase) [EC:1.14.19.1]	GO:0031224//intrinsic to membrane;GO:0031090//organelle membrane	GO:0016705//oxidoreductase activity, acting on paired donors, with incorporation or reduction of molecular oxygen;GO:0015291//secondary active transmembrane transporter activity	GO:0006952//defense response;GO:0000038//very long-chain fatty acid metabolic process;GO:0015893//drug transport;GO:0044763	delta-9 acyl-lipid desaturase 2 [Arabidopsis thaliana]
Unigene12696_NAU-YH	956	2	24	27		0.646647	7.32376	7.59212		3.50153	3.55345	0.051919		Up	Up	Up		1.09e-05	5.01e-06	0.90504		9.28e-05	3.95e-05	0.963794	-	-	-	-	evolutionarily conserved C-terminal region 11 [Arabidopsis lyrata subsp. lyrata]
Unigene29926_NAU-YH	1539	12	143	321		2.41011	27.1068	56.0691		3.49148	4.54003	1.04855		Up	Up	Up		2.87e-28	2.18e-70	6.9e-14		1.35e-26	2.5e-68	2.03e-12	-	GO:0043231//intracellular membrane-bounded organelle;GO:0005911//cell-cell junction;GO:0016020//membrane	GO:0008289//lipid binding	GO:0022610;GO:0007015//actin filament organization;GO:0045229//external encapsulating structure organization;GO:0048764;GO:0000904//cell morphogenesis involved in differentiation	pleckstrin homology (PH) domain-containing protein [Arabidopsis thaliana]
Unigene24535_NAU-YH	746	9	107	244		3.72905	41.8433	87.9241		3.48811	4.55938	1.07126		Up	Up	Up		1.81e-21	5.84e-54	3.11e-11		6.44e-20	5.05e-52	7.28e-10	-	-	-	-	hypothetical protein [Arabidopsis thaliana]
Unigene1195_NAU-YH	867	8	95	244		2.85211	31.9658	75.6533		3.48643	4.7293	1.24288		Up	Up	Up		3.39e-19	4.42e-55	7.6e-14		1.06e-17	3.88e-53	2.23e-12	-	-	-	-	-
Unigene8720_NAU-YH	561	4	47	78		2.2039	24.4408	37.3757		3.47116	4.08397	0.612808		Up	Up	Up		4.59e-10	6.18e-17	0.0205104		7.18e-09	1.47e-15	0.0822083	K12604|1|1e-101|366|aly:ARALYDRAFT_887229|CCR4-NOT transcription complex subunit 1	GO:0044444//cytoplasmic part	-	GO:0022610;GO:0033205//cell cycle cytokinesis;GO:0007015//actin filament organization;GO:0000904//cell morphogenesis involved in differentiation	hypothetical protein ARALYDRAFT_887229 [Arabidopsis lyrata subsp. lyrata]
CL7972.Contig1_NAU-YH	344	2	23	39		1.79708	19.5052	30.4764		3.44013	4.08397	0.643834		Up	Up	Up		1.97e-05	5.31e-09	0.089071		0.000158539	6.39e-08	0.247742	-	-	-	-	-
Unigene8382_NAU-YH	560	26	295	1110		14.3509	153.679	532.834		3.4207	5.21447	1.79377		Up	Up	Up		7.79e-56	2.85e-258	1.91e-97		7.67e-54	1.47e-255	5.23e-95	-	GO:0005911//cell-cell junction;GO:0016020//membrane;GO:0005618//cell wall	GO:0016787//hydrolase activity;GO:0004857//enzyme inhibitor activity	GO:0043479;GO:0005976//polysaccharide metabolic process;GO:0045229//external encapsulating structure organization;GO:0032535//regulation of cellular component size;GO:0009826//unidimensional cell growth;GO:0048588//developmental cell growth;GO:0000097//sulfur amino acid biosynthetic process;GO:0006950//response to stress;GO:0010073//meristem maintenance;GO:0060918//auxin transport;GO:0019538//pro…	hypothetical protein ARALYDRAFT_484136 [Arabidopsis lyrata subsp. lyrata]
CL37.Contig4_NAU-YH	2512	3	34	88		0.369145	3.94857	9.41717		3.41907	4.67303	1.25396		Up	Up	Up		1.67e-07	1.71e-20	6.68e-06		1.91e-06	5e-19	7.53e-05	K01897|1|0.0|1244|aly:ARALYDRAFT_673706|long-chain acyl-CoA synthetase [EC:6.2.1.3]	GO:0009526//plastid envelope	GO:0015645//fatty acid ligase activity	GO:0006631//fatty acid metabolic process	predicted protein [Arabidopsis lyrata subsp. lyrata]
Unigene27414_NAU-YH	453	3	34	53		2.047	21.8958	31.451		3.41907	3.94152	0.522452		Up	Up	Up		1.67e-07	1.32e-11	0.0992436		1.91e-06	2.08e-10	0.26962	K07976|1|4e-33|138|aly:ARALYDRAFT_476500|Rab family, other	GO:0016020//membrane;GO:0043231//intracellular membrane-bounded organelle	GO:0032550;GO:0003824//catalytic activity	GO:0045491//xylan metabolic process;GO:0015031//protein transport;GO:0009154//purine ribonucleotide catabolic process;GO:0010087//phloem or xylem histogenesis;GO:0051169//nuclear transport;GO:0035556//intracellular signal transduction	hypothetical protein ARALYDRAFT_476500 [Arabidopsis lyrata subsp. lyrata]
CL13710.Contig1_NAU-YH	1354	11	124	135		2.51113	26.7167	26.8023		3.41134	3.41595	0.004613		Up	Up	Up		3.14e-24	6.29e-25	0.982234		1.27e-22	2.31e-23	0.985678	-	GO:0043231//intracellular membrane-bounded organelle;GO:0044444//cytoplasmic part	GO:0001071//nucleic acid binding transcription factor activity;GO:0003677//DNA binding	GO:0009908//flower development;GO:0006305;GO:0001763//morphogenesis of a branching structure;GO:0030422//production of siRNA involved in RNA interference;GO:0006342//chromatin silencing;GO:0007154//cell communication;GO:0009933//meristem structural organization;GO:0009943//adaxial/abaxial axis specification;GO:0010074//maintenance of meristem identity;GO:0009887//organ morphogenesis;GO:0035195//g…	homeodomain protein vaamana [Arabidopsis thaliana]
Unigene28767_NAU-YH	656	4	45	94		1.88474	20.0119	38.5195		3.40842	4.35316	0.94473		Up	Up	Up		1.48e-09	5.63e-21	0.000212286		2.19e-08	1.7e-19	0.00169957	K03260|1|3e-35|146|aly:ARALYDRAFT_907545|translation initiation factor 4G	-	-	GO:0050896//response to stimulus;GO:0044763	eukaryotic translation initiation factor 4G [Arabidopsis thaliana]
gi|167444003|gb|FD949350.1|FD949350	730	25	278	357		10.5855	111.097	131.463		3.39166	3.63449	0.242833		Up	Up	Up		2.55e-52	5.96e-67	0.0351786		2.35e-50	6.43e-65	0.123603	K03062|1|2e-72|270|aly:ARALYDRAFT_480455|26S proteasome regulatory subunit T2	-	-	-	hypothetical protein ARALYDRAFT_480455 [Arabidopsis lyrata subsp. lyrata]
CL13665.Contig1_NAU-YH	2802	0	1	25		0.01	0.104115	2.39844		3.3801	7.90595	4.52585		Up	Up	Up		0.529324	1.72e-07	1.14e-06		0.688974	1.72e-06	1.47e-05	K00688|1|0.0|1617|aly:ARALYDRAFT_485074|starch phosphorylase [EC:2.4.1.1]	GO:0009536//plastid	GO:0004645//phosphorylase activity;GO:0043168	GO:0005982//starch metabolic process;GO:0006950//response to stress;GO:0010038//response to metal ion	alpha-glucan phosphorylase 2 [Arabidopsis lyrata subsp. lyrata]
gi|161549662|gb|EY922346.1|EY922346	814	1	11	65		0.379726	3.94229	21.4658		3.376	5.82093	2.44493		Up	Up	Up		0.00469224	7.33e-17	9.52e-10		0.0210359	1.74e-15	1.91e-08	-	-	-	-	ELIP [Brassica rapa subsp. pekinensis]
Unigene19761_NAU-YH	639	1	11	41		0.48372	5.02195	17.2481		3.376	5.15612	1.78011		Up	Up	Up		0.00469224	1.58e-10	7.85e-05		0.0209774	2.25e-09	0.000696408	-	GO:0005622//intracellular	GO:0016874//ligase activity	GO:0006464//cellular protein modification process	ubiquitin-protein ligase 4 [Arabidopsis lyrata subsp. lyrata]
gi|158655083|gb|EX764974.1|EX764974	314	1	11	40		0.984385	10.2198	34.2442		3.376	5.12049	1.74449		Up	Up	Up		0.00469224	2.89e-10	0.000120497		0.0209706	4.01e-09	0.00102286	-	-	-	-	kinesin-like calmodulin-binding protein [Arabidopsis thaliana]
Unigene30927_NAU-YH	270	1	11	36		1.1448	11.8853	35.8423		3.376	4.96849	1.59249		Up	Up	Up		0.00469224	3.21e-09	0.000638008		0.0209683	3.95e-08	0.00443788	K03010|1|6e-45|176|aly:ARALYDRAFT_492703|DNA-directed RNA polymerase II subunit RPB2 [EC:2.7.7.6]	GO:0016591//DNA-directed RNA polymerase II, holoenzyme;GO:0005911//cell-cell junction;GO:0044444//cytoplasmic part	GO:0003676//nucleic acid binding;GO:0034062//RNA polymerase activity;GO:0001882//nucleoside binding	GO:0008380//RNA splicing;GO:0006402//mRNA catabolic process;GO:0006351//transcription, DNA-dependent;GO:0003006//developmental process involved in reproduction	hypothetical protein ARALYDRAFT_492703 [Arabidopsis lyrata subsp. lyrata]
gi|158636748|gb|EX746639.1|EX746639	698	1	11	32		0.442832	4.59746	12.324		3.376	4.79857	1.42256		Up	Up	Up		0.00469224	3.52e-08	0.0030959		0.0209786	3.84e-07	0.0170531	K12309|1|1e-58|214|aly:ARALYDRAFT_485655|beta-galactosidase [EC:3.2.1.23]	-	-	-	AT3g52840/F8J2_10 [Arabidopsis lyrata subsp. lyrata]
Unigene25870_NAU-YH	653	1	11	31		0.473349	4.91428	12.7616		3.376	4.75276	1.37676		Up	Up	Up		0.00469224	6.39e-08	0.00452408		0.0209592	6.75e-07	0.0239445	-	GO:0005911//cell-cell junction	GO:1901363;GO:0097159//organic cyclic compound binding	-	SNF2 domain-containing protein [Arabidopsis lyrata subsp. lyrata]
gi|161556992|gb|EY928799.1|EY928799	658	2	22	50		0.939505	9.75388	20.4268		3.376	4.44242	1.06642		Up	Up	Up		3.55e-05	8.6e-12	0.0029781		0.000273862	1.38e-10	0.0164993	K01840|1|2e-88|323|ath:AT2G45790|phosphomannomutase [EC:5.4.2.8]	GO:0044444//cytoplasmic part	GO:0005488//binding;GO:0016868//intramolecular transferase activity, phosphotransferases	GO:0006007//glucose catabolic process;GO:0019852//L-ascorbic acid metabolic process;GO:0006996//organelle organization;GO:0035556//intracellular signal transduction;GO:0010038//response to metal ion;GO:0006013//mannose metabolic process;GO:0051603//proteolysis involved in cellular protein catabolic process;GO:0009226//nucleotide-sugar biosynthetic process;GO:0006970//response to osmotic stress;GO…	phosphomannomutase [Arabidopsis thaliana]
gi|167452719|gb|FD958463.1|FD958463	683	1	11	24		0.452558	4.69843	9.446		3.376	4.38353	1.00753		Up	Up	Up		0.00469224	4.06e-06	0.0521414		0.021021	3.27e-05	0.164229	K11596|1|1e-06|36.2|pop:POPTR_834203|argonaute	GO:0000790//nuclear chromatin;GO:0016604//nuclear body;GO:0044444//cytoplasmic part	GO:0003723//RNA binding	GO:0006461//protein complex assembly;GO:0007010//cytoskeleton organization;GO:0044093;GO:0030422//production of siRNA involved in RNA interference;GO:0009799//specification of symmetry;GO:0009908//flower development;GO:0034968//histone lysine methylation;GO:0048229//gametophyte development;GO:0042742//defense response to bacterium;GO:0006342//chromatin silencing;GO:0005982//starch metabolic proce…	hypothetical protein ARALYDRAFT_481584 [Arabidopsis lyrata subsp. lyrata]
Unigene28147_NAU-YH	236	5	55	109		6.54867	67.9878	124.157		3.376	4.24482	0.868819		Up	Up	Up		2.42e-11	8.98e-24	0.000199147		4.3e-10	3.11e-22	0.00160767	-	-	-	-	-
CL9929.Contig1_NAU-YH	403	1	11	20		0.76699	7.96284	13.3408		3.376	4.12049	0.744491		Up	Up	Up		0.00469224	4.23e-05	0.171941		0.0210003	0.000282964	0.387362	-	GO:0043231//intracellular membrane-bounded organelle	GO:0046914//transition metal ion binding;GO:0003676//nucleic acid binding	GO:0006351//transcription, DNA-dependent;GO:0048764;GO:0003006//developmental process involved in reproduction;GO:0045229//external encapsulating structure organization;GO:0042743//hydrogen peroxide metabolic process;GO:0006402//mRNA catabolic process;GO:0022610;GO:0044085;GO:0007015//actin filament organization;GO:0000904//cell morphogenesis involved in differentiation;GO:0007165//signal transdu…	PHD-finger and DNA binding domain-containing protein [Arabidopsis thaliana]
gi|161569722|gb|EY940957.1|EY940957	749	1	11	20		0.41268	4.28441	7.17803		3.376	4.12049	0.744491		Up	Up	Up		0.00469224	4.23e-05	0.171941		0.0210278	0.000283103	0.387428	K00765|1|4e-108|388|ath:AT1G09795|ATP phosphoribosyltransferase [EC:2.4.2.17]	-	-	-	ATP phosphoribosyltransferase [Arabidopsis thaliana]
CL1242.Contig2_NAU-YH	296	1	11	18		1.04425	10.8413	16.347		3.376	3.96849	0.592488		Up	Up	Up		0.00469224	0.000134998	0.291194		0.0209889	0.000806011	0.519411	K14007|1|2e-16|81.6|ath:AT3G07100|protein transport protein SEC24	-	-	GO:0044763	sec24-like transport protein [Arabidopsis thaliana]
Unigene20674_NAU-YH	484	2	22	32		1.27726	13.2604	17.773		3.376	3.79857	0.422563		Up	Up	Up		3.55e-05	2.96e-07	0.295364		0.000273733	2.86e-06	0.526084	-	GO:0009536//plastid;GO:0034399//nuclear periphery	GO:0008483//transaminase activity	GO:0006520//cellular amino acid metabolic process;GO:0009404//toxin metabolic process;GO:0006996//organelle organization	branched-chain-amino-acid aminotransferase 5 [Arabidopsis thaliana]
CL986.Contig2_NAU-YH	351	2	22	30		1.76124	18.285	22.9758		3.376	3.70546	0.329453		Up	Up	Up		3.55e-05	9.23e-07	0.423238		0.000273527	8.29e-06	0.682035	K01869|1|1e-31|132|aly:ARALYDRAFT_471060|leucyl-tRNA synthetase [EC:6.1.1.4]	GO:0009536//plastid;GO:0005911//cell-cell junction	GO:0032550;GO:0052689;GO:0004812//aminoacyl-tRNA ligase activity	GO:0006448//regulation of translational elongation;GO:0006418//tRNA aminoacylation for protein translation;GO:0006596//polyamine biosynthetic process	ATP binding protein [Arabidopsis lyrata subsp. lyrata]
Unigene29332_NAU-YH	890	3	33	42		1.0419	10.8169	12.6858		3.376	3.60592	0.229917		Up	Up	Up		2.99e-07	6.81e-09	0.49947		3.3e-06	8.11e-08	0.699112	K08825|1|3e-41|166|aly:ARALYDRAFT_493647|dual-specificity tyrosine-(Y)-phosphorylation regulated kinase [EC:2.7.12.1]	GO:0005911//cell-cell junction;GO:0044444//cytoplasmic part	GO:0004672//protein kinase activity;GO:0032550	GO:0009725//response to hormone stimulus;GO:0006796//phosphate-containing compound metabolic process;GO:0006464//cellular protein modification process	kinase family protein [Arabidopsis lyrata subsp. lyrata]
Unigene15580_NAU-YH	666	2	22	26		0.928219	9.63671	10.4944		3.376	3.49901	0.123002		Up	Up	Up		3.55e-05	8.76e-06	0.776966		0.000273836	6.65e-05	0.868393	K08518|1|4e-30|129|smo:SELMODRAFT_449132|syntaxin-binding protein 5	-	-	-	hypothetical protein ARALYDRAFT_491090 [Arabidopsis lyrata subsp. lyrata]
CL4695.Contig5_NAU-YH	1531	6	65	132		1.21135	12.3856	23.1769		3.35398	4.258	0.90402		Up	Up	Up		4.01e-13	1.37e-28	2.26e-05		8.3e-12	5.84e-27	0.000230006	-	GO:0009536//plastid	GO:0034062//RNA polymerase activity	GO:0009908//flower development;GO:0009639//response to red or far red light;GO:0009756//carbohydrate mediated signaling;GO:0009933//meristem structural organization;GO:0009943//adaxial/abaxial axis specification;GO:0032446//protein modification by small protein conjugation;GO:0010608//posttranscriptional regulation of gene expression;GO:0009409//response to cold;GO:0009799//specification of symme…	RNA-dependent RNA polymerase family protein [Arabidopsis lyrata subsp. lyrata]
CL6848.Contig3_NAU-YH	864	4	43	95		1.431	14.5189	29.5575		3.34284	4.36842	1.02558		Up	Up	Up		4.74e-09	3.13e-21	6.73e-05		6.6e-08	9.64e-20	0.000615742	-	GO:0012510//trans-Golgi network transport vesicle membrane;GO:0005905//coated pit	-	GO:0015031//protein transport	Clathrin light chain protein [Arabidopsis thaliana]
CL59.Contig8_NAU-YH	603	4	43	88		2.05039	20.8033	39.2304		3.34284	4.258	0.915161		Up	Up	Up		4.74e-09	1.87e-19	0.00048605		6.6e-08	5.17e-18	0.00350749	K05236|1|4e-30|129|sbi:SORBI_01g010390|coatomer protein complex, subunit alpha (xenin)	GO:0030120//vesicle coat	-	GO:0006996//organelle organization;GO:0046474//glycerophospholipid biosynthetic process;GO:0051603//proteolysis involved in cellular protein catabolic process;GO:0006006//glucose metabolic process;GO:0015031//protein transport	hypothetical protein ARALYDRAFT_479052 [Arabidopsis lyrata subsp. lyrata]
Unigene27934_NAU-YH	506	4	43	48		2.44345	24.7912	25.5005		3.34284	3.38353	0.040692		Up	Up	Up		4.74e-09	1.45e-09	0.898296		6.6e-08	1.86e-08	0.961876	-	GO:0016020//membrane;GO:0009534//chloroplast thylakoid	GO:0005543//phospholipid binding;GO:0005099//Ras GTPase activator activity	GO:0043087//regulation of GTPase activity;GO:0000226//microtubule cytoskeleton organization;GO:0005984//disaccharide metabolic process;GO:0007154//cell communication;GO:0005982//starch metabolic process;GO:0044093	Rho GTPase activation protein (RhoGAP) with PH domain [Arabidopsis thaliana]
gi|161563055|gb|EY934539.1|EY934539	711	3	32	81		1.30421	13.1299	30.6248		3.33161	4.55345	1.22184		Up	Up	Up		5.36e-07	1.08e-18	2.32e-05		5.68e-06	2.84e-17	0.000235218	K12129|1|1e-29|127|ath:AT5G02810|pseudo-response regulator 7	GO:0043231//intracellular membrane-bounded organelle	GO:0016772//transferase activity, transferring phosphorus-containing groups;GO:0003676//nucleic acid binding;GO:0004871//signal transducer activity	GO:0007623//circadian rhythm;GO:0006796//phosphate-containing compound metabolic process;GO:0007165//signal transduction;GO:0006351//transcription, DNA-dependent;GO:0048571//long-day photoperiodism	pseudo-response regulator 7a [Brassica rapa]
Unigene13807_NAU-YH	1469	3	32	76		0.63124	6.3549	13.9075		3.33161	4.46153	1.12992		Up	Up	Up		5.36e-07	2.05e-17	0.000117798		5.68e-06	5.04e-16	0.0010031	K05666|1|1e-69|262|olu:OSTLU_35503|ATP-binding cassette, subfamily C (CFTR/MRP), member 2;K05658|2|1e-23|109|osa:9268765|ATP-binding cassette, subfamily B (MDR/TAP), member 1	GO:0031224//intrinsic to membrane	GO:0017111//nucleoside-triphosphatase activity;GO:0032550;GO:0016628//oxidoreductase activity, acting on the CH-CH group of donors, NAD or NADP as acceptor;GO:0015405	GO:0009154//purine ribonucleotide catabolic process;GO:0044763;GO:0051234//establishment of localization	multidrug resistance-associated protein 6 [Arabidopsis thaliana]
Unigene29963_NAU-YH	408	2	21	36		1.51518	15.0155	23.7192		3.30889	3.96849	0.659602		Up	Up	Up		6.37e-05	3e-08	0.0954826		0.000465223	3.3e-07	0.260857	K12400|1|1e-70|262|ath:AT1G31730|AP-4 complex subunit epsilon-1	GO:0043234//protein complex;GO:0005911//cell-cell junction;GO:0044444//cytoplasmic part	GO:0005515//protein binding	GO:0006486//protein glycosylation;GO:0006006//glucose metabolic process;GO:0015031//protein transport	epsilon-adaptin, putative [Arabidopsis thaliana]
gi|161561150|gb|EY932764.1|EY932764	730	2	21	35		0.846841	8.39222	12.8885		3.30889	3.92785	0.61896		Up	Up	Up		6.37e-05	5.33e-08	0.120472		0.000465306	5.68e-07	0.302093	-	GO:0031090//organelle membrane;GO:0042579//microbody;GO:0009536//plastid	-	GO:0006887//exocytosis	hypothetical protein [Arabidopsis thaliana]
Unigene15371_NAU-YH	839	2	21	23		0.736822	7.30193	7.36925		3.30889	3.32213	0.013239		Up	Up	Up		6.37e-05	4.63e-05	0.982554		0.000465389	0.000303216	0.985923	-	GO:0043231//intracellular membrane-bounded organelle	GO:0032550	GO:0060918//auxin transport;GO:0045165//cell fate commitment;GO:0010051//xylem and phloem pattern formation;GO:0022622//root system development	predicted protein [Arabidopsis lyrata subsp. lyrata]
Unigene24997_NAU-YH	1411	3	31	75		0.657187	6.40937	14.2887		3.28581	4.44242	1.15662		Up	Up	Up		9.57e-07	3.69e-17	9.74e-05		9.82e-06	8.89e-16	0.000849798	K00921|1|3e-130|463|aly:ARALYDRAFT_491361|1-phosphatidylinositol-3-phosphate 5-kinase [EC:2.7.1.150]	GO:0043231//intracellular membrane-bounded organelle	GO:0046872//metal ion binding;GO:0016307//phosphatidylinositol phosphate kinase activity	GO:0051276//chromosome organization;GO:0048229//gametophyte development;GO:0016044//cellular membrane organization;GO:0006796//phosphate-containing compound metabolic process;GO:0042743//hydrogen peroxide metabolic process;GO:0009653//anatomical structure morphogenesis;GO:0003006//developmental process involved in reproduction;GO:0070646//protein modification by small protein removal	hypothetical protein ARALYDRAFT_491361 [Arabidopsis lyrata subsp. lyrata]
Unigene25935_NAU-YH	520	3	31	51		1.78325	17.3916	26.3648		3.28581	3.88603	0.600223		Up	Up	Up		9.57e-07	4.16e-11	0.0669032		9.81e-06	6.25e-10	0.201739	K01952|1|7e-80|293|ath:AT1G74260|phosphoribosylformylglycinamidine synthase [EC:6.3.5.3]	GO:0009532//plastid stroma	GO:0032550;GO:0016884//carbon-nitrogen ligase activity, with glutamine as amido-N-donor	GO:0006188//IMP biosynthetic process;GO:0009555//pollen development	putative phosphoribosylformylglycinamidine synthase; 25509-29950 [Arabidopsis thaliana]
CL986.Contig4_NAU-YH	716	6	62	90		2.5902	25.2615	33.7899		3.28581	3.70546	0.419651		Up	Up	Up		2.27e-12	4.02e-18	0.077747		4.42e-11	1.02e-16	0.223875	K01869|1|2e-91|333|aly:ARALYDRAFT_471060|leucyl-tRNA synthetase [EC:6.1.1.4]	GO:0009536//plastid;GO:0005911//cell-cell junction	GO:0032550;GO:0052689;GO:0004812//aminoacyl-tRNA ligase activity	GO:0006448//regulation of translational elongation;GO:0006418//tRNA aminoacylation for protein translation;GO:0006596//polyamine biosynthetic process	ATP binding protein [Arabidopsis lyrata subsp. lyrata]
Unigene29146_NAU-YH	775	4	41	94		1.59534	15.4334	32.6049		3.27412	4.35316	1.07903		Up	Up	Up		1.51e-08	5.63e-21	3.6e-05		1.97e-07	1.7e-19	0.000347213	-	GO:0005911//cell-cell junction	GO:0046872//metal ion binding	-	C3HC4-type RING finger domain-containing protein [Arabidopsis thaliana]
Unigene24038_NAU-YH	459	4	40	153		2.69366	25.4231	89.6058		3.2385	5.05595	1.81745		Up	Up	Up		2.69e-08	3.39e-36	5.23e-15		3.42e-07	1.9e-34	1.67e-13	K12856|1|1e-84|309|aly:ARALYDRAFT_477251|pre-mRNA-processing factor 8	GO:0030529//ribonucleoprotein complex;GO:0009536//plastid;GO:0005618//cell wall;GO:0005911//cell-cell junction	GO:0035251//UDP-glucosyltransferase activity	GO:0007010//cytoskeleton organization;GO:0005985//sucrose metabolic process;GO:0000377;GO:0030422//production of siRNA involved in RNA interference;GO:0009799//specification of symmetry;GO:0007059//chromosome segregation;GO:0009791//post-embryonic development;GO:0009606//tropism;GO:0006342//chromatin silencing;GO:0007127//meiosis I;GO:0009247//glycolipid biosynthetic process;GO:0033205//cell cycl…	hypothetical protein ARALYDRAFT_477251 [Arabidopsis lyrata subsp. lyrata]
gi|332790437|gb|FY454502.1|FY454502	774	1	10	31		0.39935	3.76912	10.7666		3.2385	4.75276	1.51426		Up	Up	Up		0.0084721	6.39e-08	0.00230782		0.0344803	6.76e-07	0.0135526	K14207|1|1e-70|264|pop:POPTR_580719|solute carrier family 38 (sodium-coupled neutral amino acid transporter), member 2	-	-	-	predicted protein [Arabidopsis lyrata subsp. lyrata]
Unigene17323_NAU-YH	421	1	10	26		0.734197	6.92944	16.6015		3.2385	4.49901	1.26051		Up	Up	Up		0.0084721	1.25e-06	0.0154384		0.0344684	1.09e-05	0.0647202	-	-	-	GO:0009267//cellular response to starvation;GO:0006351//transcription, DNA-dependent;GO:0009247//glycolipid biosynthetic process	ankyrin repeat and regulator of chromosome condensation (RCC1) domain-containing protein [Arabidopsis thaliana]
gi|158638286|gb|EX748177.1|EX748177	657	1	10	25		0.470467	4.44033	10.229		3.2385	4.44242	1.20392		Up	Up	Up		0.0084721	2.25e-06	0.0220616		0.034441	1.88e-05	0.08633	K06944|1|1e-61|233|osa:4343980|	-	-	-	hypothetical protein ARALYDRAFT_912415 [Arabidopsis lyrata subsp. lyrata]
Unigene14213_NAU-YH	233	1	10	24		1.3266	12.5206	27.6893		3.2385	4.38353	1.14503		Up	Up	Up		0.0084721	4.06e-06	0.0312526		0.0345471	3.27e-05	0.112408	-	GO:0009536//plastid	GO:0034062//RNA polymerase activity	GO:0009908//flower development;GO:0009639//response to red or far red light;GO:0009756//carbohydrate mediated signaling;GO:0009933//meristem structural organization;GO:0009943//adaxial/abaxial axis specification;GO:0032446//protein modification by small protein conjugation;GO:0010608//posttranscriptional regulation of gene expression;GO:0009409//response to cold;GO:0009799//specification of symme…	RNA-dependent RNA polymerase family protein [Arabidopsis lyrata subsp. lyrata]
gi|332790961|gb|FY451444.1|FY451444	848	1	10	24		0.364501	3.44021	7.60804		3.2385	4.38353	1.14503		Up	Up	Up		0.0084721	4.06e-06	0.0312526		0.0345557	3.27e-05	0.112418	-	-	-	-	transferase, transferring glycosyl groups [Arabidopsis lyrata subsp. lyrata]
CL131.Contig1_NAU-YH	729	1	10	21		0.424001	4.00178	7.74371		3.2385	4.19088	0.952383		Up	Up	Up		0.0084721	2.36e-05	0.0838892		0.0345609	0.00016443	0.236584	-	GO:0043231//intracellular membrane-bounded organelle	-	-	hypothetical protein [Arabidopsis thaliana]
Unigene25204_NAU-YH	973	5	50	100		1.58837	14.9912	27.6277		3.2385	4.12049	0.881994		Up	Up	Up		4.35e-10	1.66e-21	0.000309378		6.82e-09	5.2e-20	0.00234318	K15172|1|9e-41|165|rcu:RCOM_0138850|transcription elongation factor SPT5	GO:0043231//intracellular membrane-bounded organelle	-	GO:0006305;GO:0006354//DNA-dependent transcription, elongation;GO:0006366//transcription from RNA polymerase II promoter;GO:0016246//RNA interference	kow domain-containing transcription factor 1 [Arabidopsis thaliana]
gi|166139797|gb|FD569673.1|FD569673	669	2	20	40		0.924057	8.72136	16.0728		3.2385	4.12049	0.881994		Up	Up	Up		0.000113911	2.97e-09	0.0236028		0.000787321	3.68e-08	0.0913896	K13289|1|4e-92|335|ath:AT3G10410|cathepsin A (carboxypeptidase C) [EC:3.4.16.5]	GO:0043231//intracellular membrane-bounded organelle;GO:0044444//cytoplasmic part	GO:0004180//carboxypeptidase activity	GO:0019538//protein metabolic process	carboxypeptidase Y-like protein [Arabidopsis thaliana]
gi|167429054|gb|FD934306.1|FD934306	821	1	10	20		0.376488	3.55334	6.54853		3.2385	4.12049	0.881994		Up	Up	Up		0.0084721	4.23e-05	0.114157		0.0344632	0.000282894	0.288993	-	-	-	-	hypothetical protein ARALYDRAFT_917876 [Arabidopsis lyrata subsp. lyrata]
CL13706.Contig2_NAU-YH	301	2	20	38		2.0538	19.384	33.9371		3.2385	4.04649	0.807994		Up	Up	Up		0.000113911	9.46e-09	0.0407442		0.000787122	1.11e-07	0.138163	-	GO:0031224//intrinsic to membrane;GO:0009536//plastid	GO:0015291//secondary active transmembrane transporter activity;GO:0015103//inorganic anion transmembrane transporter activity	GO:0015698//inorganic anion transport;GO:0044763	plasma membrane sulphate transporter [Brassica oleracea var. acephala]
Unigene31534_NAU-YH	412	1	10	18		0.750236	7.08082	11.7444		3.2385	3.96849	0.729991		Up	Up	Up		0.0084721	0.000134998	0.204022		0.0345265	0.000806247	0.438055	K11491|1|2e-31|132|aly:ARALYDRAFT_493296|condensin-2 complex subunit D3	GO:0005634//nucleus	-	GO:0051276//chromosome organization;GO:0007067//mitosis	binding protein [Arabidopsis lyrata subsp. lyrata]
gi|158940588|gb|EX902920.1|EX902920	659	1	10	18		0.46904	4.42685	7.34251		3.2385	3.96849	0.729991		Up	Up	Up		0.0084721	0.000134998	0.204022		0.0344223	0.000805305	0.437875	-	-	-	-	F21J9.12 [Arabidopsis thaliana]
Unigene16170_NAU-YH	953	2	20	32		0.648682	6.12234	9.02639		3.2385	3.79857	0.560066		Up	Up	Up		0.000113911	2.96e-07	0.175351		0.000787388	2.86e-06	0.39363	-	GO:0043231//intracellular membrane-bounded organelle	GO:0036094//small molecule binding;GO:0003676//nucleic acid binding	GO:0006325//chromatin organization	hypothetical protein ARALYDRAFT_487983 [Arabidopsis lyrata subsp. lyrata]
CL12292.Contig1_NAU-YH	640	2	20	26		0.965928	9.11655	10.9207		3.2385	3.49901	0.260506		Up	Up	Up		0.000113911	8.76e-06	0.552884		0.00078752	6.65e-05	0.704977	-	-	GO:0016740//transferase activity	-	tubulin family protein [Arabidopsis lyrata subsp. lyrata]
Unigene26945_NAU-YH	1006	4	40	50		1.22901	11.5996	13.3607		3.2385	3.44242	0.203922		Up	Up	Up		2.69e-08	4.82e-10	0.510702		3.42e-07	6.5e-09	0.712722	-	-	-	-	F22O13.29 [Arabidopsis thaliana]
Unigene23397_NAU-YH	398	2	20	24		1.55325	14.6598	16.2101		3.2385	3.38353	0.145029		Up	Up	Up		0.000113911	2.66e-05	0.749		0.00078699	0.000183869	0.8486	-	-	GO:0016307//phosphatidylinositol phosphate kinase activity	GO:0071704;GO:0044237//cellular metabolic process;GO:0044238//primary metabolic process	predicted protein [Arabidopsis lyrata subsp. lyrata]
gi|166147466|gb|FD579495.1|FD579495	769	8	79	121		3.21557	29.9696	42.2976		3.22035	3.71743	0.497077		Up	Up	Up		3.58e-15	5.37e-24	0.0166551		8.66e-14	1.88e-22	0.069262	-	GO:0009536//plastid;GO:0016020//membrane	GO:0046872//metal ion binding	GO:0009987//cellular process;GO:0006952//defense response;GO:0009725//response to hormone stimulus;GO:0009414//response to water deprivation;GO:0009409//response to cold;GO:0044699;GO:0009408//response to heat;GO:0006970//response to osmotic stress	pollen coat protein [Brassica rapa]
CL4022.Contig2_NAU-YH	1382	5	49	76		1.1183	10.3435	14.783		3.20935	3.72457	0.515212		Up	Up	Up		7.72e-10	1.52e-15	0.0505512		1.18e-08	3.29e-14	0.165854	K14494|1|2e-64|244|smo:SELMODRAFT_437369|DELLA protein	GO:0043231//intracellular membrane-bounded organelle	-	GO:0009725//response to hormone stimulus;GO:0006351//transcription, DNA-dependent	screcrow-like protein 3 [Arabidopsis thaliana]
Unigene29108_NAU-YH	490	7	68	125		4.41567	40.4849	68.5758		3.19668	3.957	0.760316		Up	Up	Up		3.76e-13	7.15e-26	0.000377376		7.79e-12	2.73e-24	0.00282059	-	GO:0043231//intracellular membrane-bounded organelle	GO:0003676//nucleic acid binding;GO:0005515//protein binding	GO:0006351//transcription, DNA-dependent	calmodulin-binding transcription activator 5 [Arabidopsis lyrata subsp. lyrata]
CL7883.Contig1_NAU-YH	2248	3	29	58		0.412496	3.76342	6.93568		3.18959	4.07158	0.881994		Up	Up	Up		3.03e-06	7.45e-13	0.00620416		2.86e-05	1.31e-11	0.0308309	-	GO:0031224//intrinsic to membrane	GO:0004553//hydrolase activity, hydrolyzing O-glycosyl compounds	GO:0006678//glucosylceramide metabolic process	Beta-glucosidase, GBA2 type family protein [Arabidopsis thaliana]
gi|158654859|gb|EX764750.1|EX764750	772	5	48	190		2.00192	18.1386	66.1597		3.17961	5.04649	1.86689		Up	Up	Up		1.37e-09	1.27e-44	6.49e-19		2.03e-08	9.13e-43	2.7e-17	K07213|1|7e-06|49.3|gmx:100306415|copper chaperone	GO:0016020//membrane;GO:0044424//intracellular part	GO:0046872//metal ion binding	GO:0045087//innate immune response;GO:0009791//post-embryonic development;GO:0006812//cation transport;GO:0006875//cellular metal ion homeostasis	farnesylated protein 3 [Arabidopsis thaliana]
Unigene15490_NAU-YH	1095	5	48	55		1.4114	12.7881	13.5022		3.17961	3.258	0.078391		Up	Up	Up		1.37e-09	1.74e-10	0.788438		2.03e-08	2.46e-09	0.878835	K11592|1|8e-68|255|vvi:100254311|endoribonuclease Dicer [EC:3.1.26.-]	GO:0031981//nuclear lumen	GO:0016891//endoribonuclease activity, producing 5'-phosphomonoesters;GO:0003723//RNA binding	GO:0003006//developmental process involved in reproduction;GO:0006305;GO:0009791//post-embryonic development;GO:0030422//production of siRNA involved in RNA interference;GO:0007154//cell communication;GO:0009933//meristem structural organization;GO:0002252;GO:0009943//adaxial/abaxial axis specification;GO:0035195//gene silencing by miRNA;GO:0009799//specification of symmetry;GO:0010073//meristem …	protein dicer-like 3 [Arabidopsis thaliana]
CL4809.Contig3_NAU-YH	782	9	86	387		3.55738	32.0828	133.034		3.17291	5.22483	2.05192		Up	Up	Up		3.36e-16	4.62e-91	1.22e-41		8.72e-15	6.85e-89	1.25e-39	-	GO:0043231//intracellular membrane-bounded organelle	-	-	CCT motif family protein [Arabidopsis thaliana]
CL10914.Contig3_NAU-YH	741	2	19	48		0.83427	7.48025	17.4133		3.1645	4.38353	1.21903		Up	Up	Up		0.000203086	2.79e-11	0.0012092		0.00132512	4.24e-10	0.00777899	K11978|1|6e-20|95.9|ppp:PHYPADRAFT_127907|E3 ubiquitin-protein ligase UBR3 [EC:6.3.2.19]	GO:0043231//intracellular membrane-bounded organelle	GO:0046914//transition metal ion binding;GO:0019787//small conjugating protein ligase activity	GO:0006633//fatty acid biosynthetic process;GO:0009725//response to hormone stimulus;GO:0009845//seed germination;GO:0032446//protein modification by small protein conjugation;GO:0019941//modification-dependent protein catabolic process;GO:0009894	proteolysis 6 [Arabidopsis thaliana]
CL11741.Contig1_NAU-YH	903	2	19	42		0.6846	6.13827	12.5031		3.1645	4.19088	1.02638		Up	Up	Up		0.000203086	9.3e-10	0.00846192		0.00132554	1.22e-08	0.0399737	-	-	-	-	leucine-rich repeat family protein [Arabidopsis lyrata subsp. lyrata]
Unigene29833_NAU-YH	260	2	19	32		2.37767	21.3187	33.0852		3.1645	3.79857	0.634067		Up	Up	Up		0.000203086	2.96e-07	0.129805		0.00132459	2.86e-06	0.321721	-	-	GO:0016740//transferase activity	-	M protein repeat-containing protein [Arabidopsis lyrata subsp. lyrata]
CL11899.Contig1_NAU-YH	5539	32	301	843		1.78572	15.8532	40.9123		3.15019	4.51795	1.36776		Up	Up	Up		6.48e-53	6.33e-182	8.72e-51		6.04e-51	2.07e-179	1.13e-48	K10691|1|0.0|3145|aly:ARALYDRAFT_670952|E3 ubiquitin-protein ligase UBR4 [EC:6.3.2.19]	GO:0005911//cell-cell junction;GO:0044444//cytoplasmic part	GO:0046914//transition metal ion binding;GO:0019787//small conjugating protein ligase activity	GO:0048281//inflorescence morphogenesis;GO:0060918//auxin transport;GO:0051707//response to other organism;GO:0009725//response to hormone stimulus;GO:0032446//protein modification by small protein conjugation;GO:0000902//cell morphogenesis;GO:0022622//root system development;GO:0009639//response to red or far red light	predicted protein [Arabidopsis lyrata subsp. lyrata]
Unigene24538_NAU-YH	321	5	47	119		4.8146	42.7143	99.655		3.14923	4.37146	1.22222		Up	Up	Up		2.42e-09	2.62e-26	2.73e-07		3.49e-08	1.02e-24	3.88e-06	K15255|1|8e-18|86.7|sbi:SORBI_01g026970|ATP-dependent DNA helicase PIF1 [EC:3.6.4.12]	-	-	-	putative helicase [Arabidopsis thaliana]
Unigene2504_NAU-YH	626	5	47	62		2.46883	21.903	26.6241		3.14923	3.43083	0.281602		Up	Up	Up		2.42e-09	3.76e-12	0.316184		3.49e-08	6.23e-11	0.555721	-	GO:0005737//cytoplasm	GO:0005488//binding	-	auxilin-related protein 2 [Arabidopsis thaliana]
Unigene18386_NAU-YH	1796	209	1961	2156		35.9695	318.531	322.7		3.14659	3.16535	0.018762		Up	Up	Up		0	0	0.677498		0	0	0.799046	K15336|1|2e-16|85.9|vvi:100259391|tRNA (cytosine38-C5)-methyltransferase [EC:2.1.1.204]	GO:0043231//intracellular membrane-bounded organelle;GO:0016020//membrane	-	GO:0009414//response to water deprivation;GO:0009725//response to hormone stimulus;GO:0009409//response to cold;GO:0006970//response to osmotic stress	pentatricopeptide repeat-containing protein [Arabidopsis thaliana]
gi|161557777|gb|EY929981.1|EY929981	601	8	75	122		4.11444	36.4055	54.5686		3.14539	3.7293	0.583913		Up	Up	Up		3.49e-14	3.06e-24	0.00540586		7.84e-13	1.09e-22	0.0278723	-	GO:0043231//intracellular membrane-bounded organelle	GO:0001071//nucleic acid binding transcription factor activity	-	transcription factor bHLH96 [Arabidopsis thaliana]
CL11784.Contig1_NAU-YH	2016	125	1168	1814		19.1652	169.018	241.882		3.14061	3.65774	0.517128		Up	Up	Up		5.29e-200	0	4.85e-22		2.3e-197	0	2.42e-20	K08244|1|0.0|1071|ath:AT1G10760|alpha-glucan, water dikinase [EC:2.7.9.4]	GO:0009532//plastid stroma;GO:0009526//plastid envelope	GO:0032550;GO:0004672//protein kinase activity	GO:0005982//starch metabolic process;GO:0009409//response to cold;GO:0048511//rhythmic process;GO:0009608//response to symbiont;GO:0006796//phosphate-containing compound metabolic process	Strong similarity to gb|Y09533 involved in starch metabolism from Solanum tuberosum and contains a PF|01326 Pyruvate phosphate dikinase, PEP/pyruvate binding domain. EST gb|N96757 comes from this gene [Arabidopsis thaliana]
CL3042.Contig1_NAU-YH	709	3	28	64		1.30789	11.5211	24.2656		3.13896	4.2136	1.07464		Up	Up	Up		5.38e-06	2.3e-14	0.00070131		4.85e-05	4.55e-13	0.0048481	K09291|1|4e-114|408|ath:AT1G79280|nucleoprotein TPR	GO:0031981//nuclear lumen;GO:0005911//cell-cell junction;GO:0009536//plastid;GO:0005635//nuclear envelope	GO:0005488//binding	GO:0007010//cytoskeleton organization;GO:0006406//mRNA export from nucleus;GO:0006886//intracellular protein transport;GO:0016925//protein sumoylation;GO:0048437//floral organ development	Contains similarity to Kinesin-like protein C gb|D21138 from A. thaliana [Arabidopsis thaliana]
Unigene30773_NAU-YH	501	3	28	35		1.85088	16.3042	18.7797		3.13896	3.34289	0.203922		Up	Up	Up		5.38e-06	3.33e-07	0.584558		4.85e-05	3.19e-06	0.722881	-	-	-	-	-
CL6560.Contig2_NAU-YH	1123	3	28	31		0.825727	7.27376	7.4206		3.13896	3.1678	0.028836		Up	Up	Up		5.38e-06	2.95e-06	0.945088		4.85e-05	2.42e-05	0.95425	K14491|1|6e-09|60.1|ath:AT3G62670|two-component response regulator ARR-B family	GO:0043231//intracellular membrane-bounded organelle	GO:0003676//nucleic acid binding;GO:0001071//nucleic acid binding transcription factor activity	GO:0006351//transcription, DNA-dependent	DNA binding protein [Arabidopsis lyrata subsp. lyrata]
Unigene1771_NAU-YH	1696	19	177	253		3.46276	30.4458	40.1007		3.13625	3.53363	0.397382		Up	Up	Up		1.35e-31	8.29e-47	0.00475818		7.13e-30	6.2e-45	0.0249378	K06699|1|0.0|989|aly:ARALYDRAFT_478716|proteasome activator subunit 4	-	-	-	binding protein [Arabidopsis lyrata subsp. lyrata]
gi|156155834|gb|EW715980.1|EW715980	852	9	83	110		3.26511	28.4197	34.7065		3.12169	3.41	0.288314		Up	Up	Up		1.84e-15	1.6e-20	0.170159		4.52e-14	4.7e-19	0.384152	K13229|1|6e-43|99.8|zma:541977|2,4-dihydroxy-1,4-benzoxazin-3-one-glucoside dioxygenase [EC:1.14.20.2];K00475|4|6e-17|86.3|aly:ARALYDRAFT_485476|naringenin 3-dioxygenase [EC:1.14.11.9]	-	GO:0016705//oxidoreductase activity, acting on paired donors, with incorporation or reduction of molecular oxygen;GO:0016740//transferase activity;GO:0016641//oxidoreductase activity, acting on the CH-NH2 group of donors, oxygen as acceptor	GO:0010038//response to metal ion;GO:0014070//response to organic cyclic compound;GO:0009755//hormone-mediated signaling pathway;GO:0015698//inorganic anion transport;GO:0006972//hyperosmotic response;GO:0009404//toxin metabolic process;GO:0006787;GO:0030001//metal ion transport	RecName: Full=1-aminocyclopropane-1-carboxylate oxidase homolog 11
gnl|UG|Rsa#S42049326	1126	18	164	426		4.94116	42.4899	101.702		3.1042	4.36335	1.25915		Up	Up	Up		4.17e-29	1.02e-90	1.68e-23		2.03e-27	1.5e-88	9.06e-22	K09872|1|4e-144|509|aly:ARALYDRAFT_482707|aquaporin PIP	GO:0005911//cell-cell junction;GO:0009536//plastid;GO:0031224//intrinsic to membrane	GO:0044389;GO:0005372//water transmembrane transporter activity	GO:0009414//response to water deprivation;GO:0006007//glucose catabolic process;GO:0006996//organelle organization;GO:0006970//response to osmotic stress;GO:0010038//response to metal ion;GO:0070838//divalent metal ion transport;GO:0009746;GO:0048588//developmental cell growth;GO:0000041//transition metal ion transport;GO:0000097//sulfur amino acid biosynthetic process;GO:0055085//transmembrane t…	Plasma membrane aquaporin (PAQ2) [Raphanus sativus]
gi|161573946|gb|EY944421.1|EY944421	691	39	352	819		17.4454	148.609	318.613		3.0906	4.19088	1.10028		Up	Up	Up		1.59e-60	1.77e-168	1.35e-35		1.71e-58	5.21e-166	1.17e-33	-	GO:0031224//intrinsic to membrane;GO:0009527//plastid outer membrane	GO:0008320//protein transmembrane transporter activity;GO:0046943//carboxylic acid transmembrane transporter activity	GO:0006952//defense response;GO:0009725//response to hormone stimulus;GO:0009746;GO:0044743;GO:0034285	hypothetical protein ARALYDRAFT_481805 [Arabidopsis lyrata subsp. lyrata]
CL1048.Contig5_NAU-YH	1028	1	9	38		0.300678	2.55405	9.93683		3.0865	5.04649	1.96		Up	Up	Up		0.0152072	9.64e-10	5.1e-05		0.0561905	1.26e-08	0.000478404	-	GO:0044424//intracellular part	-	-	hypothetical protein ARALYDRAFT_491149 [Arabidopsis lyrata subsp. lyrata]
CL10914.Contig2_NAU-YH	813	1	9	35		0.380193	3.22948	11.5727		3.0865	4.92785	1.84135		Up	Up	Up		0.0152072	5.84e-09	0.000195861		0.0562133	7e-08	0.00158359	K11978|1|5e-13|73.2|ppp:PHYPADRAFT_127907|E3 ubiquitin-protein ligase UBR3 [EC:6.3.2.19]	GO:0043231//intracellular membrane-bounded organelle	GO:0046914//transition metal ion binding;GO:0019787//small conjugating protein ligase activity	GO:0006633//fatty acid biosynthetic process;GO:0009725//response to hormone stimulus;GO:0009845//seed germination;GO:0019941//modification-dependent protein catabolic process;GO:0009894	proteolysis 6 [Arabidopsis thaliana]
gi|166097825|gb|FD530428.1|FD530428	825	1	9	26		0.374663	3.1825	8.47182		3.0865	4.49901	1.41251		Up	Up	Up		0.0152072	1.25e-06	0.00825074		0.0560693	1.09e-05	0.039179	K07203|1|1e-108|248|aly:ARALYDRAFT_474140|FKBP12-rapamycin complex-associated protein	GO:0043231//intracellular membrane-bounded organelle	GO:0032550;GO:0005515//protein binding;GO:0052742;GO:0001067	GO:0006351//transcription, DNA-dependent;GO:0048764;GO:0007127//meiosis I;GO:0045229//external encapsulating structure organization;GO:0003006//developmental process involved in reproduction;GO:0051276//chromosome organization;GO:0009791//post-embryonic development;GO:0006796//phosphate-containing compound metabolic process;GO:0044702;GO:0022610;GO:0007015//actin filament organization;GO:0000904/…	Contains strong similarity to rapamycin associated protein FRAP2 from Homo sapiens gb|U88966 and contains a Phosphatidylinositol kinase PF|00454 domain. EST gb|W43444 comes from this gene [Arabidopsis thaliana]
Unigene26668_NAU-YH	1559	4	36	92		0.793065	6.73654	15.8635		3.0865	4.32213	1.23563		Up	Up	Up		2.64e-07	1.81e-20	5.28e-06		2.92e-06	5.3e-19	6.03e-05	-	GO:0043231//intracellular membrane-bounded organelle	-	GO:0010073//meristem maintenance	hypothetical protein ARALYDRAFT_889705 [Arabidopsis lyrata subsp. lyrata]
gi|158652481|gb|EX762372.1|EX762372	512	1	9	23		0.603705	5.12806	12.0758		3.0865	4.32213	1.23563		Up	Up	Up		0.0152072	7.31e-06	0.0252994		0.056019	5.61e-05	0.0949948	-	-	-	-	-
Unigene330_NAU-YH	418	1	9	22		0.739467	6.28126	14.1483		3.0865	4.258	1.1715		Up	Up	Up		0.0152072	1.31e-05	0.0361106		0.056231	9.66e-05	0.126595	-	GO:0043231//intracellular membrane-bounded organelle	GO:0003676//nucleic acid binding;GO:0046914//transition metal ion binding	GO:0000278//mitotic cell cycle;GO:0006464//cellular protein modification process;GO:0006351//transcription, DNA-dependent	putative protein [Arabidopsis thaliana]
Unigene19710_NAU-YH	383	1	9	20		0.807042	6.85526	14.0375		3.0865	4.12049	1.034		Up	Up	Up		0.0152072	4.23e-05	0.0714012		0.0562285	0.000283057	0.21258	-	-	-	-	scar-like domain-containing protein WAVE 5 [Arabidopsis thaliana]
CL7233.Contig3_NAU-YH	1143	1	9	20		0.270426	2.29708	4.70371		3.0865	4.12049	1.034		Up	Up	Up		0.0152072	4.23e-05	0.0714012		0.0560266	0.000282755	0.21237	-	GO:0009536//plastid	-	-	protein trichome birefringence-like 14 [Arabidopsis thaliana]
Unigene20124_NAU-YH	531	2	18	38		1.16421	9.88914	19.2374		3.0865	4.04649	0.959997		Up	Up	Up		0.00036067	9.46e-09	0.0179344		0.00220702	1.11e-07	0.0734985	-	GO:0016020//membrane;GO:0009536//plastid	-	GO:0006605//protein targeting	early-responsive to dehydration stress protein (ERD4) [Arabidopsis thaliana]
CL1704.Contig1_NAU-YH	844	3	27	54		1.09869	9.33258	17.1992		3.0865	3.96849	0.881994		Up	Up	Up		9.52e-06	7.46e-12	0.00831608		8.18e-05	1.2e-10	0.0394773	K10357|1|4e-96|349|aly:ARALYDRAFT_887631|myosin V;K03165|2|9e-49|191|ota:Ot06g03550|DNA topoisomerase III [EC:5.99.1.2]	GO:0042579//microbody;GO:0015629//actin cytoskeleton	GO:0008092//cytoskeletal protein binding;GO:0017111//nucleoside-triphosphatase activity;GO:0032550;GO:0017016//Ras GTPase binding	GO:0016192//vesicle-mediated transport;GO:0051640//organelle localization;GO:0048588//developmental cell growth;GO:0006928//cellular component movement;GO:0048438//floral whorl development;GO:0000904//cell morphogenesis involved in differentiation	myosin 2 [Arabidopsis thaliana]
gi|166138971|gb|FD570932.1|FD570932	615	1	9	18		0.502597	4.26921	7.86782		3.0865	3.96849	0.881994		Up	Up	Up		0.0152072	0.000134998	0.135074		0.056092	0.000805776	0.331585	K01900|1|3e-110|395|aly:ARALYDRAFT_480870|succinyl-CoA synthetase beta subunit [EC:6.2.1.4 6.2.1.5]	-	-	-	hypothetical protein ARALYDRAFT_480870 [Arabidopsis lyrata subsp. lyrata]
Unigene23655_NAU-YH	463	2	18	30		1.33519	11.3415	17.418		3.0865	3.70546	0.61896		Up	Up	Up		0.00036067	9.23e-07	0.151581		0.00220751	8.3e-06	0.352039	-	-	-	GO:0033036	hypothetical protein [Arabidopsis thaliana]
Unigene7592_NAU-YH	622	2	18	28		0.993881	8.44234	12.1011		3.0865	3.60592	0.519424		Up	Up	Up		0.00036067	2.85e-06	0.237612		0.00220982	2.35e-05	0.468527	-	GO:0031461//cullin-RING ubiquitin ligase complex	-	GO:0007010//cytoskeleton organization;GO:0033205//cell cycle cytokinesis	transducin family protein / WD-40 repeat family protein [Arabidopsis thaliana]
Unigene10380_NAU-YH	576	2	18	27		1.07325	9.11655	12.6008		3.0865	3.55345	0.466957		Up	Up	Up		0.00036067	5.01e-06	0.293266		0.00220586	3.95e-05	0.522679	K07195|1|4e-86|315|aly:ARALYDRAFT_491583|exocyst complex component 7	GO:0044444//cytoplasmic part;GO:0043234//protein complex	-	GO:0006887//exocytosis	hypothetical protein ARALYDRAFT_491583 [Arabidopsis lyrata subsp. lyrata]
gi|158944789|gb|EX906354.1|EX906354	649	2	18	26		0.952533	8.09111	10.7693		3.0865	3.49901	0.412509		Up	Up	Up		0.00036067	8.76e-06	0.358358		0.002208	6.65e-05	0.601883	K08293|1|1e-75|280|ath:AT2G18170|mitogen-activated protein kinase [EC:2.7.11.24];K04371|2|6e-73|271|aly:ARALYDRAFT_353194|extracellular signal-regulated kinase 1/2 [EC:2.7.11.24]	-	-	-	MAPK7-3 [Brassica napus]
CL4545.Contig5_NAU-YH	981	3	27	37		0.945251	8.02925	10.1389		3.0865	3.42306	0.33656		Up	Up	Up		9.52e-06	1.1e-07	0.362268		8.18e-05	1.13e-06	0.606774	K02335|1|3e-173|605|aly:ARALYDRAFT_474208|DNA polymerase I [EC:2.7.7.7]	GO:0009536//plastid	GO:0003676//nucleic acid binding;GO:0034061;GO:0004527//exonuclease activity	GO:0006281//DNA repair;GO:0006261//DNA-dependent DNA replication	DNA polymerase A family protein, putative [Arabidopsis thaliana]
Unigene5291_NAU-YH	449	2	18	21		1.37682	11.6952	12.5727		3.0865	3.19088	0.104387		Up	Up	Up		0.00036067	0.000138513	0.830952		0.00220817	0.000823509	0.913372	-	-	-	-	-
Unigene18861_NAU-YH	1215	2	18	21		0.508802	4.32192	4.64622		3.0865	3.19088	0.104387		Up	Up	Up		0.00036067	0.000138513	0.830952		0.00220998	0.000824109	0.913449	-	-	-	GO:0006479//protein methylation	PQ-loop repeat family protein [Arabidopsis lyrata subsp. lyrata]
gi|161535049|gb|EY907174.1|EY907174	678	6	53	58		2.73537	22.8048	22.9962		3.05953	3.07158	0.012055		Up	Up	Up		3.83e-10	1.74e-10	0.96922		6.04e-09	2.47e-09	0.974851	K08869|1|2e-123|439|aly:ARALYDRAFT_910527|aarF domain-containing kinase	-	-	-	ABC1 family protein [Arabidopsis lyrata subsp. lyrata]
CL1176.Contig3_NAU-YH	949	4	35	92		1.30283	10.7593	26.0603		3.04585	4.32213	1.27627		Up	Up	Up		4.64e-07	1.81e-20	3.02e-06		4.98e-06	5.3e-19	3.61e-05	K01262|1|3e-158|555|ath:AT4G36760|Xaa-Pro aminopeptidase [EC:3.4.11.9]	GO:0044444//cytoplasmic part;GO:0016020//membrane	GO:0008144//drug binding;GO:0043169//cation binding;GO:0008238//exopeptidase activity	GO:0060918//auxin transport;GO:0006625//protein targeting to peroxisome;GO:0010876//lipid localization;GO:0006486//protein glycosylation;GO:0048193//Golgi vesicle transport;GO:0030001//metal ion transport	aminopeptidase P1 [Arabidopsis thaliana]
gi|161549620|gb|EY921614.1|EY921614	821	4	35	69		1.50595	12.4367	22.5924		3.04585	3.90709	0.861236		Up	Up	Up		4.64e-07	1.09e-14	0.00339318		4.98e-06	2.2e-13	0.0185888	K11838|1|3e-107|385|ath:AT5G06600|ubiquitin carboxyl-terminal hydrolase 7 [EC:3.1.2.15]	-	-	-	ubiquitin carboxyl-terminal hydrolase 12 [Arabidopsis thaliana]
Unigene24180_NAU-YH	1315	7	61	149		1.64538	13.5327	30.4591		3.03995	4.21038	1.17043		Up	Up	Up		1.97e-11	6.96e-32	2.63e-08		3.54e-10	3.35e-30	4.37e-07	K11592|1|0.0|725|ath:AT5G20320|endoribonuclease Dicer [EC:3.1.26.-]	GO:0043231//intracellular membrane-bounded organelle	GO:0032550;GO:0016891//endoribonuclease activity, producing 5'-phosphomonoesters;GO:0003723//RNA binding;GO:0042623//ATPase activity, coupled	GO:0009908//flower development;GO:0006351//transcription, DNA-dependent;GO:0009639//response to red or far red light;GO:0009756//carbohydrate mediated signaling;GO:0006305;GO:0030422//production of siRNA involved in RNA interference;GO:0048507//meristem development;GO:0002252;GO:0000377;GO:0032446//protein modification by small protein conjugation;GO:0009409//response to cold;GO:0035195//gene sil…	dicer-like protein 4 [Arabidopsis thaliana]
CL12723.Contig2_NAU-YH	467	7	61	69		4.63315	38.106	39.7182		3.03995	3.09974	0.059781		Up	Up	Up		1.97e-11	2.41e-12	0.818054		3.53e-10	4.05e-11	0.902166	-	-	-	-	-
Unigene24632_NAU-YH	1204	3	26	82		0.770175	6.29981	18.3082		3.03205	4.57116	1.53911		Up	Up	Up		1.68e-05	5.96e-19	3.91e-07		0.000137946	1.6e-17	5.42e-06	-	GO:0016020//membrane	-	GO:0006486//protein glycosylation	hypothetical protein [Cleome spinosa]
Unigene2519_NAU-YH	2334	8	69	87		1.05946	8.6244	10.0202		3.0251	3.24151	0.216413		Up	Up	Up		1.02e-12	7.86e-16	0.355		2.05e-11	1.74e-14	0.597267	-	GO:0043231//intracellular membrane-bounded organelle	GO:0005515//protein binding;GO:0001071//nucleic acid binding transcription factor activity;GO:0003676//nucleic acid binding;GO:0004722//protein serine/threonine phosphatase activity	GO:0006351//transcription, DNA-dependent;GO:0048764;GO:0003006//developmental process involved in reproduction;GO:0006970//response to osmotic stress;GO:0008380//RNA splicing;GO:0014070//response to organic cyclic compound;GO:0009738//abscisic acid mediated signaling pathway	hypothetical protein ARALYDRAFT_482300 [Arabidopsis lyrata subsp. lyrata]
Unigene17279_NAU-YH	904	5	43	58		1.70961	13.8765	17.2471		3.02091	3.33462	0.31371		Up	Up	Up		2.31e-08	3.39e-11	0.282988		2.97e-07	5.13e-10	0.509139	K10592|1|4e-106|382|ath:AT1G70320|E3 ubiquitin-protein ligase HUWE1 [EC:6.3.2.19]	-	-	-	ubiquitin-protein ligase 1 [Arabidopsis thaliana]
Unigene27683_NAU-YH	774	7	60	80		2.79545	22.6147	27.7847		3.01611	3.31314	0.297032		Up	Up	Up		3.45e-11	6.42e-15	0.229844		6.07e-10	1.32e-13	0.457315	K12447|1|2e-112|403|ath:AT5G52560|UDP-sugar pyrophosphorylase [EC:2.7.7.64]	GO:0042995//cell projection;GO:0044444//cytoplasmic part	GO:0051748//UTP-monosaccharide-1-phosphate uridylyltransferase activity	GO:0010038//response to metal ion;GO:0048229//gametophyte development;GO:0009165//nucleotide biosynthetic process;GO:0009225//nucleotide-sugar metabolic process	UDP-sugar pyrophosphorylase [Arabidopsis thaliana]
Unigene755_NAU-YH	262	4	34	114		4.71904	37.858	116.966		3.00404	4.63146	1.62742		Up	Up	Up		8.14e-07	4.32e-26	4.36e-10		8.44e-06	1.67e-24	9.1e-09	-	-	-	-	-
Unigene379_NAU-YH	655	6	51	137		2.83142	22.7148	56.2259		3.00404	4.31164	1.3076		Up	Up	Up		1.17e-09	7.44e-30	5.96e-09		1.75e-08	3.33e-28	1.09e-07	K12392|1|1e-25|114|aly:ARALYDRAFT_489969|AP-1 complex subunit beta-1	GO:0043231//intracellular membrane-bounded organelle;GO:0030119//AP-type membrane coat adaptor complex	GO:0022892;GO:0019901//protein kinase binding	GO:0016192//vesicle-mediated transport;GO:0030243//cellulose metabolic process;GO:0006486//protein glycosylation;GO:0015031//protein transport	beta-adaptin-like protein A [Arabidopsis thaliana]
Unigene29147_NAU-YH	1470	6	51	131		1.26162	10.1212	23.9558		3.00404	4.24703	1.24299		Up	Up	Up		1.17e-09	2.46e-28	4.54e-08		1.75e-08	1.04e-26	7.27e-07	-	GO:0005911//cell-cell junction	GO:0046872//metal ion binding	-	zinc finger family protein [Arabidopsis lyrata subsp. lyrata]
Unigene29743_NAU-YH	358	4	34	86		3.4536	27.7062	64.5762		3.00404	4.22483	1.2208		Up	Up	Up		8.14e-07	5.99e-19	1.31e-05		8.44e-06	1.6e-17	0.000139433	-	-	-	-	-
Unigene25937_NAU-YH	348	2	17	41		1.77642	14.2512	31.671		3.00404	4.15612	1.15208		Up	Up	Up		0.00063781	1.66e-09	0.00430076		0.00372091	2.12e-08	0.0229188	K01952|1|3e-29|124|ath:AT1G74260|phosphoribosylformylglycinamidine synthase [EC:6.3.5.3]	GO:0009532//plastid stroma	GO:0032550;GO:0016884//carbon-nitrogen ligase activity, with glutamine as amido-N-donor	GO:0009555//pollen development	phosphoribosylformylglycinamidine synthase [Arabidopsis thaliana]
CL1737.Contig1_NAU-YH	412	8	68	136		6.00188	48.1495	88.7358		3.00404	3.88603	0.881994		Up	Up	Up		1.79e-12	1.09e-27	2.52e-05		3.5e-11	4.53e-26	0.000253393	-	-	-	-	-
CL12871.Contig2_NAU-YH	456	2	17	27		1.35569	10.8759	15.9168		3.00404	3.55345	0.549419		Up	Up	Up		0.00063781	5.01e-06	0.222626		0.00372462	3.95e-05	0.448092	-	-	GO:0016279//protein-lysine N-methyltransferase activity	GO:0016571//histone methylation;GO:0009791//post-embryonic development	SET domain-containing protein [Arabidopsis lyrata subsp. lyrata]
Unigene624_NAU-YH	270	4	34	53		4.57922	36.7363	52.7678		3.00404	3.52649	0.522452		Up	Up	Up		8.14e-07	9.13e-11	0.0992436		8.44e-06	1.33e-09	0.269582	K06699|1|1e-36|149|aly:ARALYDRAFT_478716|proteasome activator subunit 4	-	-	-	binding protein [Arabidopsis lyrata subsp. lyrata]
Unigene25809_NAU-YH	546	2	17	26		1.13222	9.08316	12.8008		3.00404	3.49901	0.494971		Up	Up	Up		0.00063781	8.76e-06	0.276918		0.00372065	6.64e-05	0.523271	-	GO:0043231//intracellular membrane-bounded organelle;GO:0031224//intrinsic to membrane	-	-	hypothetical protein [Arabidopsis thaliana]
CL8871.Contig1_NAU-YH	524	2	17	22		1.17976	9.46451	11.2862		3.00404	3.258	0.253963		Up	Up	Up		0.00063781	8.02e-05	0.596048		0.00372144	0.000503575	0.73247	K04485|1|6e-10|61.6|mtr:MTR_8g014670|DNA repair protein RadA/Sms	-	GO:0032550;GO:0003677//DNA binding;GO:0016462//pyrophosphatase activity	GO:0006259//DNA metabolic process	ATP binding / damaged DNA binding / nucleoside-triphosphatase/ nucleotide binding protein [Arabidopsis thaliana]
CL13324.Contig2_NAU-YH	904	6	50	169		2.05153	16.1355	50.2546		2.97547	4.61448	1.63902		Up	Up	Up		2.05e-09	5.04e-38	2.01e-14		2.98e-08	3e-36	6.14e-13	K00696|1|2e-107|386|aly:ARALYDRAFT_488935|sucrose-phosphate synthase [EC:2.4.1.14]	GO:0005911//cell-cell junction;GO:0044444//cytoplasmic part;GO:0016020//membrane	GO:0035251//UDP-glucosyltransferase activity	GO:0005984//disaccharide metabolic process	sucrose phosphate synthase 1F [Arabidopsis lyrata subsp. lyrata]
Unigene11451_NAU-YH	1031	3	25	40		0.899409	7.07395	10.4294		2.97547	3.53553	0.560066		Up	Up	Up		2.95e-05	2.09e-08	0.128438		0.000230565	2.35e-07	0.318767	-	GO:0043231//intracellular membrane-bounded organelle;GO:0044444//cytoplasmic part	-	GO:0009117//nucleotide metabolic process	hypothetical protein ARALYDRAFT_324042 [Arabidopsis lyrata subsp. lyrata]
CL1102.Contig1_NAU-YH	1266	4	33	56		0.97661	7.60433	11.8908		2.96097	3.60592	0.644955		Up	Up	Up		1.43e-06	1.71e-11	0.0404548		1.42e-05	2.67e-10	0.137271	-	-	GO:0005488//binding	GO:0009653//anatomical structure morphogenesis;GO:0009913//epidermal cell differentiation;GO:0048468//cell development;GO:0016070//RNA metabolic process;GO:0044085;GO:0016043//cellular component organization	hypothetical protein ARALYDRAFT_488087 [Arabidopsis lyrata subsp. lyrata]
gi|154167128|gb|EV538402.1|EV538402	775	4	33	48		1.59534	12.422	16.6493		2.96097	3.38353	0.422563		Up	Up	Up		1.43e-06	1.45e-09	0.197306		1.42e-05	1.86e-08	0.425182	-	-	GO:0004672//protein kinase activity;GO:0032550	GO:0006464//cellular protein modification process	kinase family protein [Arabidopsis lyrata subsp. lyrata]
CL6946.Contig2_NAU-YH	666	4	33	37		1.85644	14.4551	14.9343		2.96097	3.00802	0.047053		Up	Up	Up		1.43e-06	5.57e-07	0.897636		1.42e-05	5.16e-06	0.961221	K05768|1|6e-95|344|vvi:100254775|gelsolin	GO:0015629//actin cytoskeleton;GO:0044444//cytoplasmic part	GO:0003779//actin binding	GO:0032989;GO:0006575//cellular modified amino acid metabolic process;GO:0042546//cell wall biogenesis;GO:0051273;GO:0016192//vesicle-mediated transport;GO:0007015//actin filament organization;GO:0006486//protein glycosylation;GO:0008104//protein localization;GO:0006725//cellular aromatic compound metabolic process;GO:0048588//developmental cell growth;GO:0006595//polyamine metabolic process	hypothetical protein ARALYDRAFT_486186 [Arabidopsis lyrata subsp. lyrata]
Unigene5965_NAU-YH	766	46	377	439		18.562	143.58	154.061		2.95143	3.05308	0.101651		Up	Up	Up		6.82e-62	2.38e-70	0.316532		7.58e-60	2.72e-68	0.556282	-	-	-	-	-
CL6607.Contig1_NAU-YH	2547	34	278	489		4.12615	31.8417	51.6104		2.94805	3.64479	0.696744		Up	Up	Up		5.35e-46	2.4e-91	6.28e-11		4.31e-44	3.58e-89	1.43e-09	K02438|1|0.0|1309|aly:ARALYDRAFT_911044|glycogen operon protein GlgX [EC:3.2.1.-]	GO:0009532//plastid stroma;GO:0043036//starch grain	GO:0016160//amylase activity;GO:0004133//glycogen debranching enzyme activity;GO:0043167//ion binding	GO:0005982//starch metabolic process;GO:0071555//cell wall organization	ATISA3/ISA3 [Arabidopsis lyrata subsp. lyrata]
Unigene18624_NAU-YH	412	6	49	95		4.50141	34.696	61.9846		2.94632	3.78346	0.83714		Up	Up	Up		3.58e-09	2.39e-19	0.000772122		5.04e-08	6.56e-18	0.00525288	-	-	-	-	-
Unigene24646_NAU-YH	828	45	364	423		16.7988	128.248	137.331		2.93251	3.03123	0.098713		Up	Up	Up		1.96e-59	2.22e-67	0.339516		2.04e-57	2.41e-65	0.580379	-	GO:0005911//cell-cell junction;GO:0005856//cytoskeleton;GO:0005618//cell wall;GO:0044444//cytoplasmic part;GO:0016020//membrane	GO:0052689	GO:0006694//steroid biosynthetic process;GO:0006996//organelle organization	Pectinacetylesterase family protein [Arabidopsis thaliana]
Unigene22375_NAU-YH	744	1	8	47		0.415453	3.13688	16.9817		2.91657	5.35316	2.43658		Up	Up	Up		0.0271088	4.21e-12	2.33e-07		0.0883782	6.94e-11	3.36e-06	-	-	-	GO:0051234//establishment of localization	integral membrane transporter family protein [Arabidopsis thaliana]
CL7238.Contig1_NAU-YH	631	2	16	89		0.979705	7.39726	37.9156		2.91657	5.2743	2.35773		Up	Up	Up		0.00112265	6.45e-22	2.11e-12		0.00609133	2.06e-20	5.52e-11	K08874|1|4e-109|391|aly:ARALYDRAFT_480691|transformation/transcription domain-associated protein	GO:0005911//cell-cell junction;GO:0044444//cytoplasmic part	GO:0016772//transferase activity, transferring phosphorus-containing groups	GO:0007010//cytoskeleton organization;GO:0009791//post-embryonic development;GO:0030422//production of siRNA involved in RNA interference;GO:0006796//phosphate-containing compound metabolic process;GO:0006342//chromatin silencing;GO:0035195//gene silencing by miRNA;GO:0033205//cell cycle cytokinesis;GO:0045087//innate immune response	FAT domain-containing protein [Arabidopsis lyrata subsp. lyrata]
CL8859.Contig1_NAU-YH	273	1	8	42		1.13222	8.54885	41.3565		2.91657	5.19088	2.27431		Up	Up	Up		0.0271088	8.65e-11	2.8e-06		0.0885787	1.27e-09	3.37e-05	K08874|1|2e-36|148|aly:ARALYDRAFT_480691|transformation/transcription domain-associated protein	GO:0005911//cell-cell junction;GO:0044444//cytoplasmic part	GO:0016772//transferase activity, transferring phosphorus-containing groups	GO:0007010//cytoskeleton organization;GO:0009791//post-embryonic development;GO:0030422//production of siRNA involved in RNA interference;GO:0006342//chromatin silencing;GO:0035195//gene silencing by miRNA;GO:0033205//cell cycle cytokinesis;GO:0045087//innate immune response	transformation/transcription domain-associated protein [Arabidopsis thaliana]
Unigene12641_NAU-YH	645	1	8	30		0.47922	3.61835	12.5031		2.91657	4.70546	1.78889		Up	Up	Up		0.0271088	1.16e-07	0.000747984		0.088252	1.19e-06	0.00512288	K14794|1|2e-51|200|ath:AT2G34357|ribosomal RNA-processing protein 12	-	-	GO:0006405//RNA export from nucleus;GO:0006886//intracellular protein transport	NUC173 domain-containing protein [Arabidopsis thaliana]
Unigene24941_NAU-YH	738	5	40	141		2.09415	15.8119	51.3594		2.91657	4.61619	1.69962		Up	Up	Up		1.23e-07	6.21e-32	7.8e-13		1.43e-06	3e-30	2.11e-11	-	-	-	-	hypothetical protein [Arabidopsis thaliana]
Unigene19848_NAU-YH	662	1	8	28		0.466914	3.52543	11.3699		2.91657	4.60592	1.68935		Up	Up	Up		0.0271088	3.81e-07	0.00177106		0.0887377	3.62e-06	0.0107216	-	GO:0005911//cell-cell junction;GO:0044424//intracellular part	GO:0046914//transition metal ion binding	-	zinc finger family protein [Arabidopsis lyrata subsp. lyrata]
gi|158922002|gb|EX894425.1|EX894425	669	1	8	27		0.462028	3.48855	10.8491		2.91657	4.55345	1.63688		Up	Up	Up		0.0271088	6.89e-07	0.00269966		0.0883256	6.29e-06	0.015328	-	-	-	-	-
CL10370.Contig1_NAU-YH	308	1	8	26		1.00356	7.57739	22.6924		2.91657	4.49901	1.58243		Up	Up	Up		0.0271088	1.25e-06	0.00408744		0.088287	1.09e-05	0.0219837	-	GO:0005911//cell-cell junction;GO:0043234//protein complex;GO:0044444//cytoplasmic part;GO:0016020//membrane	-	GO:0016192//vesicle-mediated transport;GO:0030036//actin cytoskeleton organization	exocyst complex component 5 [Arabidopsis thaliana]
Unigene30255_NAU-YH	954	2	16	52		0.648002	4.89274	14.6525		2.91657	4.49901	1.58243		Up	Up	Up		0.00112265	2.65e-12	4.03e-05		0.00609254	4.43e-11	0.000385837	-	GO:0005911//cell-cell junction	-	-	AUCSIA-1 interacting protein [Arabidopsis thaliana]
Unigene9789_NAU-YH	429	1	8	25		0.720506	5.44018	15.6653		2.91657	4.44242	1.52585		Up	Up	Up		0.0271088	2.25e-06	0.00614448		0.0884098	1.88e-05	0.0305595	-	-	GO:0001871	-	hypothetical protein [Arabidopsis thaliana]
Unigene7537_NAU-YH	592	1	8	24		0.522123	3.94229	10.898		2.91657	4.38353	1.46696		Up	Up	Up		0.0271088	4.06e-06	0.009167		0.0883501	3.27e-05	0.0430194	-	-	-	GO:0022610;GO:0007015//actin filament organization;GO:0051276//chromosome organization;GO:0042743//hydrogen peroxide metabolic process;GO:0003006//developmental process involved in reproduction;GO:0070646//protein modification by small protein removal;GO:0000904//cell morphogenesis involved in differentiation	hypothetical protein [Arabidopsis thaliana]
Unigene30237_NAU-YH	306	1	8	22		1.01012	7.62692	19.3267		2.91657	4.258	1.34143		Up	Up	Up		0.0271088	1.31e-05	0.0199072		0.0882765	9.65e-05	0.0802665	-	-	-	-	hypothetical protein ARALYDRAFT_477348 [Arabidopsis lyrata subsp. lyrata]
gi|167500896|gb|FD986024.1|FD986024	600	3	24	65		1.54549	11.6692	29.1219		2.91657	4.23597	1.3194		Up	Up	Up		5.16e-05	1.28e-14	5.89e-05		0.000382986	2.59e-13	0.000543459	-	GO:0043231//intracellular membrane-bounded organelle	-	-	ubiquitin family protein [Arabidopsis lyrata subsp. lyrata]
CL13101.Contig1_NAU-YH	215	1	8	20		1.43766	10.8551	25.0063		2.91657	4.12049	1.20392		Up	Up	Up		0.0271088	4.23e-05	0.0416828		0.0883712	0.000282848	0.140956	K11267|1|4e-28|120|ath:AT5G47690|sister chromatid cohesion protein PDS5	GO:0009536//plastid	-	GO:0000087//M phase of mitotic cell cycle	hypothetical protein 26.t00005 [Brassica oleracea]
Unigene14559_NAU-YH	656	1	8	19		0.471185	3.55768	7.78587		2.91657	4.04649	1.12992		Up	Up	Up		0.0271088	7.56e-05	0.0594044		0.088674	0.000477294	0.181839	-	-	-	-	DNA binding protein [Arabidopsis lyrata subsp. lyrata]
Unigene767_NAU-YH	1362	4	32	74		0.907774	6.85415	14.6053		2.91657	4.00802	1.09145		Up	Up	Up		2.49e-06	6.2e-16	0.000220338		2.37e-05	1.38e-14	0.00174921	-	-	-	GO:0009888//tissue development;GO:0006996//organelle organization;GO:0044767;GO:0048513//organ development;GO:0009653//anatomical structure morphogenesis;GO:0044237//cellular metabolic process	F1N19.14 [Arabidopsis thaliana]
Unigene14273_NAU-YH	456	1	8	18		0.677844	5.11806	10.6112		2.91657	3.96849	1.05192		Up	Up	Up		0.0271088	0.000134998	0.0837268		0.088238	0.000805364	0.23622	-	GO:0043231//intracellular membrane-bounded organelle	-	GO:0003006//developmental process involved in reproduction	embryo defective 2016 protein [Arabidopsis thaliana]
CL11449.Contig1_NAU-YH	552	1	8	18		0.559958	4.22796	8.76578		2.91657	3.96849	1.05192		Up	Up	Up		0.0271088	0.000134998	0.0837268		0.0882905	0.000805481	0.236245	K10592|1|2e-72|269|ath:AT1G70320|E3 ubiquitin-protein ligase HUWE1 [EC:6.3.2.19]	-	-	-	ubiquitin-protein ligase 1 [Arabidopsis lyrata subsp. lyrata]
Unigene22937_NAU-YH	735	2	16	30		0.84108	6.35058	10.9721		2.91657	3.70546	0.788885		Up	Up	Up		0.00112265	9.23e-07	0.0759886		0.00608289	8.3e-06	0.224296	K03549|1|2e-37|154|gmx:100814313|KUP system potassium uptake protein	GO:0031090//organelle membrane;GO:0005773//vacuole	GO:0046873//metal ion transmembrane transporter activity	GO:0000097//sulfur amino acid biosynthetic process;GO:0006006//glucose metabolic process;GO:0034220//ion transmembrane transport;GO:0030001//metal ion transport	putative potassium transporter AtKT5p (AtKT5) [Arabidopsis thaliana]
gi|161551320|gb|EY922967.1|EY922967	796	2	16	30		0.776626	5.86391	10.1313		2.91657	3.70546	0.788885		Up	Up	Up		0.00112265	9.23e-07	0.0759886		0.00609214	8.3e-06	0.224322	K13076|1|1e-131|467|ath:AT3G61580|delta8-fatty-acid desaturase [EC:1.14.19.4]	-	-	-	delta8-sphingolipid desaturase [Brassica rapa]
Unigene29911_NAU-YH	265	2	16	29		2.33281	17.6139	29.4177		2.91657	3.65655	0.739975		Up	Up	Up		0.00112265	1.62e-06	0.0990426		0.0060853	1.4e-05	0.269204	K12120|1|3e-44|174|aly:ARALYDRAFT_471053|phytochrome A	GO:0044451//nucleoplasm part	GO:0004673//protein histidine kinase activity;GO:0032550;GO:0004930//G-protein coupled receptor activity;GO:0009883//red or far-red light photoreceptor activity;GO:0042802//identical protein binding	GO:0006351//transcription, DNA-dependent;GO:0010218//response to far red light;GO:0042221//response to chemical stimulus;GO:0048511//rhythmic process;GO:0007602//phototransduction;GO:0006412//translation;GO:0010114//response to red light;GO:0006468//protein phosphorylation;GO:0009606//tropism;GO:0010017//red or far-red light signaling pathway	phytochrome A [Armoracia rusticana]
CL12016.Contig2_NAU-YH	761	2	16	29		0.812344	6.1336	10.244		2.91657	3.65655	0.739975		Up	Up	Up		0.00112265	1.62e-06	0.0990426		0.0060861	1.4e-05	0.269213	-	GO:0043231//intracellular membrane-bounded organelle	GO:0016787//hydrolase activity;GO:0005488//binding	GO:0006351//transcription, DNA-dependent;GO:0009696//salicylic acid metabolic process;GO:0006984//ER-nucleus signaling pathway;GO:0007243//intracellular protein kinase cascade;GO:0009605//response to external stimulus;GO:0010260//organ senescence;GO:0010243//response to organic nitrogen;GO:0016044//cellular membrane organization;GO:0009755//hormone-mediated signaling pathway;GO:0042743//hydrogen …	phytoalexin deficient 4 [Arabidopsis thaliana]
CL2109.Contig1_NAU-YH	206	3	24	42		4.50141	33.9879	54.8074		2.91657	3.60592	0.689349		Up	Up	Up		5.16e-05	6.81e-09	0.0606318		0.000382882	8.11e-08	0.185177	K14005|1|2e-36|148|ath:AT3G63460|protein transport protein SEC31	GO:0005911//cell-cell junction;GO:0031461//cullin-RING ubiquitin ligase complex;GO:0044444//cytoplasmic part	-	GO:0006498//N-terminal protein lipidation;GO:0006006//glucose metabolic process	protein transport protein SEC31 [Arabidopsis thaliana]
Unigene31237_NAU-YH	1529	5	40	70		1.01078	7.63191	12.3069		2.91657	3.60592	0.689349		Up	Up	Up		1.23e-07	4.42e-14	0.0149187		1.43e-06	8.57e-13	0.0635749	-	-	-	GO:0048511//rhythmic process	hypothetical protein [Arabidopsis thaliana]
Unigene26206_NAU-YH	856	7	56	94		2.52766	19.0851	29.5197		2.91657	3.5458	0.629228		Up	Up	Up		3.18e-10	2.88e-18	0.00912982		5.09e-09	7.44e-17	0.0428731	K01110|1|2e-06|51.6|sbi:SORBI_02g000980|phosphatidylinositol-3,4,5-trisphosphate 3-phosphatase [EC:3.1.3.67]	GO:0044424//intracellular part	GO:0008092//cytoskeletal protein binding	GO:0007010//cytoskeleton organization	RecName: Full=Formin-like protein 20; Short=AtFH20
gi|332775693|gb|FY436195.1|FY436195	864	3	24	39		1.07325	8.1036	12.1341		2.91657	3.49901	0.582434		Up	Up	Up		5.16e-05	3.64e-08	0.120045		0.000382813	3.96e-07	0.30111	K01953|1|1e-06|52.0|vcn:VOLCADRAFT_65699|asparagine synthase (glutamine-hydrolysing) [EC:6.3.5.4]	-	-	-	predicted protein [Arabidopsis lyrata subsp. lyrata]
CL8646.Contig1_NAU-YH	1057	2	16	25		0.584857	4.41596	6.35802		2.91657	3.44242	0.52585		Up	Up	Up		0.00112265	1.53e-05	0.260222		0.00608691	0.000110963	0.497512	K10685|1|8e-155|544|ath:AT2G21470|ubiquitin-like 1-activating enzyme E1 B [EC:6.3.2.19]	GO:0043231//intracellular membrane-bounded organelle;GO:0005911//cell-cell junction;GO:0044444//cytoplasmic part	GO:0008641//small protein activating enzyme activity;GO:0032550	GO:0032446//protein modification by small protein conjugation;GO:0003006//developmental process involved in reproduction	SUMO-activating enzyme subunit 2 [Arabidopsis thaliana]
Unigene2638_NAU-YH	454	2	16	24		1.36166	10.2812	14.2106		2.91657	3.38353	0.466957		Up	Up	Up		0.00112265	2.66e-05	0.322994		0.00609294	0.000184025	0.566079	-	-	GO:0017111//nucleoside-triphosphatase activity;GO:0005515//protein binding	GO:0044763;GO:0032501//multicellular organismal process	kinesin-like calmodulin-binding protein [Arabidopsis thaliana]
gi|161550146|gb|EY921815.1|EY921815	705	3	24	27		1.31531	9.93122	10.2951		2.91657	2.96849	0.051919		Up	Up	Up		5.16e-05	2.51e-05	0.90504		0.000382847	0.000174249	0.963755	-	GO:0009536//plastid	GO:0005488//binding	GO:0000741//karyogamy	Putative endonuclease or glycosyl hydrolase [Arabidopsis thaliana]
CL1736.Contig2_NAU-YH	879	41	326	1142		14.4175	108.195	349.248		2.90775	4.59836	1.69061		Up	Up	Up		6e-53	1.73e-248	2.11e-92		5.61e-51	8.56e-246	5.34e-90	-	GO:0009706//chloroplast inner membrane;GO:0009534//chloroplast thylakoid	-	GO:0009725//response to hormone stimulus;GO:0009414//response to water deprivation;GO:0009409//response to cold;GO:0006972//hyperosmotic response;GO:0006873//cellular ion homeostasis;GO:0030001//metal ion transport	cold regulated 314 thylakoid membrane 2 [Arabidopsis thaliana]
CL11623.Contig1_NAU-YH	2229	23	181	208		3.18943	23.6891	25.0848		2.89286	2.97544	0.082588		Up	Up	Up		6.49e-30	2.62e-33	0.575552		3.23e-28	1.32e-31	0.712632	K07767|1|2e-47|189|smo:SELMODRAFT_78692|microtubule-severing ATPase [EC:3.6.4.3];K13254|3|8e-47|187|smo:SELMODRAFT_271275|spastin [EC:3.6.4.3]	GO:0016020//membrane	GO:0042623//ATPase activity, coupled;GO:0032550	-	ATP binding protein [Arabidopsis lyrata subsp. lyrata]
gi|158645165|gb|EX755056.1|EX755056	687	5	39	66		2.24961	16.5611	25.8252		2.88005	3.52103	0.640986		Up	Up	Up		2.14e-07	4.11e-13	0.0267228		2.42e-06	7.38e-12	0.0996618	K10355|1|4e-110|377|osa:4349087|actin, other eukaryote;K05692|5|7e-110|377|pop:POPTR_561252|actin beta/gamma 1	GO:0043232	GO:0032550	-	actin 2 [Populus trichocarpa]
Unigene23221_NAU-YH	1899	14	109	154		2.27876	16.7449	21.7998		2.8774	3.258	0.380596		Up	Up	Up		1.8e-18	3.8e-27	0.0346512		5.4e-17	1.54e-25	0.121953	-	GO:0044432//endoplasmic reticulum part;GO:0044425//membrane part	GO:0032550;GO:0030695//GTPase regulator activity;GO:0019899//enzyme binding	GO:0006810//transport;GO:0000226//microtubule cytoskeleton organization;GO:0009933//meristem structural organization;GO:0007015//actin filament organization;GO:0006637//acyl-CoA metabolic process;GO:0000904//cell morphogenesis involved in differentiation;GO:0016129;GO:0033205//cell cycle cytokinesis;GO:0009799//specification of symmetry;GO:0010073//meristem maintenance;GO:0035556//intracellular s…	hypothetical protein ARALYDRAFT_493252 [Arabidopsis lyrata subsp. lyrata]
Unigene29931_NAU-YH	988	4	31	105		1.2514	9.15346	28.5686		2.87077	4.51281	1.64204		Up	Up	Up		4.33e-06	8.79e-24	1.69e-09		3.97e-05	3.05e-22	3.3e-08	-	GO:0043231//intracellular membrane-bounded organelle;GO:0005911//cell-cell junction;GO:0016020//membrane	GO:0008289//lipid binding	GO:0022610;GO:0007015//actin filament organization;GO:0045229//external encapsulating structure organization;GO:0048764;GO:0000904//cell morphogenesis involved in differentiation	pleckstrin homology (PH) domain-containing protein [Arabidopsis thaliana]
CL10879.Contig1_NAU-YH	812	4	31	83		1.52265	11.1375	27.4776		2.87077	4.17361	1.30284		Up	Up	Up		4.33e-06	3.42e-18	6.67e-06		3.97e-05	8.78e-17	7.52e-05	K11267|1|1e-115|413|ath:AT5G47690|sister chromatid cohesion protein PDS5	GO:0009536//plastid	-	GO:0000087//M phase of mitotic cell cycle	sister chromatid cohesion protein PDS5 [Arabidopsis thaliana]
CL12051.Contig3_NAU-YH	1147	4	31	64		1.07793	7.88458	14.9994		2.87077	3.79857	0.927798		Up	Up	Up		4.33e-06	1.88e-13	0.00267782		3.97e-05	3.46e-12	0.015415	-	GO:0043231//intracellular membrane-bounded organelle	GO:0003824//catalytic activity	-	calcineurin-like metallo-phosphoesterase-like protein [Arabidopsis thaliana]
CL10609.Contig1_NAU-YH	1224	6	46	63		1.51518	10.9637	13.8362		2.85517	3.19088	0.335712		Up	Up	Up		1.87e-08	1.2e-11	0.232432		2.42e-07	1.89e-10	0.461983	K09540|1|4e-160|562|aly:ARALYDRAFT_477265|translocation protein SEC63	GO:0031227//intrinsic to endoplasmic reticulum membrane;GO:0009536//plastid	GO:0022892;GO:0005515//protein binding	GO:0044267//cellular protein metabolic process;GO:0006620//posttranslational protein targeting to membrane;GO:0006984//ER-nucleus signaling pathway	DNAJ heat shock N-terminal domain-containing protein [Arabidopsis lyrata subsp. lyrata]
CL4138.Contig2_NAU-YH	481	3	23	30		1.92784	13.9496	16.7662		2.85517	3.12049	0.265323		Up	Up	Up		9e-05	5.05e-06	0.515002		0.000636329	3.98e-05	0.71737	K15501|1|2e-26|116|rcu:RCOM_1338890|serine/threonine-protein phosphatase 6 regulatory subunit 3	GO:0044444//cytoplasmic part;GO:0031090//organelle membrane;GO:0043231//intracellular membrane-bounded organelle	-	-	Contains similarity to gb|D21822 ORF from Lilium longiflorum. ESTs gb|T03978, gb|R89954, gb|AI995107, gb|T20998, gb|R65384 come from this gene [Arabidopsis thaliana]
CL3980.Contig2_NAU-YH	436	6	46	57		4.25363	30.7788	35.1435		2.85517	3.04649	0.191322		Up	Up	Up		1.87e-08	2.96e-10	0.508428		2.42e-07	4.1e-09	0.709662	-	GO:0031985//Golgi cisterna;GO:0031224//intrinsic to membrane	-	-	hypothetical protein ARALYDRAFT_471233 [Arabidopsis lyrata subsp. lyrata]
gi|156173329|gb|EW733475.1|EW733475	792	3	23	27		1.17082	8.47194	9.16423		2.85517	2.96849	0.11332		Up	Up	Up		9e-05	2.51e-05	0.790068		0.000635946	0.00017419	0.880427	-	-	-	-	sec23/sec24 transport family protein [Arabidopsis lyrata subsp. lyrata]
CL2483.Contig1_NAU-YH	1255	38	291	691		9.35911	67.6441	148.01		2.85352	3.98318	1.12966		Up	Up	Up		1.5e-46	1.98e-137	1.57e-31		1.22e-44	4.7e-135	1.17e-29	K08244|1|0.0|777|ath:AT1G10760|alpha-glucan, water dikinase [EC:2.7.9.4]	GO:0009532//plastid stroma;GO:0009526//plastid envelope	GO:0032550;GO:0004672//protein kinase activity	GO:0005982//starch metabolic process;GO:0009409//response to cold;GO:0048511//rhythmic process;GO:0009608//response to symbiont;GO:0006796//phosphate-containing compound metabolic process	F20B24.19 [Arabidopsis thaliana]
CL4287.Contig1_NAU-YH	2611	8	61	186		0.947061	6.81559	19.1498		2.84731	4.33772	1.49042		Up	Up	Up		8.52e-11	3.12e-40	6.8e-14		1.45e-09	1.98e-38	2e-12	-	GO:0005911//cell-cell junction;GO:0009536//plastid	GO:0005543//phospholipid binding	GO:0007154//cell communication	calcium-dependent lipid-binding-like protein [Arabidopsis thaliana]
CL13130.Contig1_NAU-YH	1322	9	68	161		2.10429	15.0058	32.738		2.83411	3.95956	1.12545		Up	Up	Up		7.64e-12	5.69e-33	2.05e-08		1.42e-10	2.85e-31	3.48e-07	K06972|1|0.0|785|aly:ARALYDRAFT_479430|	GO:0009532//plastid stroma;GO:0009526//plastid envelope;GO:0005576//extracellular region	GO:0004175//endopeptidase activity;GO:0046914//transition metal ion binding	GO:0010038//response to metal ion;GO:0051604//protein maturation;GO:0009657//plastid organization;GO:0042743//hydrogen peroxide metabolic process;GO:0003006//developmental process involved in reproduction	ATPREP1 [Arabidopsis lyrata subsp. lyrata]
Unigene28282_NAU-YH	2142	40	302	336		5.77212	41.1309	42.1674		2.83305	2.86896	0.035907		Up	Up	Up		6.69e-48	4.92e-51	0.75542		5.6e-46	4.05e-49	0.854307	-	-	-	-	disease resistance protein [Brassica rapa subsp. pekinensis]
CL3379.Contig4_NAU-YH	1096	2	15	96		0.564046	3.99265	23.546		2.82346	5.38353	2.56007		Up	Up	Up		0.00196588	9.35e-24	1.88e-14		0.00989109	3.24e-22	5.74e-13	-	-	-	-	hypothetical protein [Arabidopsis thaliana]
Unigene31074_NAU-YH	956	2	15	73		0.646647	4.57735	20.5268		2.82346	4.98839	2.16493		Up	Up	Up		0.00196588	9.85e-18	1.62e-09		0.00989594	2.47e-16	3.18e-08	-	GO:0016020//membrane	GO:0046914//transition metal ion binding	GO:0009696//salicylic acid metabolic process;GO:0006984//ER-nucleus signaling pathway;GO:0007243//intracellular protein kinase cascade;GO:0009755//hormone-mediated signaling pathway;GO:0006605//protein targeting;GO:0006498//N-terminal protein lipidation;GO:0009626//plant-type hypersensitive response;GO:0009627//systemic acquired resistance	C3HC4-type RING finger-containing protein [Arabidopsis thaliana]
CL4462.Contig3_NAU-YH	1558	2	15	54		0.396787	2.80869	9.31716		2.82346	4.55345	1.72999		Up	Up	Up		0.00196588	8.12e-13	8.24e-06		0.00989048	1.42e-11	9.02e-05	-	-	-	-	heat shock protein binding protein [Arabidopsis lyrata subsp. lyrata]
Unigene25378_NAU-YH	425	2	15	38		1.45457	10.2963	24.0354		2.82346	4.04649	1.22303		Up	Up	Up		0.00196588	9.46e-09	0.0039929		0.00989534	1.11e-07	0.0215669	K01662|1|6e-33|137|aly:ARALYDRAFT_493326|1-deoxy-D-xylulose-5-phosphate synthase [EC:2.2.1.7]	GO:0009536//plastid	GO:0016744	GO:0006351//transcription, DNA-dependent;GO:0016109;GO:0006732//coenzyme metabolic process;GO:0015992//proton transport;GO:0006779//porphyrin-containing compound biosynthetic process;GO:0006090//pyruvate metabolic process;GO:0006753//nucleoside phosphate metabolic process;GO:0006633//fatty acid biosynthetic process;GO:0046471//phosphatidylglycerol metabolic process;GO:0006468//protein phosphoryla…	CLA1-like protein [Brassica rapa]
CL9994.Contig1_NAU-YH	1045	6	45	109		1.77472	12.5625	28.0393		2.82346	3.98179	1.15833		Up	Up	Up		3.24e-08	8.16e-23	2.43e-06		4.07e-07	2.71e-21	2.94e-05	-	-	-	-	hypothetical protein ARALYDRAFT_477348 [Arabidopsis lyrata subsp. lyrata]
CL2985.Contig1_NAU-YH	1578	2	15	29		0.391758	2.77309	4.94024		2.82346	3.65655	0.833085		Up	Up	Up		0.00196588	1.62e-06	0.0676908		0.00989716	1.4e-05	0.20299	K00166|1|0.0|852|aly:ARALYDRAFT_313033|2-oxoisovalerate dehydrogenase E1 component, alpha subunit [EC:1.2.4.4]	GO:0043231//intracellular membrane-bounded organelle	GO:0016624//oxidoreductase activity, acting on the aldehyde or oxo group of donors, disulfide as acceptor	GO:0044710	thiamin diphosphate-binding fold protein [Arabidopsis thaliana]
Unigene15300_NAU-YH	809	2	15	27		0.764146	5.40908	8.97165		2.82346	3.55345	0.729991		Up	Up	Up		0.00196588	5.01e-06	0.116236		0.00989837	3.95e-05	0.293336	K11596|1|5e-09|59.7|ath:AT2G27880|argonaute	GO:0044424//intracellular part	GO:0003676//nucleic acid binding	GO:0010074//maintenance of meristem identity;GO:0009791//post-embryonic development;GO:0030422//production of siRNA involved in RNA interference;GO:0035195//gene silencing by miRNA	hypothetical protein ARALYDRAFT_476072 [Arabidopsis lyrata subsp. lyrata]
Unigene2528_NAU-YH	3969	6	45	78		0.467267	3.30759	5.28288		2.82346	3.49901	0.675543		Up	Up	Up		3.24e-08	3.28e-15	0.0115282		4.07e-07	6.93e-14	0.0517975	K10357|1|0.0|1429|aly:ARALYDRAFT_887631|myosin V;K03165|3|0.0|947|ota:Ot06g03550|DNA topoisomerase III [EC:5.99.1.2]	GO:0042579//microbody;GO:0015629//actin cytoskeleton	GO:0008092//cytoskeletal protein binding;GO:0017111//nucleoside-triphosphatase activity;GO:0032550;GO:0017016//Ras GTPase binding	GO:0016192//vesicle-mediated transport;GO:0051640//organelle localization;GO:0048588//developmental cell growth;GO:0006928//cellular component movement;GO:0048438//floral whorl development;GO:0000904//cell morphogenesis involved in differentiation	hypothetical protein ARALYDRAFT_494615 [Arabidopsis lyrata subsp. lyrata]
Unigene31579_NAU-YH	675	2	15	22		0.915843	6.48288	8.76145		2.82346	3.258	0.434535		Up	Up	Up		0.00196588	8.02e-05	0.37706		0.00988443	0.000503536	0.62873	-	-	-	-	hypothetical protein [Arabidopsis thaliana]
Unigene33101_NAU-YH	749	2	15	21		0.825359	5.84238	7.53693		2.82346	3.19088	0.367421		Up	Up	Up		0.00196588	0.000138513	0.46142		0.009882	0.00082309	0.656111	K13460|1|3e-68|256|ath:AT1G12220|disease resistance protein RPS5;K13459|2|2e-49|193|sbi:SORBI_03g036800|disease resistance protein RPS2	GO:0044464//cell part;GO:0016020//membrane	GO:0004871//signal transducer activity;GO:0032550	GO:0042742//defense response to bacterium;GO:0016265//death	CC-NBS-LRR class disease resistance protein [Arabidopsis thaliana]
CL10390.Contig2_NAU-YH	1960	4	30	36		0.63081	4.46525	4.93746		2.82346	2.96849	0.145029		Up	Up	Up		7.51e-06	9.45e-07	0.691416		6.59e-05	8.48e-06	0.79075	K08472|1|0.0|848|aly:ARALYDRAFT_663667|mlo protein	GO:0031224//intrinsic to membrane	GO:0005515//protein binding	GO:0006950//response to stress;GO:0016265//death	MLO-like protein 1 [Arabidopsis thaliana]
Unigene16508_NAU-YH	1028	4	30	33		1.20271	8.51351	8.62935		2.82346	2.84296	0.019498		Up	Up	Up		7.51e-06	4.55e-06	0.9631		6.58e-05	3.62e-05	0.969304	K14772|1|9e-111|398|ath:AT4G30990|U3 small nucleolar RNA-associated protein 20	GO:0043231//intracellular membrane-bounded organelle;GO:0044444//cytoplasmic part	-	-	predicted protein [Arabidopsis lyrata subsp. lyrata]
CL3241.Contig3_NAU-YH	770	23	172	199		9.23277	65.1656	69.4736		2.81928	2.91163	0.092354		Up	Up	Up		8.67e-28	2.83e-31	0.540868		4.02e-26	1.33e-29	0.740084	K05350|1|2e-120|429|ath:AT3G18080|beta-glucosidase [EC:3.2.1.21]	GO:0005840//ribosome;GO:0005618//cell wall;GO:0009536//plastid	GO:0043167//ion binding;GO:0015923//mannosidase activity;GO:0008422//beta-glucosidase activity	GO:0044238//primary metabolic process	beta glucosidase 43 [Arabidopsis thaliana]
CL1657.Contig1_NAU-YH	1310	5	37	137		1.17976	8.23969	28.113		2.8041	4.57467	1.77057		Up	Up	Up		6.43e-07	6.61e-31	3.71e-13		6.75e-06	3.07e-29	1.03e-11	K08874|1|0.0|757|ath:AT2G17930|transformation/transcription domain-associated protein	GO:0005911//cell-cell junction;GO:0044444//cytoplasmic part	GO:0016772//transferase activity, transferring phosphorus-containing groups	GO:0007010//cytoskeleton organization;GO:0009791//post-embryonic development;GO:0030422//production of siRNA involved in RNA interference;GO:0006796//phosphate-containing compound metabolic process;GO:0006342//chromatin silencing;GO:0035195//gene silencing by miRNA;GO:0033205//cell cycle cytokinesis;GO:0045087//innate immune response	transformation/transcription domain-associated protein [Arabidopsis thaliana]
Unigene5426_NAU-YH	1625	5	37	129		0.951068	6.64246	21.34		2.8041	4.48787	1.68377		Up	Up	Up		6.43e-07	7.38e-29	1.01e-11		6.75e-06	3.17e-27	2.48e-10	K10691|1|0.0|534|ath:AT3G02260|E3 ubiquitin-protein ligase UBR4 [EC:6.3.2.19]	GO:0005911//cell-cell junction;GO:0044444//cytoplasmic part	GO:0046914//transition metal ion binding;GO:0019787//small conjugating protein ligase activity	GO:0048281//inflorescence morphogenesis;GO:0060918//auxin transport;GO:0051707//response to other organism;GO:0009725//response to hormone stimulus;GO:0032446//protein modification by small protein conjugation;GO:0000902//cell morphogenesis;GO:0022622//root system development;GO:0009639//response to red or far red light	E3 ubiquitin-protein ligase UBR4 [Arabidopsis thaliana]
Unigene25986_NAU-YH	325	5	37	71		4.75534	33.2123	58.7262		2.8041	3.62638	0.822288		Up	Up	Up		6.43e-07	2.53e-14	0.00426994		6.75e-06	4.99e-13	0.02277	-	-	GO:0000989//transcription factor binding transcription factor activity	GO:0006351//transcription, DNA-dependent	hypothetical protein ARALYDRAFT_471776 [Arabidopsis lyrata subsp. lyrata]
Unigene29927_NAU-YH	677	5	37	70		2.28284	15.9439	27.795		2.8041	3.60592	0.801824		Up	Up	Up		6.43e-07	4.42e-14	0.00549742		6.76e-06	8.56e-13	0.0282997	-	GO:0043231//intracellular membrane-bounded organelle;GO:0005911//cell-cell junction;GO:0016020//membrane	GO:0008289//lipid binding	GO:0022610;GO:0007015//actin filament organization;GO:0045229//external encapsulating structure organization;GO:0048764;GO:0000904//cell morphogenesis involved in differentiation	hypothetical protein ARALYDRAFT_355042 [Arabidopsis lyrata subsp. lyrata]
CL931.Contig1_NAU-YH	1320	6	44	91		1.40499	9.72432	18.5321		2.79104	3.7214	0.930357		Up	Up	Up		5.59e-08	2.29e-18	0.000321538		6.82e-07	5.93e-17	0.00243128	K14290|1|0.0|701|aly:ARALYDRAFT_909689|exportin-1	GO:0005911//cell-cell junction;GO:0005635//nuclear envelope;GO:0044444//cytoplasmic part	GO:0022892;GO:0005488//binding	GO:0051603//proteolysis involved in cellular protein catabolic process;GO:0003006//developmental process involved in reproduction;GO:0009856//pollination;GO:0006886//intracellular protein transport;GO:0000904//cell morphogenesis involved in differentiation;GO:0006006//glucose metabolic process;GO:0006997//nucleus organization;GO:0033205//cell cycle cytokinesis;GO:0048229//gametophyte development;…	hypothetical protein ARALYDRAFT_909689 [Arabidopsis lyrata subsp. lyrata]
CL305.Contig1_NAU-YH	1707	9	66	124		1.62969	11.2795	19.5274		2.79104	3.58284	0.791796		Up	Up	Up		2.27e-11	6.92e-24	0.000245052		4.04e-10	2.41e-22	0.00192572	-	GO:0044424//intracellular part;GO:0005911//cell-cell junction	-	-	AUCSIA-1 interacting protein [Arabidopsis thaliana]
gi|167440177|gb|FD947139.1|FD947139	605	3	22	38		1.53271	10.6083	16.8844		2.79104	3.46153	0.67049		Up	Up	Up		0.000156358	6.35e-08	0.0820042		0.0010566	6.72e-07	0.233307	K07513|1|6e-78|288|aly:ARALYDRAFT_482251|acetyl-CoA acyltransferase 1 [EC:2.3.1.16]	GO:0031981//nuclear lumen;GO:0009536//plastid;GO:0042579//microbody;GO:0031090//organelle membrane	GO:0016408	GO:0009062//fatty acid catabolic process;GO:0035966//response to topologically incorrect protein;GO:0006511//ubiquitin-dependent protein catabolic process;GO:0007031//peroxisome organization;GO:0009404//toxin metabolic process;GO:0009738//abscisic acid mediated signaling pathway;GO:0009694//jasmonic acid metabolic process;GO:0043248//proteasome assembly	3-ketoacyl-CoA thiolase 2 [Arabidopsis thaliana]
CL3730.Contig1_NAU-YH	2374	3	22	26		0.390603	2.70348	2.94408		2.79104	2.91404	0.123002		Up	Up	Up		0.000156358	4.26e-05	0.776966		0.00105668	0.000284496	0.868318	-	GO:0043231//intracellular membrane-bounded organelle	-	GO:0000097//sulfur amino acid biosynthetic process	hypothetical protein ARALYDRAFT_483324 [Arabidopsis lyrata subsp. lyrata]
Unigene20532_NAU-YH	900	460	3368	4000		157.983	1091.72	1194.74		2.78876	2.91886	0.130102		Up	Up	Up		0	0	0.000113617		0	0	0.000971078	-	GO:0016020//membrane	-	-	protein SPIRAL1-like2 [Arabidopsis thaliana]
CL7197.Contig1_NAU-YH	900	10	73	772		3.43441	23.6625	230.585		2.78447	6.06909	3.28463		Up	Up	Up		2.04e-12	1.82e-191	2.89e-136		3.97e-11	6.56e-189	1.14e-133	-	-	-	-	-
Unigene24533_NAU-YH	570	7	51	189		3.79593	26.1021	89.1341		2.78164	4.55345	1.77181		Up	Up	Up		4.91e-09	4.66e-42	1.25e-17		6.83e-08	3.1e-40	4.79e-16	K15255|1|9e-11|64.7|sbi:SORBI_01g026970|ATP-dependent DNA helicase PIF1 [EC:3.6.4.12]	-	-	-	putative helicase [Arabidopsis thaliana]
Unigene30693_NAU-YH	338	4	29	63		3.65795	25.0301	50.105		2.77455	3.77585	1.00129		Up	Up	Up		1.3e-05	3.31e-13	0.00150747		0.000108634	6e-12	0.00935557	-	-	-	-	-
gi|167499661|gb|FD983604.1|FD983604	735	4	29	53		1.68216	11.5104	19.3841		2.77455	3.52649	0.751934		Up	Up	Up		1.3e-05	9.13e-11	0.0226152		0.000108645	1.33e-09	0.0881532	-	-	-	-	ESTs gb|N97074, gb|T13943 and gb|R89965 come from this gene [Arabidopsis thaliana]
Unigene14414_NAU-YH	723	4	29	39		1.71008	11.7015	14.5005		2.77455	3.08397	0.309415		Up	Up	Up		1.3e-05	1.92e-07	0.387398		0.000108601	1.91e-06	0.641589	K07466|1|3e-26|116|aly:ARALYDRAFT_329623|replication factor A1	-	GO:0005488//binding	GO:0010212//response to ionizing radiation;GO:0006281//DNA repair	hypothetical protein ARALYDRAFT_329623 [Arabidopsis lyrata subsp. lyrata]
Unigene31614_NAU-YH	1369	4	29	37		0.903132	6.17981	7.26533		2.77455	3.00802	0.233467		Up	Up	Up		1.3e-05	5.57e-07	0.520976		0.000108623	5.16e-06	0.722649	K03018|1|0.0|760|aly:ARALYDRAFT_496142|DNA-directed RNA polymerase III subunit RPC1 [EC:2.7.7.6]	GO:0043231//intracellular membrane-bounded organelle	GO:0046914//transition metal ion binding;GO:0003676//nucleic acid binding;GO:0034062//RNA polymerase activity;GO:0001882//nucleoside binding	GO:0006351//transcription, DNA-dependent;GO:0007127//meiosis I;GO:0003006//developmental process involved in reproduction;GO:0006310//DNA recombination;GO:0051726//regulation of cell cycle;GO:0007059//chromosome segregation;GO:0000723//telomere maintenance;GO:0032446//protein modification by small protein conjugation;GO:0010212//response to ionizing radiation;GO:0006281//DNA repair	hypothetical protein ARALYDRAFT_496142 [Arabidopsis lyrata subsp. lyrata]
gi|154178897|gb|EV548237.1|EV548237	709	5	36	47		2.17981	14.8128	17.82		2.76457	3.03123	0.266658		Up	Up	Up		1.11e-06	1.27e-08	0.40908		1.12e-05	1.47e-07	0.665952	-	-	-	-	ATTIC110/TIC110 [Arabidopsis lyrata subsp. lyrata]
gi|332786774|gb|FY441912.1|FY441912	839	7	50	67		2.57888	17.3856	21.4669		2.75307	3.0573	0.304227		Up	Up	Up		8.44e-09	6.99e-12	0.261682		1.14e-07	1.13e-10	0.49939	K00162|1|1e-130|464|aly:ARALYDRAFT_331474|pyruvate dehydrogenase E1 component subunit beta [EC:1.2.4.1]	GO:0031981//nuclear lumen;GO:0042579//microbody;GO:0005576//extracellular region;GO:0031090//organelle membrane;GO:0044429//mitochondrial part	GO:0048037//cofactor binding;GO:0000166//nucleotide binding;GO:0016616//oxidoreductase activity, acting on the CH-OH group of donors, NAD or NADP as acceptor;GO:0004738//pyruvate dehydrogenase activity	GO:0034285;GO:0006007//glucose catabolic process;GO:0006970//response to osmotic stress;GO:0045333//cellular respiration;GO:0010038//response to metal ion;GO:0009746;GO:0019932//second-messenger-mediated signaling;GO:0006952//defense response;GO:0006085//acetyl-CoA biosynthetic process	pyruvate dehydrogenase E1 beta [Arabidopsis thaliana]
Unigene21707_NAU-YH	2550	1	7	27634		0.121215	0.800826	2913.14		2.72393	14.5527	11.8288		Up	Up	Up		0.0479296	0	0		0.141239	0	0	-	-	-	-	-
CL10547.Contig3_NAU-YH	2444	1	7	61		0.126472	0.835559	6.70943		2.72393	5.7293	3.00538		Up	Up	Up		0.0479296	8.44e-16	3.71e-11		0.141742	1.86e-14	8.62e-10	K03021|1|6e-13|74.7|ota:Ot01g06000|DNA-directed RNA polymerase III subunit RPC2 [EC:2.7.7.6]	GO:0016020//membrane	-	GO:0071555//cell wall organization;GO:0005982//starch metabolic process;GO:0005984//disaccharide metabolic process;GO:0042546//cell wall biogenesis;GO:0044093	early-responsive to dehydration stress-related protein [Arabidopsis thaliana]
Unigene14212_NAU-YH	546	1	7	41		0.566112	3.74012	20.1859		2.72393	5.15612	2.43219		Up	Up	Up		0.0479296	1.58e-10	1.48e-06		0.140718	2.25e-09	1.87e-05	-	-	GO:0034062//RNA polymerase activity	GO:0009908//flower development;GO:0009639//response to red or far red light;GO:0009756//carbohydrate mediated signaling;GO:0009933//meristem structural organization;GO:0009943//adaxial/abaxial axis specification;GO:0032446//protein modification by small protein conjugation;GO:0010608//posttranscriptional regulation of gene expression;GO:0009409//response to cold;GO:0009799//specification of symme…	RNA-dependent RNA polymerase family protein [Arabidopsis lyrata subsp. lyrata]
Unigene8254_NAU-YH	587	1	7	40		0.526571	3.47889	18.318		2.72393	5.12049	2.39657		Up	Up	Up		0.0479296	2.89e-10	2.45e-06		0.141477	4.01e-09	2.96e-05	K15199|1|8e-79|290|aly:ARALYDRAFT_475365|general transcription factor 3C polypeptide 1	GO:0043231//intracellular membrane-bounded organelle	-	-	Hypothetical protein [Arabidopsis thaliana]
Unigene21877_NAU-YH	581	4	28	148		2.12803	14.0593	68.4767		2.72393	5.00802	2.28409		Up	Up	Up		2.24e-05	6.8e-35	4.79e-19		0.00017872	3.63e-33	2.02e-17	-	-	-	-	-
CL4615.Contig1_NAU-YH	836	4	28	118		1.47893	9.77085	37.9431		2.72393	4.68121	1.95728		Up	Up	Up		2.24e-05	4.03e-27	5.55e-13		0.000178702	1.63e-25	1.52e-11	K00517|1|2e-72|270|ath:AT4G15350|[EC:1.14.-.-];K09755|3|1e-21|101|rcu:RCOM_0193830|ferulate-5-hydroxylase [EC:1.14.-.-]	GO:0043231//intracellular membrane-bounded organelle;GO:0005911//cell-cell junction	GO:0016627//oxidoreductase activity, acting on the CH-CH group of donors;GO:0005488//binding	GO:0016129;GO:0010683;GO:0040007//growth;GO:0048764;GO:0009630//gravitropism;GO:0051552//flavone metabolic process;GO:0048528//post-embryonic root development	hypothetical protein ARALYDRAFT_479531 [Arabidopsis lyrata subsp. lyrata]
CL4347.Contig3_NAU-YH	983	1	7	28		0.314443	2.07742	7.65705		2.72393	4.60592	1.88199		Up	Up	Up		0.0479296	3.81e-07	0.000763306		0.140935	3.62e-06	0.00520555	K03791|1|2e-118|423|aly:ARALYDRAFT_483472|putative chitinase;K01183|3|4e-66|249|bdi:100841292|chitinase [EC:3.2.1.14]	-	-	-	endochitinase [Brassica rapa subsp. chinensis]
Unigene24343_NAU-YH	1104	2	14	47		0.559958	3.69947	11.4442		2.72393	4.35316	1.62923		Up	Up	Up		0.00342284	5.01e-11	6.86e-05		0.0158497	7.45e-10	0.000620139	K01530|1|8e-172|601|ath:AT3G13900|phospholipid-translocating ATPase [EC:3.6.3.1]	GO:0031224//intrinsic to membrane	GO:0032550;GO:0042625//ATPase activity, coupled to transmembrane movement of ions;GO:0046914//transition metal ion binding;GO:0005548//phospholipid transporter activity;GO:0008324//cation transmembrane transporter activity	GO:0009746;GO:0006869//lipid transport;GO:0034285;GO:0006928//cellular component movement;GO:0016482//cytoplasmic transport;GO:0006865//amino acid transport	P-type transporting ATPase-like protein [Arabidopsis thaliana]
CL6977.Contig2_NAU-YH	1485	2	14	47		0.416292	2.75031	8.50802		2.72393	4.35316	1.62923		Up	Up	Up		0.00342284	5.01e-11	6.86e-05		0.015839	7.45e-10	0.000619996	-	GO:0043231//intracellular membrane-bounded organelle;GO:0016020//membrane	-	-	DCD (Development and Cell Death) domain-containing protein [Arabidopsis thaliana]
Unigene14977_NAU-YH	335	1	7	21		0.922678	6.09584	16.8512		2.72393	4.19088	1.46696		Up	Up	Up		0.0479296	2.36e-05	0.0151241		0.141503	0.000164416	0.064317	K08956|1|2e-10|62.4|aly:ARALYDRAFT_887964|AFG3 family protein [EC:3.4.24.-]	GO:0009534//chloroplast thylakoid;GO:0016020//membrane	GO:0017111//nucleoside-triphosphatase activity;GO:0097159//organic cyclic compound binding;GO:0043167//ion binding;GO:1901363;GO:0036094//small molecule binding	GO:0019538//protein metabolic process	FTSH10 [Arabidopsis lyrata subsp. lyrata]
gi|166133536|gb|FD566128.1|FD566128	580	2	14	41		1.06585	7.04175	19.0026		2.72393	4.15612	1.43219		Up	Up	Up		0.00342284	1.66e-09	0.000729804		0.015856	2.12e-08	0.00501633	-	GO:0005911//cell-cell junction;GO:0015630//microtubule cytoskeleton;GO:0044444//cytoplasmic part	GO:0015631//tubulin binding	GO:0007010//cytoskeleton organization;GO:0007127//meiosis I;GO:0016458//gene silencing;GO:0015031//protein transport;GO:0006468//protein phosphorylation;GO:0051726//regulation of cell cycle;GO:0009606//tropism;GO:0000087//M phase of mitotic cell cycle;GO:0000919//cell plate assembly;GO:0034968//histone lysine methylation	microtubule organization 1 protein [Arabidopsis thaliana]
Unigene30077_NAU-YH	305	1	7	20		1.01343	6.69543	17.6274		2.72393	4.12049	1.39657		Up	Up	Up		0.0479296	4.23e-05	0.0224506		0.141605	0.00028308	0.0876248	-	-	-	-	-
Unigene12953_NAU-YH	365	1	7	20		0.846841	5.59481	14.7297		2.72393	4.12049	1.39657		Up	Up	Up		0.0479296	4.23e-05	0.0224506		0.141294	0.000282987	0.0875856	-	-	-	-	disease resistance protein [Brassica rapa subsp. pekinensis]
CL9599.Contig2_NAU-YH	467	1	7	20		0.661878	4.37282	11.5125		2.72393	4.12049	1.39657		Up	Up	Up		0.0479296	4.23e-05	0.0224506		0.141467	0.000283033	0.0876074	-	-	-	-	-
CL6171.Contig1_NAU-YH	453	3	21	58		2.047	13.5239	34.4181		2.72393	4.07158	1.34766		Up	Up	Up		0.00027046	7.45e-13	0.000116775		0.00171776	1.31e-11	0.000994925	-	GO:0042579//microbody;GO:0009536//plastid	GO:0046914//transition metal ion binding;GO:0097159//organic cyclic compound binding	GO:0000741//karyogamy	hypothetical protein ARALYDRAFT_496271 [Arabidopsis lyrata subsp. lyrata]
Unigene19712_NAU-YH	428	1	7	19		0.722189	4.77128	11.9335		2.72393	4.04649	1.32257		Up	Up	Up		0.0479296	7.56e-05	0.0330088		0.141299	0.000477072	0.116754	K10798|1|7e-63|236|ath:AT2G31320|poly [ADP-ribose] polymerase [EC:2.4.2.30]	GO:0043231//intracellular membrane-bounded organelle	GO:0000166//nucleotide binding;GO:0003676//nucleic acid binding;GO:0046914//transition metal ion binding;GO:0016763//transferase activity, transferring pentosyl groups	GO:0006486//protein glycosylation;GO:0007010//cytoskeleton organization;GO:0030422//production of siRNA involved in RNA interference;GO:0009799//specification of symmetry;GO:0009908//flower development;GO:0034968//histone lysine methylation;GO:0048229//gametophyte development;GO:0051726//regulation of cell cycle;GO:0009314//response to radiation;GO:0006342//chromatin silencing;GO:0000087//M phase…	Poly [ADP-ribose] polymerase 1 [Arabidopsis thaliana]
CL2928.Contig2_NAU-YH	947	1	7	19		0.326396	2.1564	5.39338		2.72393	4.04649	1.32257		Up	Up	Up		0.0479296	7.56e-05	0.0330088		0.140769	0.000476778	0.116701	-	-	-	GO:0009408//response to heat	PLATZ transcription factor family protein [Arabidopsis thaliana]
CL42.Contig2_NAU-YH	2370	1	7	19		0.130421	0.861649	2.15508		2.72393	4.04649	1.32257		Up	Up	Up		0.0479296	7.56e-05	0.0330088		0.14131	0.000477109	0.116759	-	-	-	-	BTB/POZ domain-containing protein [Arabidopsis thaliana]
gi|158925588|gb|EX897442.1|EX897442	634	3	21	50		1.4626	9.66297	21.2001		2.72393	3.85746	1.13353		Up	Up	Up		0.00027046	7.37e-11	0.00180974		0.00171948	1.08e-09	0.0109263	K11838|1|1e-114|410|aly:ARALYDRAFT_317971|ubiquitin carboxyl-terminal hydrolase 7 [EC:3.1.2.15]	-	-	-	hypothetical protein ARALYDRAFT_317971 [Arabidopsis lyrata subsp. lyrata]
gi|156177031|gb|EW737177.1|EW737177	795	2	14	33		0.777603	5.13738	11.1585		2.72393	3.84296	1.11903		Up	Up	Up		0.00342284	1.67e-07	0.0126052		0.0158542	1.68e-06	0.0546422	K14327|1|1e-117|420|aly:ARALYDRAFT_903167|regulator of nonsense transcripts 2	-	-	-	RNA binding protein [Arabidopsis lyrata subsp. lyrata]
gi|156153299|gb|EW713445.1|EW713445	981	2	14	31		0.630167	4.16332	8.49474		2.72393	3.75276	1.02884		Up	Up	Up		0.00342284	5.23e-07	0.0240432		0.0158551	4.88e-06	0.0929388	-	-	-	-	OBF binding protein 4 [Arabidopsis thaliana]
gi|161578990|gb|EY950394.1|EY950394	493	2	14	30		1.25394	8.28441	16.358		2.72393	3.70546	0.98153		Up	Up	Up		0.00342284	9.23e-07	0.0328236		0.015864	8.3e-06	0.116219	K06685|1|1e-35|111|aly:ARALYDRAFT_492950|maintenance of ploidy protein MOB1 (MPS1 binder 1)	GO:0016020//membrane;GO:0044444//cytoplasmic part	-	GO:0006950//response to stress	leucine-rich repeat-containing protein [Arabidopsis thaliana]
Unigene31433_NAU-YH	1950	5	35	72		0.792556	5.23617	9.92556		2.72393	3.64656	0.922636		Up	Up	Up		1.91e-06	1.44e-14	0.00151038		1.86e-05	2.89e-13	0.00937142	-	-	-	-	haracterized protein [Arabidopsis thaliana]
CL612.Contig2_NAU-YH	564	3	21	41		1.64413	10.8623	19.5417		2.72393	3.57116	0.847229		Up	Up	Up		0.00027046	1.19e-08	0.0267248		0.00171935	1.38e-07	0.0996646	K01873|1|1e-37|154|ath:AT1G14610|valyl-tRNA synthetase [EC:6.1.1.9]	GO:0009536//plastid	GO:0032550;GO:0052689;GO:0004812//aminoacyl-tRNA ligase activity	GO:0006448//regulation of translational elongation;GO:0006418//tRNA aminoacylation for protein translation;GO:0003006//developmental process involved in reproduction	valyl tRNA synthetase, partial [Arabidopsis thaliana]
Unigene31696_NAU-YH	850	2	14	25		0.727287	4.80496	7.90639		2.72393	3.44242	0.718495		Up	Up	Up		0.00342284	1.53e-05	0.136661		0.0158479	0.000110953	0.334277	-	-	-	GO:0006402//mRNA catabolic process;GO:0009409//response to cold	armadillo/beta-catenin-like repeat-containing protein [Arabidopsis thaliana]
Unigene25415_NAU-YH	383	3	21	36		2.42113	15.9956	25.2674		2.72393	3.38353	0.659602		Up	Up	Up		0.00027046	1.92e-07	0.0954826		0.00171722	1.91e-06	0.260829	-	GO:0043231//intracellular membrane-bounded organelle;GO:0043234//protein complex	GO:0001076//RNA polymerase II transcription factor binding transcription factor activity	GO:0009648//photoperiodism;GO:2000026//regulation of multicellular organismal development;GO:0006486//protein glycosylation;GO:0006366//transcription from RNA polymerase II promoter	predicted protein [Arabidopsis lyrata subsp. lyrata]
Unigene31273_NAU-YH	421	2	14	23		1.46839	9.70122	14.686		2.72393	3.32213	0.598201		Up	Up	Up		0.00342284	4.63e-05	0.225804		0.0158605	0.000303095	0.450499	-	-	-	-	-
gi|166126799|gb|FD558859.1|FD558859	763	4	28	44		1.62043	10.7057	15.5019		2.72393	3.258	0.534071		Up	Up	Up		2.24e-05	1.3e-08	0.126222		0.000178772	1.49e-07	0.313642	K07936|1|5e-99|358|gmx:100801379|GTP-binding nuclear protein Ran	GO:0031981//nuclear lumen;GO:0005911//cell-cell junction;GO:0044444//cytoplasmic part	GO:0032550;GO:0017111//nucleoside-triphosphatase activity	GO:0006886//intracellular protein transport;GO:0010038//response to metal ion;GO:0009154//purine ribonucleotide catabolic process;GO:0006405//RNA export from nucleus;GO:0035556//intracellular signal transduction	hypothetical protein PRUPE_ppa010188mg [Prunus persica]
Unigene23987_NAU-YH	831	3	21	31		1.11587	7.37223	10.0281		2.72393	3.1678	0.443873		Up	Up	Up		0.00027046	2.95e-06	0.281272		0.00171829	2.42e-05	0.527684	-	GO:0016020//membrane;GO:0043231//intracellular membrane-bounded organelle	GO:0004197//cysteine-type endopeptidase activity	GO:0048764;GO:0045229//external encapsulating structure organization;GO:0003006//developmental process involved in reproduction;GO:0045165//cell fate commitment;GO:0044702;GO:0022610;GO:0007015//actin filament organization;GO:0000904//cell morphogenesis involved in differentiation;GO:0009790//embryo development;GO:0007059//chromosome segregation;GO:0035264//multicellular organism growth;GO:001953…	calpain-type cysteine protease [Arabidopsis thaliana]
Unigene28989_NAU-YH	745	3	21	30		1.24469	8.22325	10.8249		2.72393	3.12049	0.396567		Up	Up	Up		0.00027046	5.05e-06	0.340202		0.00171869	3.98e-05	0.579984	K00921|1|1e-132|470|aly:ARALYDRAFT_491361|1-phosphatidylinositol-3-phosphate 5-kinase [EC:2.7.1.150]	GO:0043231//intracellular membrane-bounded organelle	GO:0032550;GO:0046914//transition metal ion binding;GO:0016307//phosphatidylinositol phosphate kinase activity	GO:0046488//phosphatidylinositol metabolic process;GO:0051276//chromosome organization;GO:0048229//gametophyte development;GO:0016044//cellular membrane organization;GO:0042743//hydrogen peroxide metabolic process;GO:0009653//anatomical structure morphogenesis;GO:0003006//developmental process involved in reproduction;GO:0070646//protein modification by small protein removal	hypothetical protein ARALYDRAFT_491361 [Arabidopsis lyrata subsp. lyrata]
CL12133.Contig1_NAU-YH	500	3	21	26		1.85458	12.2526	13.9785		2.72393	2.91404	0.190116		Up	Up	Up		0.00027046	4.26e-05	0.66239		0.00171815	0.000284356	0.78705	K10615|1|8e-12|67.8|cme:CMB070C|E3 ubiquitin-protein ligase HERC4 [EC:6.3.2.19];K11493|2|7e-08|54.7|ota:Ot03g05690|regulator of chromosome condensation	GO:0016020//membrane;GO:0044424//intracellular part	GO:0005488//binding	GO:0045491//xylan metabolic process;GO:0044707;GO:0006996//organelle organization;GO:0044085;GO:0048856//anatomical structure development	regulator of chromosome condensation-like protein with FYVE zinc finger domain [Arabidopsis thaliana]
CL8464.Contig2_NAU-YH	2201	4	28	33		0.561739	3.71124	4.03043		2.72393	2.84296	0.119033		Up	Up	Up		2.24e-05	4.55e-06	0.75546		0.000178789	3.62e-05	0.85434	-	-	GO:0005543//phospholipid binding	GO:0007165//signal transduction	phox domain-containing protein [Arabidopsis lyrata subsp. lyrata]
Unigene24585_NAU-YH	308	4	28	31		4.01425	26.5209	27.0563		2.72393	2.75276	0.028836		Up	Up	Up		2.24e-05	1.28e-05	0.945088		0.000178737	9.43e-05	0.954201	-	-	-	-	hypothetical protein ARALYDRAFT_895926 [Arabidopsis lyrata subsp. lyrata]
gi|167491066|gb|FD972886.1|FD972886	768	7	49	54		2.81729	18.613	18.9012		2.72393	2.7461	0.022172		Up	Up	Up		1.45e-08	6.09e-09	0.942512		1.9e-07	7.27e-08	0.952139	K04079|1|1e-82|303|aly:ARALYDRAFT_495683|molecular chaperone HtpG	GO:0031981//nuclear lumen;GO:0005911//cell-cell junction;GO:0005576//extracellular region;GO:0009532//plastid stroma;GO:0031090//organelle membrane;GO:0030312//external encapsulating structure	GO:0032550;GO:0005515//protein binding;GO:0017111//nucleoside-triphosphatase activity	GO:0009605//response to external stimulus;GO:0031647//regulation of protein stability;GO:0048827//phyllome development;GO:0051592//response to calcium ion;GO:0010118//stomatal movement;GO:0044267//cellular protein metabolic process;GO:0042742//defense response to bacterium;GO:0006970//response to osmotic stress;GO:0009845//seed germination;GO:0009408//response to heat;GO:0019932//second-messenger…	TPA: putative heat shock protein 90 family protein [Zea mays]
Unigene26403_NAU-YH	3203	27	188	318		2.60556	17.1231	26.6887		2.71627	3.35656	0.640288		Up	Up	Up		3.99e-29	5.52e-56	1.01e-06		1.94e-27	4.9e-54	1.31e-05	K12874|1|0.0|1943|aly:ARALYDRAFT_482889|intron-binding protein aquarius	GO:0030529//ribonucleoprotein complex;GO:0016020//membrane;GO:0009536//plastid	GO:0036002//pre-mRNA binding	GO:0000377	hypothetical protein ARALYDRAFT_482889 [Arabidopsis lyrata subsp. lyrata]
CL3507.Contig2_NAU-YH	614	7	48	74		3.52391	22.8062	32.3982		2.69418	3.20066	0.506485		Up	Up	Up		2.48e-08	1.66e-13	0.0575402		3.17e-07	3.07e-12	0.176491	K15501|1|5e-103|371|aly:ARALYDRAFT_888022|serine/threonine-protein phosphatase 6 regulatory subunit 3	GO:0009536//plastid	-	GO:0009409//response to cold;GO:0006402//mRNA catabolic process;GO:0006486//protein glycosylation;GO:0042743//hydrogen peroxide metabolic process;GO:0003006//developmental process involved in reproduction;GO:0070646//protein modification by small protein removal	SIT4 phosphatase-associated family protein [Arabidopsis lyrata subsp. lyrata]
Unigene23535_NAU-YH	1082	6	41	67		1.71403	11.0544	16.6458		2.68916	3.27969	0.590531		Up	Up	Up		2.83e-07	1.38e-12	0.037992		3.12e-06	2.36e-11	0.132262	K15450|1|2e-10|64.7|vvi:100257307|tRNA wybutosine-synthesizing protein 3 [EC:2.1.1.-];K14966|5|5e-08|57.0|vcn:VOLCADRAFT_121332|host cell factor	-	-	GO:0010876//lipid localization	kelch repeat-containing protein [Arabidopsis thaliana]
gi|167435024|gb|FD938411.1|FD938411	446	6	41	57		4.15826	26.8182	34.3556		2.68916	3.04649	0.357332		Up	Up	Up		2.83e-07	2.96e-10	0.228812		3.12e-06	4.1e-09	0.456106	K09553|1|2e-29|125|ath:AT1G62740|stress-induced-phosphoprotein 1	GO:0016020//membrane;GO:0044444//cytoplasmic part;GO:0043231//intracellular membrane-bounded organelle	-	GO:0000302//response to reactive oxygen species;GO:0009642//response to light intensity;GO:0010038//response to metal ion	TPR-repeat protein [Arabidopsis thaliana]
CL6890.Contig1_NAU-YH	434	5	34	81		3.56103	22.8544	50.171		2.68211	3.81649	1.13438		Up	Up	Up		3.27e-06	8.96e-17	6.62e-05		3.06e-05	2.11e-15	0.000606262	K13412|1|8e-11|63.9|aly:ARALYDRAFT_488835|calcium-dependent protein kinase [EC:2.7.11.1]	-	-	-	calcium-dependent protein kinase 19 [Arabidopsis lyrata subsp. lyrata]
gi|161561340|gb|EY933270.1|EY933270	704	5	34	59		2.19529	14.0892	22.5287		2.68211	3.35928	0.677174		Up	Up	Up		3.27e-06	1.96e-11	0.02802		3.06e-05	3.04e-10	0.103462	-	GO:0043231//intracellular membrane-bounded organelle	GO:0046983//protein dimerization activity	GO:0009908//flower development;GO:0048764;GO:0045229//external encapsulating structure organization;GO:0006305;GO:0030422//production of siRNA involved in RNA interference;GO:0006342//chromatin silencing;GO:0044702;GO:0007154//cell communication;GO:0003002//regionalization;GO:0022610;GO:0007015//actin filament organization;GO:0000904//cell morphogenesis involved in differentiation;GO:0035195//gen…	LEUNIG [Arabidopsis thaliana]
CL10844.Contig3_NAU-YH	2036	10	68	89		1.51816	9.74342	11.7509		2.68211	2.95237	0.270265		Up	Up	Up		2.98e-11	6.51e-15	0.24669		5.26e-10	1.34e-13	0.480484	K11583|1|0.0|999|aly:ARALYDRAFT_489669|protein phosphatase 2 (formerly 2A), regulatory subunit B''	GO:0044444//cytoplasmic part;GO:0043231//intracellular membrane-bounded organelle	GO:0046872//metal ion binding	-	calcium-binding EF hand family protein [Arabidopsis lyrata subsp. lyrata]
Unigene45_NAU-YH	1158	13	88	153		3.47	22.1694	35.5173		2.67556	3.35551	0.67995		Up	Up	Up		3.75e-14	1.16e-27	0.000356468		8.4e-13	4.79e-26	0.00267656	-	GO:0005911//cell-cell junction	-	GO:0044763	G2484-1 protein [Arabidopsis thaliana]
CL1452.Contig1_NAU-YH	3328	4	27	172		0.371511	2.3668	13.8932		2.67146	5.22483	2.55337		Up	Up	Up		3.85e-05	3.66e-41	9.72e-25		0.000294824	2.39e-39	5.53e-23	K10779|1|9e-40|164|smo:SELMODRAFT_443867|transcriptional regulator ATRX [EC:3.6.4.12];K10875|4|3e-32|139|smo:SELMODRAFT_137237|DNA repair and recombination protein RAD54 and RAD54-like protein [EC:3.6.4.-];K11643|5|6e-31|135|ppp:PHYPADRAFT_120666|chromodomain-helicase-DNA-binding protein 4 [EC:3.6.4.12]	GO:0043231//intracellular membrane-bounded organelle	GO:0032550;GO:0017111//nucleoside-triphosphatase activity;GO:0003676//nucleic acid binding	GO:0009908//flower development;GO:0016571//histone methylation;GO:0030422//production of siRNA involved in RNA interference;GO:0007154//cell communication;GO:0035195//gene silencing by miRNA;GO:0045087//innate immune response	hypothetical protein ARALYDRAFT_342596 [Arabidopsis lyrata subsp. lyrata]
Unigene286_NAU-YH	682	4	27	58		1.81289	11.5494	22.8613		2.67146	3.65655	0.985088		Up	Up	Up		3.85e-05	5.57e-12	0.0026838		0.000294604	9.05e-11	0.0152512	K07203|1|4e-108|388|ath:AT1G50030|FKBP12-rapamycin complex-associated protein	GO:0043231//intracellular membrane-bounded organelle	GO:0032550;GO:0005515//protein binding;GO:0052742;GO:0001067	GO:0006351//transcription, DNA-dependent;GO:0048764;GO:0007127//meiosis I;GO:0045229//external encapsulating structure organization;GO:0003006//developmental process involved in reproduction;GO:0051276//chromosome organization;GO:0009791//post-embryonic development;GO:0006796//phosphate-containing compound metabolic process;GO:0044702;GO:0022610;GO:0007015//actin filament organization;GO:0000904/…	target of rapamycin [Eutrema halophilum]
gi|167475809|gb|FD960146.1|FD960146	613	4	27	54		2.01695	12.8494	23.6805		2.67146	3.55345	0.881994		Up	Up	Up		3.85e-05	5.23e-11	0.00831608		0.000294659	7.76e-10	0.0394702	-	GO:0043231//intracellular membrane-bounded organelle;GO:0005911//cell-cell junction;GO:0044444//cytoplasmic part;GO:0031090//organelle membrane	GO:0005488//binding	GO:0009626//plant-type hypersensitive response;GO:0015748;GO:0016044//cellular membrane organization;GO:0006605//protein targeting;GO:0016482//cytoplasmic transport;GO:0015992//proton transport;GO:0006865//amino acid transport	hypothetical protein ARALYDRAFT_328945 [Arabidopsis lyrata subsp. lyrata]
Unigene27898_NAU-YH	241	4	27	45		5.13024	32.6834	50.1941		2.67146	3.29042	0.61896		Up	Up	Up		3.85e-05	7.51e-09	0.0772834		0.000294852	8.9e-08	0.222638	K06685|1|2e-09|58.5|aly:ARALYDRAFT_492950|maintenance of ploidy protein MOB1 (MPS1 binder 1)	GO:0016020//membrane;GO:0044444//cytoplasmic part	-	-	leucine-rich repeat-containing protein [Arabidopsis thaliana]
CL6129.Contig3_NAU-YH	1506	4	27	36		0.820975	5.23021	6.42591		2.67146	2.96849	0.297032		Up	Up	Up		3.85e-05	9.45e-07	0.425078		0.000294686	8.48e-06	0.683315	-	GO:0031224//intrinsic to membrane	-	-	hypothetical protein ARALYDRAFT_349233 [Arabidopsis lyrata subsp. lyrata]
CL8967.Contig3_NAU-YH	900	4	27	32		1.37376	8.75189	9.55795		2.67146	2.79857	0.127107		Up	Up	Up		3.85e-05	7.65e-06	0.743552		0.000294631	5.85e-05	0.843464	K15449|1|2e-72|270|ath:AT1G75200|tRNA wybutosine-synthesizing protein 1	GO:0043231//intracellular membrane-bounded organelle	GO:0005488//binding;GO:0003824//catalytic activity	-	tRNA wybutosine-synthesizing protein 1-like protein [Arabidopsis thaliana]
Unigene25981_NAU-YH	2444	7	47	111		0.885302	5.61018	12.209		2.66381	3.78563	1.12182		Up	Up	Up		4.22e-08	2.07e-22	3.53e-06		5.24e-07	6.73e-21	4.19e-05	K01408|1|0.0|1513|ath:AT2G41790|insulysin [EC:3.4.24.56]	GO:0043231//intracellular membrane-bounded organelle	GO:0046914//transition metal ion binding;GO:0004175//endopeptidase activity	GO:0019538//protein metabolic process	insulysin [Arabidopsis thaliana]
CL4282.Contig1_NAU-YH	2253	7	47	101		0.960355	6.08579	12.0508		2.66381	3.64942	0.985617		Up	Up	Up		4.22e-08	5.79e-20	6.94e-05		5.24e-07	1.65e-18	0.000626423	K08332|1|9e-06|50.8|vcn:VOLCADRAFT_41528|vacuolar protein 8	GO:0009521;GO:0031224//intrinsic to membrane	GO:0003824//catalytic activity	GO:0044237//cellular metabolic process	binding protein [Arabidopsis lyrata subsp. lyrata]
Unigene15430_NAU-YH	1778	14	94	138		2.43383	15.4233	20.8643		2.66381	3.09974	0.43593		Up	Up	Up		5.79e-15	2.01e-23	0.0233548		1.38e-13	6.84e-22	0.0908285	-	-	-	-	hypothetical protein [Arabidopsis thaliana]
Unigene19523_NAU-YH	777	3	20	45		1.19342	7.50913	15.5686		2.65354	3.70546	1.05192		Up	Up	Up		0.000465634	1.26e-09	0.00538446		0.00279391	1.62e-08	0.0277693	-	-	-	-	-
CL1308.Contig3_NAU-YH	2028	9	60	110		1.37173	8.63105	14.5808		2.65354	3.41	0.756463		Up	Up	Up		5.66e-10	1.6e-20	0.000904342		8.78e-09	4.71e-19	0.00602487	K08956|1|0.0|973|ath:AT2G29080|AFG3 family protein [EC:3.4.24.-]	GO:0031224//intrinsic to membrane;GO:0009534//chloroplast thylakoid	GO:0032550;GO:0004175//endopeptidase activity;GO:0046914//transition metal ion binding;GO:0042623//ATPase activity, coupled	GO:0019538//protein metabolic process;GO:0009057//macromolecule catabolic process	cell division protease ftsH-3 [Arabidopsis thaliana]
Unigene26227_NAU-YH	337	3	20	32		2.75161	17.3133	25.5257		2.65354	3.2136	0.560066		Up	Up	Up		0.000465634	1.71e-06	0.175351		0.00279431	1.47e-05	0.393641	K14558|1|9e-16|79.7|ath:AT2G25420|periodic tryptophan protein 2	GO:0044424//intracellular part	GO:0031072//heat shock protein binding	GO:0033205//cell cycle cytokinesis;GO:0007010//cytoskeleton organization;GO:0006402//mRNA catabolic process;GO:0003006//developmental process involved in reproduction	Topless-related 2 protein [Arabidopsis thaliana]
gi|158917260|gb|EX890162.1|EX890162	502	12	80	122		7.38877	46.4908	65.3301		2.65354	3.14434	0.490803		Up	Up	Up		7.02e-13	3.98e-21	0.0174804		1.43e-11	1.22e-19	0.071852	K02133|1|7e-50|194|aly:ARALYDRAFT_487708|F-type H+-transporting ATPase subunit beta [EC:3.6.3.14]	-	-	-	ATP synthase beta chain 1, mitochondrial [Arabidopsis lyrata subsp. lyrata]
gi|161577875|gb|EY949639.1|EY949639	746	6	40	57		2.48604	15.6423	20.5397		2.65354	3.04649	0.392956		Up	Up	Up		4.82e-07	2.96e-10	0.18833		5.17e-06	4.1e-09	0.411861	K00705|1|4e-106|310|ath:AT2G40840|4-alpha-glucanotransferase [EC:2.4.1.25]	-	-	-	4-alpha-glucanotransferase [Arabidopsis thaliana]
Unigene7711_NAU-YH	813	3	20	24		1.14058	7.17662	7.93557		2.65354	2.79857	0.145029		Up	Up	Up		0.000465634	0.000121208	0.749		0.00279289	0.000729706	0.848613	-	GO:0016020//membrane;GO:0043231//intracellular membrane-bounded organelle	GO:0004871//signal transducer activity;GO:0004673//protein histidine kinase activity;GO:0032550	GO:0006351//transcription, DNA-dependent;GO:0043479;GO:0010119//regulation of stomatal movement;GO:0034614//cellular response to reactive oxygen species;GO:0009873//ethylene mediated signaling pathway;GO:0022622//root system development;GO:0006468//protein phosphorylation;GO:0009409//response to cold;GO:0009738//abscisic acid mediated signaling pathway;GO:0002237//response to molecule of bacteria…	histidine kinase-like protein [Arabidopsis thaliana]
CL9175.Contig1_NAU-YH	733	6	40	45		2.53013	15.9198	16.5031		2.65354	2.70546	0.051919		Up	Up	Up		4.82e-07	1.52e-07	0.873948		5.16e-06	1.53e-06	0.946073	K14684|1|3e-90|329|aly:ARALYDRAFT_490460|solute carrier family 25 (mitochondrial phosphate transporter), member 23/24/25/41	GO:0043231//intracellular membrane-bounded organelle;GO:0019866//organelle inner membrane	GO:0000295//adenine nucleotide transmembrane transporter activity	GO:0006007//glucose catabolic process;GO:0010038//response to metal ion;GO:0044763;GO:0015711//organic anion transport;GO:0045333//cellular respiration;GO:0006970//response to osmotic stress;GO:0015695//organic cation transport	mitochondrial substrate carrier family protein [Arabidopsis lyrata subsp. lyrata]
Unigene29837_NAU-YH	920	19	126	169		6.38353	39.9543	49.3806		2.64592	2.95152	0.305594		Up	Up	Up		1.82e-19	4.02e-27	0.0717806		5.8e-18	1.62e-25	0.212821	-	-	-	-	M protein repeat-containing protein [Arabidopsis lyrata subsp. lyrata]
Unigene479_NAU-YH	632	5	33	63		2.44539	15.2327	26.7967		2.63904	3.45392	0.81488		Up	Up	Up		5.58e-06	2.17e-12	0.00762112		5e-05	3.66e-11	0.0368633	-	GO:0015630//microtubule cytoskeleton;GO:0009536//plastid	GO:0032550;GO:0046914//transition metal ion binding;GO:0003774//motor activity	GO:0006952//defense response;GO:0006928//cellular component movement	hypothetical protein ARALYDRAFT_327857 [Arabidopsis lyrata subsp. lyrata]
gi|167498043|gb|FD980698.1|FD980698	681	5	33	59		2.26943	14.1367	23.2896		2.63904	3.35928	0.720243		Up	Up	Up		5.58e-06	1.96e-11	0.0203826		5e-05	3.04e-10	0.0817629	-	-	-	-	BCL-2-associated athanogene 7 [Arabidopsis lyrata subsp. lyrata]
CL1634.Contig1_NAU-YH	2243	19	125	170		2.6183	16.2578	20.374		2.63443	2.96003	0.325601		Up	Up	Up		3.08e-19	2.39e-27	0.0551734		9.7e-18	9.76e-26	0.170056	-	GO:0043231//intracellular membrane-bounded organelle;GO:0016020//membrane	-	GO:0006468//protein phosphorylation;GO:0032446//protein modification by small protein conjugation;GO:0000338//protein deneddylation;GO:0006479//protein methylation;GO:0000226//microtubule cytoskeleton organization;GO:0006351//transcription, DNA-dependent;GO:0015992//proton transport;GO:0009639//response to red or far red light	predicted protein [Arabidopsis lyrata subsp. lyrata]
CL7316.Contig5_NAU-YH	378	7	46	76		5.72402	35.5015	54.0479		2.63278	3.23914	0.60636		Up	Up	Up		7.19e-08	5.63e-14	0.0235094		8.63e-07	1.08e-12	0.0913482	K00164|1|5e-70|259|aly:ARALYDRAFT_485968|2-oxoglutarate dehydrogenase E1 component [EC:1.2.4.2]	GO:0043231//intracellular membrane-bounded organelle	GO:0046914//transition metal ion binding;GO:0016624//oxidoreductase activity, acting on the aldehyde or oxo group of donors, disulfide as acceptor;GO:0019842//vitamin binding	GO:0009060//aerobic respiration;GO:0006089//lactate metabolic process;GO:0010038//response to metal ion	2-oxoglutarate dehydrogenase, E1 component [Arabidopsis thaliana]
Unigene30188_NAU-YH	1524	7	46	75		1.41974	8.80549	13.2292		2.63278	3.22003	0.587251		Up	Up	Up		7.19e-08	9.66e-14	0.0287976		8.63e-07	1.82e-12	0.106018	K14442|1|7e-156|548|bdi:100830414|ATP-dependent RNA helicase DHX36 [EC:3.6.4.13]	GO:0043231//intracellular membrane-bounded organelle	GO:0003723//RNA binding;GO:0042623//ATPase activity, coupled;GO:0032550	-	ATP binding protein [Arabidopsis lyrata subsp. lyrata]
CL4082.Contig2_NAU-YH	2141	7	46	62		1.01059	6.26789	7.78453		2.63278	2.94541	0.312629		Up	Up	Up		7.19e-08	9.74e-11	0.268216		8.63e-07	1.42e-09	0.509973	-	-	GO:0016772//transferase activity, transferring phosphorus-containing groups	GO:0007010//cytoskeleton organization;GO:0033205//cell cycle cytokinesis	nucleotidyltransferase [Arabidopsis thaliana]
CL792.Contig1_NAU-YH	2046	66	433	1328		9.97087	61.7394	174.482		2.6304	4.12921	1.49881		Up	Up	Up		6.89e-63	2.16e-269	2.47e-90		7.74e-61	1.19e-266	6.01e-88	K00688|1|0.0|1065|ath:AT3G29320|starch phosphorylase [EC:2.4.1.1]	-	GO:0043168;GO:0004645//phosphorylase activity	GO:0044238//primary metabolic process	glycosyl transferase, family 35 protein [Arabidopsis thaliana]
Unigene26654_NAU-YH	1662	31	203	432		5.76535	35.6324	69.8731		2.62771	3.59926	0.971546		Up	Up	Up		2.84e-30	4.57e-80	3.26e-16		1.43e-28	5.9e-78	1.14e-14	-	GO:0043231//intracellular membrane-bounded organelle;GO:0005911//cell-cell junction;GO:0016020//membrane	GO:0008289//lipid binding	GO:0022610;GO:0007015//actin filament organization;GO:0045229//external encapsulating structure organization;GO:0048764;GO:0000904//cell morphogenesis involved in differentiation	hypothetical protein ARALYDRAFT_355042 [Arabidopsis lyrata subsp. lyrata]
CL2808.Contig1_NAU-YH	784	2	13	58		0.788513	4.83735	19.887		2.61701	4.65655	2.03953		Up	Up	Up		0.00592172	7.6e-14	2.41e-07		0.0254883	1.45e-12	3.46e-06	-	-	GO:0004857//enzyme inhibitor activity;GO:0052689	GO:0044092//negative regulation of molecular function	plant invertase/pectin methylesterase inhibitor domain-containing protein [Arabidopsis thaliana]
CL2839.Contig2_NAU-YH	617	2	13	53		1.00194	6.14665	23.0913		2.61701	4.52649	1.90948		Up	Up	Up		0.00592172	1.47e-12	2.32e-06		0.0253991	2.51e-11	2.82e-05	K03283|1|1e-69|260|ath:AT5G09590|heat shock 70kDa protein 1/8;K04043|2|3e-64|242|rcu:RCOM_0817860|molecular chaperone DnaK	GO:0030312//external encapsulating structure;GO:0009536//plastid;GO:0031090//organelle membrane;GO:0044429//mitochondrial part	GO:0032550;GO:0016628//oxidoreductase activity, acting on the CH-CH group of donors, NAD or NADP as acceptor;GO:0005515//protein binding	GO:0009642//response to light intensity;GO:0051707//response to other organism;GO:0010038//response to metal ion;GO:0044267//cellular protein metabolic process;GO:0000302//response to reactive oxygen species;GO:0033554//cellular response to stress;GO:0006089//lactate metabolic process;GO:0006970//response to osmotic stress	mitochondrial HSO70 2 [Arabidopsis thaliana]
CL1494.Contig1_NAU-YH	247	2	13	39		2.50281	15.3542	42.4448		2.61701	4.08397	1.46696		Up	Up	Up		0.00592172	5.31e-09	0.00080324		0.0254643	6.39e-08	0.00539024	-	GO:0043231//intracellular membrane-bounded organelle	GO:0032550;GO:0004672//protein kinase activity	GO:0006464//cellular protein modification process;GO:0006796//phosphate-containing compound metabolic process	octicosapeptide/Phox/Be.1 domain-containing protein kinase [Arabidopsis thaliana]
Unigene5705_NAU-YH	1567	6	39	111		1.18352	7.26066	19.0419		2.61701	4.00802	1.39101		Up	Up	Up		8.21e-07	2.59e-23	4.14e-08		8.51e-06	8.77e-22	6.72e-07	K08873|1|0.0|877|aly:ARALYDRAFT_899833|PI-3-kinase-related kinase SMG-1	-	GO:0004673//protein histidine kinase activity;GO:0032550	GO:0006796//phosphate-containing compound metabolic process;GO:0007165//signal transduction	hypothetical protein ARALYDRAFT_899833 [Arabidopsis lyrata subsp. lyrata]
CL9728.Contig1_NAU-YH	344	2	13	34		1.79708	11.0247	26.5691		2.61701	3.88603	1.26902		Up	Up	Up		0.00592172	9.45e-08	0.00514532		0.025419	9.78e-07	0.0267098	K08245|1|1e-25|112|ath:AT1G11910|phytepsin [EC:3.4.23.40]	GO:0043231//intracellular membrane-bounded organelle;GO:0005911//cell-cell junction;GO:0044444//cytoplasmic part	GO:0004175//endopeptidase activity	GO:0006007//glucose catabolic process;GO:0048731;GO:0006996//organelle organization;GO:0010038//response to metal ion;GO:0006605//protein targeting;GO:0019538//protein metabolic process;GO:0006970//response to osmotic stress;GO:0042044//fluid transport	aspartic protease [Brassica napus]
gi|167429851|gb|FD935718.1|FD935718	611	2	13	31		1.01177	6.20701	13.6388		2.61701	3.75276	1.13575		Up	Up	Up		0.00592172	5.23e-07	0.0145143		0.025455	4.88e-06	0.0619726	-	GO:0009536//plastid;GO:0005911//cell-cell junction;GO:0031090//organelle membrane;GO:0012505//endomembrane system;GO:0005798//Golgi-associated vesicle	GO:0005515//protein binding	GO:0006810//transport;GO:0006996//organelle organization;GO:0051603//proteolysis involved in cellular protein catabolic process;GO:0006486//protein glycosylation;GO:0006006//glucose metabolic process	coatomer subunit gamma [Arabidopsis thaliana]
Unigene9694_NAU-YH	328	2	13	30		1.88474	11.5625	24.5869		2.61701	3.70546	1.08845		Up	Up	Up		0.00592172	9.23e-07	0.0202106		0.0254803	8.3e-06	0.0812266	-	GO:0043231//intracellular membrane-bounded organelle	-	GO:0006950//response to stress	predicted protein [Arabidopsis lyrata subsp. lyrata]
CL2443.Contig3_NAU-YH	492	2	13	30		1.25649	7.7083	16.3913		2.61701	3.70546	1.08845		Up	Up	Up		0.00592172	9.23e-07	0.0202106		0.025491	8.3e-06	0.0812391	-	GO:0009536//plastid	-	GO:0009725//response to hormone stimulus;GO:0016049//cell growth;GO:0000904//cell morphogenesis involved in differentiation;GO:0006996//organelle organization;GO:0007154//cell communication	hypothetical protein ARALYDRAFT_311407 [Arabidopsis lyrata subsp. lyrata]
gi|154178765|gb|EV548105.1|EV548105	690	2	13	30		0.895933	5.49635	11.6877		2.61701	3.70546	1.08845		Up	Up	Up		0.00592172	9.23e-07	0.0202106		0.0254416	8.3e-06	0.0812017	K09291|1|8e-108|387|ath:AT1G79280|nucleoprotein TPR	GO:0031981//nuclear lumen;GO:0005911//cell-cell junction;GO:0009536//plastid;GO:0005635//nuclear envelope	GO:0005488//binding	GO:0007010//cytoskeleton organization;GO:0006406//mRNA export from nucleus;GO:0006886//intracellular protein transport;GO:0016925//protein sumoylation;GO:0048437//floral organ development	nucleoprotein TPR [Arabidopsis thaliana]
CL11188.Contig2_NAU-YH	319	14	91	208		13.5654	83.2207	175.279		2.61701	3.69165	1.07464		Up	Up	Up		2.82e-14	4.34e-40	7.99e-10		6.38e-13	2.74e-38	1.62e-08	-	GO:0005576//extracellular region	GO:0008233//peptidase activity	GO:0033554//cellular response to stress;GO:0009814//defense response, incompatible interaction;GO:0007243//intracellular protein kinase cascade	nucleoid DNA-binding protein cnd41-like protein [Arabidopsis thaliana]
CL11261.Contig3_NAU-YH	1299	2	13	29		0.4759	2.91954	6.00131		2.61701	3.65655	1.03954		Up	Up	Up		0.00592172	1.62e-06	0.0279218		0.0254843	1.4e-05	0.103191	K09338|1|0.0|715|aly:ARALYDRAFT_314555|homeobox-leucine zipper protein	GO:0043231//intracellular membrane-bounded organelle	GO:0001071//nucleic acid binding transcription factor activity;GO:0003677//DNA binding	GO:0006351//transcription, DNA-dependent;GO:0048764;GO:0045229//external encapsulating structure organization;GO:0003006//developmental process involved in reproduction;GO:0022610;GO:0009933//meristem structural organization;GO:0007015//actin filament organization;GO:0000904//cell morphogenesis involved in differentiation;GO:0009943//adaxial/abaxial axis specification;GO:0009887//organ morphogene…	ATHB-15 [Arabidopsis lyrata subsp. lyrata]
Unigene17193_NAU-YH	389	2	13	28		1.58919	9.74932	19.3493		2.61701	3.60592	0.988909		Up	Up	Up		0.00592172	2.85e-06	0.0382592		0.025423	2.35e-05	0.133098	-	GO:0031224//intrinsic to membrane;GO:0009526//plastid envelope	GO:0005451//monovalent cation:hydrogen antiporter activity;GO:0005488//binding	GO:0006814//sodium ion transport;GO:0000302//response to reactive oxygen species;GO:0031323//regulation of cellular metabolic process;GO:0006625//protein targeting to peroxisome;GO:0006970//response to osmotic stress;GO:0071805//potassium ion transmembrane transport;GO:0010876//lipid localization;GO:0048193//Golgi vesicle transport;GO:0070838//divalent metal ion transport	putative salt overly sensitive 1 [Brassica napus]
Unigene24385_NAU-YH	264	2	13	27		2.34164	14.3655	27.4927		2.61701	3.55345	0.936442		Up	Up	Up		0.00592172	5.01e-06	0.051974		0.025483	3.95e-05	0.164987	-	-	-	-	-
CL13707.Contig2_NAU-YH	470	2	13	27		1.31531	8.06912	15.4427		2.61701	3.55345	0.936442		Up	Up	Up		0.00592172	5.01e-06	0.051974		0.025427	3.95e-05	0.164933	-	GO:0043231//intracellular membrane-bounded organelle	-	-	hypothetical protein ARALYDRAFT_474572 [Arabidopsis lyrata subsp. lyrata]
Unigene20261_NAU-YH	472	2	13	27		1.30973	8.03492	15.3773		2.61701	3.55345	0.936442		Up	Up	Up		0.00592172	5.01e-06	0.051974		0.0254017	3.95e-05	0.164893	-	-	-	-	transcriptional elongation regulator MINIYO [Arabidopsis thaliana]
gi|166107168|gb|FD540884.1|FD540884	787	2	13	27		0.785507	4.81891	9.22245		2.61701	3.55345	0.936442		Up	Up	Up		0.00592172	5.01e-06	0.051974		0.0254177	3.95e-05	0.164913	K14431|1|2e-93|337|ath:AT1G77920|transcription factor TGA	GO:0043231//intracellular membrane-bounded organelle	GO:0005515//protein binding;GO:0001071//nucleic acid binding transcription factor activity;GO:0003677//DNA binding	GO:0006351//transcription, DNA-dependent;GO:0009696//salicylic acid metabolic process;GO:0006984//ER-nucleus signaling pathway;GO:0007243//intracellular protein kinase cascade;GO:0010243//response to organic nitrogen;GO:0009755//hormone-mediated signaling pathway;GO:0042743//hydrogen peroxide metabolic process;GO:0006605//protein targeting;GO:0009626//plant-type hypersensitive response;GO:0031347…	transcription factor TGA7 [Arabidopsis thaliana]
Unigene8966_NAU-YH	249	2	13	25		2.48271	15.2309	26.9897		2.61701	3.44242	0.825411		Up	Up	Up		0.00592172	1.53e-05	0.0933124		0.0254723	0.000110992	0.256168	K15378|1|2e-23|105|ath:AT1G22710|solute carrier family 45, member 1/2/4	GO:0043231//intracellular membrane-bounded organelle;GO:0016021//integral to membrane;GO:0005911//cell-cell junction	GO:0015154;GO:0005351//sugar:hydrogen symporter activity	GO:0051707//response to other organism;GO:0044763;GO:0009856//pollination;GO:0015766;GO:0010233//phloem transport;GO:0015833//peptide transport;GO:0009791//post-embryonic development	sucrose-proton symporter [Arabidopsis thaliana]
Unigene13415_NAU-YH	239	2	13	24		2.58659	15.8681	26.9942		2.61701	3.38353	0.766517		Up	Up	Up		0.00592172	2.66e-05	0.123213		0.0254164	0.000183854	0.307971	-	GO:0009536//plastid	GO:0017111//nucleoside-triphosphatase activity;GO:0032550	GO:0009606//tropism;GO:0006486//protein glycosylation	AAA-type ATPase family protein [Arabidopsis lyrata subsp. lyrata]
Unigene5252_NAU-YH	479	2	13	22		1.29059	7.9175	12.3465		2.61701	3.258	0.640986		Up	Up	Up		0.00592172	8.02e-05	0.208118		0.025431	0.000503769	0.443294	-	-	-	-	-
Unigene29143_NAU-YH	276	2	13	21		2.23983	13.7409	20.4535		2.61701	3.19088	0.573872		Up	Up	Up		0.00592172	0.000138513	0.265948		0.0254137	0.000823209	0.506447	-	GO:0005911//cell-cell junction;GO:0044424//intracellular part	GO:0046914//transition metal ion binding	-	C3HC4-type RING finger domain-containing protein [Arabidopsis thaliana]
Unigene16693_NAU-YH	443	2	13	21		1.39547	8.56091	12.743		2.61701	3.19088	0.573872		Up	Up	Up		0.00592172	0.000138513	0.265948		0.0254004	0.00082315	0.506434	-	-	-	-	-
Unigene4354_NAU-YH	688	2	13	21		0.898538	5.51233	8.20518		2.61701	3.19088	0.573872		Up	Up	Up		0.00592172	0.000138513	0.265948		0.0253938	0.00082303	0.506422	K14288|1|2e-92|336|aly:ARALYDRAFT_476390|exportin-T	GO:0005635//nuclear envelope;GO:0044444//cytoplasmic part	GO:0022891//substrate-specific transmembrane transporter activity	GO:0009908//flower development;GO:0009639//response to red or far red light;GO:0009756//carbohydrate mediated signaling;GO:0006886//intracellular protein transport;GO:0009933//meristem structural organization;GO:0006498//N-terminal protein lipidation;GO:0032446//protein modification by small protein conjugation;GO:0009409//response to cold;GO:0010876//lipid localization;GO:0006405//RNA export fro…	hypothetical protein ARALYDRAFT_476390 [Arabidopsis lyrata subsp. lyrata]
gi|158655629|gb|EX765520.1|EX765520	754	2	13	21		0.819886	5.02982	7.48695		2.61701	3.19088	0.573872		Up	Up	Up		0.00592172	0.000138513	0.265948		0.025435	0.000823569	0.506484	K01870|1|8e-105|377|aly:ARALYDRAFT_494966|isoleucyl-tRNA synthetase [EC:6.1.1.5]	-	-	-	hypothetical protein ARALYDRAFT_494966 [Arabidopsis lyrata subsp. lyrata]
gi|332792788|gb|FY451566.1|FY451566	829	76	494	747		28.337	173.841	242.227		2.61701	3.0956	0.478591		Up	Up	Up		4.04e-71	3.92e-120	8.01e-09		5.2e-69	8.14e-118	1.44e-07	K00924|1|2e-12|70.9|aly:ARALYDRAFT_489138|[EC:2.7.1.-]	GO:0005576//extracellular region	GO:0004175//endopeptidase activity	GO:0019538//protein metabolic process;GO:0033554//cellular response to stress;GO:0009814//defense response, incompatible interaction;GO:0007243//intracellular protein kinase cascade	hypothetical protein ARALYDRAFT_325615 [Arabidopsis lyrata subsp. lyrata]
CL12131.Contig3_NAU-YH	1073	19	123	189		5.47329	33.4415	47.3499		2.61116	3.11288	0.501722		Up	Up	Up		8.8e-19	1.08e-31	0.00250462		2.7e-17	5.17e-30	0.0145267	K14558|1|1e-30|132|ath:AT2G25420|periodic tryptophan protein 2	GO:0043231//intracellular membrane-bounded organelle;GO:0044444//cytoplasmic part	GO:0031072//heat shock protein binding;GO:0042802//identical protein binding	GO:0003002//regionalization;GO:0009755//hormone-mediated signaling pathway;GO:0006351//transcription, DNA-dependent;GO:0003006//developmental process involved in reproduction	hypothetical protein ARALYDRAFT_895943 [Arabidopsis lyrata subsp. lyrata]
Unigene29782_NAU-YH	837	19	123	187		7.01654	42.8707	60.0583		2.61116	3.09753	0.486374		Up	Up	Up		8.8e-19	3.12e-31	0.00347246		2.7e-17	1.46e-29	0.0189793	K06699|1|1e-131|467|aly:ARALYDRAFT_478716|proteasome activator subunit 4	-	-	-	binding protein [Arabidopsis lyrata subsp. lyrata]
Unigene30421_NAU-YH	886	68	438	1063		23.723	144.218	322.52		2.6039	3.76503	1.16113		Up	Up	Up		6.68e-63	8.79e-202	1.16e-49		7.53e-61	3.37e-199	1.46e-47	-	-	-	-	-
CL2196.Contig3_NAU-YH	1167	7	45	53		1.85405	11.2492	12.2085		2.60107	2.71913	0.118062		Up	Up	Up		1.22e-07	1.01e-08	0.691946		1.42e-06	1.18e-07	0.791091	K11644|1|3e-131|466|aly:ARALYDRAFT_476130|paired amphipathic helix protein Sin3a	GO:0043231//intracellular membrane-bounded organelle	-	GO:0048437//floral organ development;GO:0009725//response to hormone stimulus;GO:0009409//response to cold;GO:0043479;GO:0006351//transcription, DNA-dependent	paired amphipathic helix repeat-containing protein [Arabidopsis lyrata subsp. lyrata]
Unigene16211_NAU-YH	838	8	51	103		2.95081	17.7544	33.0408		2.589	3.48507	0.896069		Up	Up	Up		1.83e-08	1.24e-19	0.000206566		2.37e-07	3.47e-18	0.001658	-	GO:0044424//intracellular part;GO:0016020//membrane	-	-	hypothetical protein ARALYDRAFT_336913 [Arabidopsis lyrata subsp. lyrata]
Unigene25997_NAU-YH	1105	8	51	78		2.23781	13.4644	18.9753		2.589	3.08397	0.494971		Up	Up	Up		1.83e-08	9.79e-14	0.0561284		2.37e-07	1.85e-12	0.172566	-	GO:0043231//intracellular membrane-bounded organelle	-	-	WD40 and Beach domain-containing protein [Arabidopsis thaliana]
CL3452.Contig3_NAU-YH	2281	20	127	169		2.71019	16.2427	19.9168		2.58333	2.87752	0.294189		Up	Up	Up		3.89e-19	1.79e-26	0.0824412		1.22e-17	7.04e-25	0.234363	K00924|1|3e-165|580|ath:AT1G66150|[EC:2.7.1.-]	GO:0005618//cell wall;GO:0005911//cell-cell junction;GO:0016020//membrane	GO:0004674//protein serine/threonine kinase activity;GO:0097159//organic cyclic compound binding;GO:1901363;GO:0036094//small molecule binding	GO:0048229//gametophyte development;GO:0045087//innate immune response;GO:0009791//post-embryonic development;GO:0006796//phosphate-containing compound metabolic process;GO:0007154//cell communication	hypothetical protein ARALYDRAFT_484098 [Arabidopsis lyrata subsp. lyrata]
Unigene18193_NAU-YH	607	3	19	102		1.52766	9.13157	45.1719		2.57954	4.88603	2.30649		Up	Up	Up		0.000797596	4.09e-24	1.07e-13		0.00447313	1.45e-22	3.1e-12	K13449|1|8e-43|171|ath:AT2G14610|pathogenesis-related protein 1	GO:0030312//external encapsulating structure	-	GO:0009696//salicylic acid metabolic process;GO:0007243//intracellular protein kinase cascade;GO:0010243//response to organic nitrogen;GO:0009755//hormone-mediated signaling pathway;GO:0042743//hydrogen peroxide metabolic process;GO:0006605//protein targeting;GO:0009626//plant-type hypersensitive response;GO:0031347//regulation of defense response;GO:0010053//root epidermal cell differentiation;G…	hypothetical protein ARALYDRAFT_913036 [Arabidopsis lyrata subsp. lyrata]
CL12356.Contig1_NAU-YH	497	3	19	53		1.86578	11.1526	28.6666		2.57954	3.94152	1.36199		Up	Up	Up		0.000797596	1.32e-11	0.00020773		0.00447252	2.08e-10	0.00166615	K08874|1|1e-79|293|ath:AT2G17930|transformation/transcription domain-associated protein	GO:0005911//cell-cell junction;GO:0044444//cytoplasmic part	GO:0016772//transferase activity, transferring phosphorus-containing groups	GO:0007010//cytoskeleton organization;GO:0009791//post-embryonic development;GO:0030422//production of siRNA involved in RNA interference;GO:0006796//phosphate-containing compound metabolic process;GO:0006342//chromatin silencing;GO:0035195//gene silencing by miRNA;GO:0033205//cell cycle cytokinesis;GO:0045087//innate immune response	transformation/transcription domain-associated protein [Arabidopsis thaliana]
gi|154166650|gb|EV537924.1|EV537924	236	3	19	48		3.9292	23.4867	54.6747		2.57954	3.79857	1.21903		Up	Up	Up		0.000797596	2.3e-10	0.0012092		0.0044713	3.21e-09	0.00777962	-	-	-	-	-
Unigene16544_NAU-YH	443	3	19	46		2.09321	12.5121	27.9133		2.57954	3.73717	1.15763		Up	Up	Up		0.000797596	7.15e-10	0.00236404		0.00447527	9.52e-09	0.0138114	K00873|1|5e-24|107|ath:AT5G52920|pyruvate kinase [EC:2.7.1.40]	GO:0009532//plastid stroma	GO:0031420;GO:0016301//kinase activity	GO:0006007//glucose catabolic process;GO:0006631//fatty acid metabolic process;GO:0010038//response to metal ion;GO:0009791//post-embryonic development;GO:0044702	pyruvate kinase [Arabidopsis thaliana]
Unigene30473_NAU-YH	282	9	57	132		9.8648	58.9666	125.829		2.57954	3.67304	1.0935		Up	Up	Up		2.76e-09	7.89e-26	7.14e-07		3.96e-08	3.01e-24	9.52e-06	-	-	-	-	-
CL8259.Contig1_NAU-YH	306	3	19	39		3.03036	18.1139	34.261		2.57954	3.49901	0.919469		Up	Up	Up		0.000797596	3.64e-08	0.0206708		0.00446886	3.97e-07	0.0827328	K11267|1|3e-34|141|aly:ARALYDRAFT_494201|sister chromatid cohesion protein PDS5	GO:0009536//plastid	GO:0004175//endopeptidase activity;GO:0005515//protein binding	GO:0019538//protein metabolic process;GO:0044092//negative regulation of molecular function;GO:0000087//M phase of mitotic cell cycle	hypothetical protein 26.t00005 [Brassica oleracea]
CL10536.Contig2_NAU-YH	639	3	19	33		1.45116	8.67428	13.8826		2.57954	3.258	0.678461		Up	Up	Up		0.000797596	9.94e-07	0.102201		0.00446794	8.82e-06	0.273926	-	GO:0016020//membrane	-	GO:0009725//response to hormone stimulus;GO:0016049//cell growth	hypothetical protein ARALYDRAFT_475439 [Arabidopsis lyrata subsp. lyrata]
Unigene17549_NAU-YH	743	3	19	31		1.24804	7.46011	11.2158		2.57954	3.1678	0.588263		Up	Up	Up		0.000797596	2.95e-06	0.163465		0.00447038	2.42e-05	0.370607	K14792|1|4e-113|405|aly:ARALYDRAFT_478548|rRNA biogenesis protein RRP5	GO:0016020//membrane;GO:0031981//nuclear lumen	GO:0003676//nucleic acid binding	GO:0006396//RNA processing	rRNA biogenesis protein, putative, 3' partial; 75505-85642 [Arabidopsis thaliana]
gi|166124767|gb|FD556668.1|FD556668	646	6	38	58		2.87087	17.1606	24.1353		2.57954	3.07158	0.492048		Up	Up	Up		1.39e-06	1.74e-10	0.102227		1.39e-05	2.46e-09	0.273966	K04646|1|5e-57|92.0|ath:AT3G11130|clathrin heavy chain	-	-	-	putative clathrin heavy chain [Arabidopsis thaliana]
gi|167485986|gb|FD972921.1|FD972921	784	3	19	28		1.18277	7.06998	9.60062		2.57954	3.02096	0.441422		Up	Up	Up		0.000797596	1.47e-05	0.30926		0.00447405	0.00010735	0.54848	K06965|1|2e-57|141|ath:AT3G58390|protein pelota	-	-	-	hypothetical protein PRUPE_ppa007181mg [Prunus persica]
Unigene29200_NAU-YH	803	9	57	74		3.46435	20.7081	24.7727		2.57954	2.83809	0.258558		Up	Up	Up		2.76e-09	3.59e-12	0.312054		3.96e-08	5.95e-11	0.553135	K14950|1|1e-107|386|ath:AT5G23630|cation-transporting ATPase 13A1 [EC:3.6.3.-]	GO:0043231//intracellular membrane-bounded organelle;GO:0031224//intrinsic to membrane	GO:0032550;GO:0019829//cation-transporting ATPase activity;GO:0043169//cation binding	GO:0016044//cellular membrane organization;GO:0030003//cellular cation homeostasis;GO:0045491//xylan metabolic process;GO:0016482//cytoplasmic transport;GO:0009856//pollination;GO:0048193//Golgi vesicle transport;GO:0001709//cell fate determination;GO:0009555//pollen development;GO:0009154//purine ribonucleotide catabolic process;GO:0006811//ion transport;GO:0009267//cellular response to starvati…	RecName: Full=Probable cation-transporting ATPase
CL830.Contig2_NAU-YH	349	3	19	24		2.65699	15.8821	18.486		2.57954	2.79857	0.219029		Up	Up	Up		0.000797596	0.000121208	0.630718		0.00447069	0.000729975	0.763224	-	GO:0005911//cell-cell junction;GO:0043234//protein complex	GO:0042393//histone binding	GO:0048764;GO:0048575//short-day photoperiodism, flowering;GO:0045229//external encapsulating structure organization;GO:0042743//hydrogen peroxide metabolic process;GO:0022610;GO:0007015//actin filament organization;GO:0000904//cell morphogenesis involved in differentiation;GO:0070646//protein modification by small protein removal	vernalization5/VIN3-like protein [Arabidopsis thaliana]
gi|167431725|gb|FD938003.1|FD938003	823	3	19	24		1.12672	6.73495	7.83914		2.57954	2.79857	0.219029		Up	Up	Up		0.000797596	0.000121208	0.630718		0.00447436	0.000730298	0.763354	K03921|1|3e-56|132|osa:4329432|acyl-[acyl-carrier-protein] desaturase [EC:1.14.19.2]	GO:0009532//plastid stroma	GO:0046872//metal ion binding;GO:0016215	GO:0006952//defense response;GO:0006631//fatty acid metabolic process;GO:0002252	Os02g0504800 [Oryza sativa Japonica Group]
Unigene21798_NAU-YH	754	10	63	104		4.09943	24.3753	37.0782		2.57192	3.17708	0.605154		Up	Up	Up		4.18e-10	2.31e-18	0.0080501		6.56e-09	5.98e-17	0.038375	-	-	-	-	putative subtilase family protein [Arabidopsis halleri subsp. halleri]
CL59.Contig9_NAU-YH	665	7	44	70		3.25365	19.3024	28.2966		2.56865	3.12049	0.551846		Up	Up	Up		2.07e-07	1.42e-12	0.0459352		2.34e-06	2.43e-11	0.153366	K05236|1|6e-36|148|sbi:SORBI_01g010390|coatomer protein complex, subunit alpha (xenin)	GO:0030120//vesicle coat	-	GO:0006996//organelle organization;GO:0046474//glycerophospholipid biosynthetic process;GO:0051603//proteolysis involved in cellular protein catabolic process;GO:0006006//glucose metabolic process;GO:0015031//protein transport	hypothetical protein ARALYDRAFT_474357 [Arabidopsis lyrata subsp. lyrata]
Unigene17207_NAU-YH	766	14	88	116		5.64929	33.5146	40.7086		2.56865	2.84919	0.280544		Up	Up	Up		1.36e-13	2e-18	0.169799		2.91e-12	5.23e-17	0.383384	K13412|1|1e-66|251|pop:POPTR_206506|calcium-dependent protein kinase [EC:2.7.11.1]	GO:0043231//intracellular membrane-bounded organelle;GO:0016020//membrane	GO:0032550;GO:0004674//protein serine/threonine kinase activity;GO:0046872//metal ion binding	GO:0009451//RNA modification;GO:0006464//cellular protein modification process;GO:0009696//salicylic acid metabolic process;GO:0006796//phosphate-containing compound metabolic process;GO:0009814//defense response, incompatible interaction	T4O12.25 [Arabidopsis thaliana]
Unigene26922_NAU-YH	1951	29	182	289		4.59447	27.2141	39.8197		2.56639	3.11551	0.549125		Up	Up	Up		1.27e-26	9.87e-48	4.88e-05		5.63e-25	7.54e-46	0.000459066	K13462|1|1e-68|259|rcu:RCOM_0708240|guanine nucleotide-exchange factor	-	-	-	hypothetical protein ARALYDRAFT_470078 [Arabidopsis lyrata subsp. lyrata]
Unigene29826_NAU-YH	1789	8	50	177		1.38221	8.15343	26.5962		2.56043	4.26617	1.70574		Up	Up	Up		3.09e-08	5.94e-38	7.98e-16		3.89e-07	3.53e-36	2.7e-14	K10357|1|0.0|632|aly:ARALYDRAFT_887631|myosin V;K03165|3|3e-107|387|ota:Ot06g03550|DNA topoisomerase III [EC:5.99.1.2];K06675|4|9e-06|50.4|rcu:RCOM_0100760|structural maintenance of chromosome 4	GO:0042579//microbody;GO:0015629//actin cytoskeleton	GO:0008092//cytoskeletal protein binding;GO:0017111//nucleoside-triphosphatase activity;GO:0032550;GO:0017016//Ras GTPase binding	GO:0051640//organelle localization;GO:0048588//developmental cell growth;GO:0006928//cellular component movement	hypothetical protein ARALYDRAFT_319536 [Arabidopsis lyrata subsp. lyrata]
Unigene28715_NAU-YH	890	4	25	71		1.3892	8.19465	21.445		2.56043	3.94831	1.38789		Up	Up	Up		0.000112003	3.47e-15	1.26e-05		0.000774985	7.32e-14	0.000135032	K11592|1|4e-95|345|vvi:100258190|endoribonuclease Dicer [EC:3.1.26.-]	GO:0043231//intracellular membrane-bounded organelle	GO:0032550;GO:0016891//endoribonuclease activity, producing 5'-phosphomonoesters;GO:0003723//RNA binding;GO:0042623//ATPase activity, coupled	GO:0006351//transcription, DNA-dependent;GO:0006305;GO:0009791//post-embryonic development;GO:0030422//production of siRNA involved in RNA interference;GO:0007154//cell communication;GO:0009933//meristem structural organization;GO:0002252;GO:0000377;GO:0006464//cellular protein modification process;GO:0035195//gene silencing by miRNA;GO:0009799//specification of symmetry;GO:0045087//innate immune…	dicer-like protein 2 [Brassica rapa]
Unigene17764_NAU-YH	834	4	25	49		1.48248	8.74489	15.7938		2.56043	3.41328	0.852848		Up	Up	Up		0.000112003	8.38e-10	0.0146551		0.000775116	1.1e-08	0.0625057	-	-	-	-	evolutionarily conserved C-terminal region 9 [Arabidopsis lyrata subsp. lyrata]
Unigene29836_NAU-YH	372	8	50	80		6.64725	39.211	57.8102		2.56043	3.12049	0.560066		Up	Up	Up		3.09e-08	3.37e-14	0.0304188		3.9e-07	6.59e-13	0.109544	-	-	-	-	kinase interacting KIP1-like protein [Arabidopsis thaliana]
CL12419.Contig1_NAU-YH	770	12	75	88		4.8171	28.4152	30.722		2.56043	2.67304	0.112607		Up	Up	Up		9.72e-12	1.87e-13	0.623366		1.8e-10	3.45e-12	0.756031	K12825|1|9e-64|241|ath:AT1G14650|splicing factor 3A subunit 1	-	-	-	T5E21.13 [Arabidopsis thaliana]
CL5881.Contig2_NAU-YH	1978	13	81	88		2.03148	11.9465	11.9595		2.55598	2.55756	0.001576		Up	Up	Up		1.49e-12	6.93e-13	0.997698		2.94e-11	1.22e-11	0.998602	K14486|1|0.0|1070|aly:ARALYDRAFT_472210|auxin response factor	GO:0043231//intracellular membrane-bounded organelle	GO:0005515//protein binding;GO:0001071//nucleic acid binding transcription factor activity;GO:0000975//regulatory region DNA binding	GO:0009908//flower development;GO:0048764;GO:0045229//external encapsulating structure organization;GO:0035194//posttranscriptional gene silencing by RNA;GO:0009755//hormone-mediated signaling pathway;GO:0006342//chromatin silencing;GO:0010051//xylem and phloem pattern formation;GO:0022610;GO:0009933//meristem structural organization;GO:0007015//actin filament organization;GO:0009943//adaxial/aba…	auxin response factor 5 [Arabidopsis thaliana]
CL6786.Contig1_NAU-YH	2189	10	62	81		1.41205	8.26278	9.9471		2.54884	2.81649	0.267648		Up	Up	Up		7.05e-10	4.11e-13	0.273914		1.08e-08	7.38e-12	0.519083	-	-	-	GO:0010033//response to organic substance	hypothetical protein ARALYDRAFT_486082 [Arabidopsis lyrata subsp. lyrata]
CL1404.Contig1_NAU-YH	2465	46	285	562		5.76814	33.7294	61.2882		2.54783	3.40943	0.861602		Up	Up	Up		1.6e-40	4.38e-99	3.75e-17		1.12e-38	7.16e-97	1.4e-15	K14486|1|2e-154|545|pop:POPTR_589324|auxin response factor	-	-	-	auxin response factor 6 [Arabidopsis thaliana]
Unigene26_NAU-YH	1040	13	80	128		3.86371	22.4407	33.0852		2.53806	3.09813	0.560066		Up	Up	Up		2.5e-12	8.2e-22	0.00605148		4.83e-11	2.6e-20	0.030118	K06699|1|5e-139|492|vvi:100263530|proteasome activator subunit 4	-	-	-	proteasome activator subunit 4 [Arabidopsis thaliana]
CL12046.Contig2_NAU-YH	283	7	43	47		7.64551	44.3264	44.6446		2.53548	2.5458	0.010318		Up	Up	Up		3.49e-07	2.05e-07	0.977698		3.82e-06	2.03e-06	0.981515	K03347|1|2e-51|197|aly:ARALYDRAFT_911957|cullin 1	GO:0015630//microtubule cytoskeleton;GO:0000151//ubiquitin ligase complex;GO:0000228//nuclear chromosome;GO:0009526//plastid envelope	GO:0044389	GO:0006865//amino acid transport;GO:0009888//tissue development;GO:0009793//embryo development ending in seed dormancy;GO:0010467//gene expression;GO:0048827//phyllome development;GO:0009755//hormone-mediated signaling pathway;GO:0016482//cytoplasmic transport;GO:0044702;GO:0051726//regulation of cell cycle;GO:0007059//chromosome segregation;GO:0006498//N-terminal protein lipidation;GO:0030154//c…	ATCUL1 [Arabidopsis lyrata subsp. lyrata]
Unigene30458_NAU-YH	334	25	153	169		23.136	133.637	136.018		2.5301	2.55559	0.025486		Up	Up	Up		2.83e-22	1.7e-23	0.87682		1.04e-20	5.82e-22	0.948894	-	GO:0043231//intracellular membrane-bounded organelle	GO:0016741	GO:0008152//metabolic process	dehydration-responsive family protein [Arabidopsis lyrata subsp. lyrata]
Unigene2661_NAU-YH	822	22	134	162		8.27267	47.5569	52.9786		2.52323	2.67898	0.155755		Up	Up	Up		1.26e-19	1.06e-23	0.357098		4.04e-18	3.65e-22	0.600217	K09500|1|1e-117|420|aly:ARALYDRAFT_477651|T-complex protein 1 subunit theta	GO:0005911//cell-cell junction;GO:0044444//cytoplasmic part	GO:0032550;GO:0005515//protein binding	GO:0009908//flower development;GO:0051603//proteolysis involved in cellular protein catabolic process;GO:0009639//response to red or far red light;GO:0000338//protein deneddylation;GO:0016571//histone methylation;GO:0006006//glucose metabolic process;GO:0009451//RNA modification;GO:0006221//pyrimidine nucleotide biosynthetic process	hypothetical protein ARALYDRAFT_477651 [Arabidopsis lyrata subsp. lyrata]
CL3389.Contig5_NAU-YH	1216	28	170	230		7.11737	40.7846	50.8454		2.51861	2.8367	0.318093		Up	Up	Up		1.8e-24	5.13e-35	0.0289736		7.37e-23	2.75e-33	0.105551	K03781|1|0.0|761|ath:AT1G20630|catalase [EC:1.11.1.6]	-	-	-	catalase 1 [Arabidopsis thaliana]
gi|154167717|gb|EV538991.1|EV538991	831	14	85	111		5.20741	29.84	35.907		2.51861	2.78563	0.267019		Up	Up	Up		6.44e-13	2.6e-17	0.20028		1.31e-11	6.33e-16	0.430964	K00924|1|2e-07|54.3|aly:ARALYDRAFT_489138|[EC:2.7.1.-]	GO:0005576//extracellular region	GO:0004175//endopeptidase activity	GO:0019538//protein metabolic process	aspartyl protease family protein [Arabidopsis lyrata subsp. lyrata]
Unigene20140_NAU-YH	2449	15	91	187		1.8932	10.8401	20.5263		2.51748	3.43857	0.921094		Up	Up	Up		9.9e-14	3.38e-34	2.91e-07		2.16e-12	1.77e-32	4.13e-06	K12879|1|0.0|1258|ath:AT1G24706|THO complex subunit 2	GO:0043231//intracellular membrane-bounded organelle	GO:0004673//protein histidine kinase activity	GO:0007165//signal transduction;GO:0044237//cellular metabolic process	THO complex subunit 2 [Arabidopsis thaliana]
CL5363.Contig3_NAU-YH	770	18	109	121		7.22564	41.2968	42.2427		2.51483	2.5475	0.032673		Up	Up	Up		3.64e-16	3.71e-17	0.866972		9.42e-15	8.93e-16	0.940898	-	GO:0016020//membrane;GO:0009534//chloroplast thylakoid	GO:0005543//phospholipid binding;GO:0005099//Ras GTPase activator activity	GO:0043087//regulation of GTPase activity;GO:0000226//microtubule cytoskeleton organization;GO:0005984//disaccharide metabolic process;GO:0007154//cell communication;GO:0005982//starch metabolic process;GO:0044093	hypothetical protein ARALYDRAFT_488058 [Arabidopsis lyrata subsp. lyrata]
CL2525.Contig1_NAU-YH	328	1	6	53		0.942369	5.33652	43.4369		2.50153	5.52649	3.02495		Up	Up	Up		0.0839048	1.1e-13	6.65e-10		0.21348	2.07e-12	1.35e-08	K09487|1|6e-31|130|aly:ARALYDRAFT_492441|heat shock protein 90kDa beta	GO:0005911//cell-cell junction;GO:0009536//plastid;GO:0005576//extracellular region;GO:0031090//organelle membrane	GO:0032550;GO:0005515//protein binding	GO:0009642//response to light intensity;GO:0006007//glucose catabolic process;GO:0015031//protein transport;GO:0000302//response to reactive oxygen species;GO:0006996//organelle organization;GO:0006970//response to osmotic stress;GO:0009933//meristem structural organization;GO:0010038//response to metal ion;GO:0006498//N-terminal protein lipidation;GO:0033554//cellular response to stress;GO:00100…	hypothetical protein ARALYDRAFT_492441 [Arabidopsis lyrata subsp. lyrata]
Unigene20946_NAU-YH	467	1	6	26		0.661878	3.74813	14.9663		2.50153	4.49901	1.99747		Up	Up	Up		0.0839048	1.25e-06	0.000759752		0.214497	1.09e-05	0.00519034	-	GO:0016020//membrane	-	-	armadillo/beta-catenin-like repeat and C2 domain-containing protein [Arabidopsis thaliana]
CL12555.Contig1_NAU-YH	481	1	6	22		0.642613	3.63904	12.2952		2.50153	4.258	1.75646		Up	Up	Up		0.0839048	1.31e-05	0.00464322		0.213745	9.65e-05	0.0243973	-	GO:0043231//intracellular membrane-bounded organelle	-	-	hypothetical protein ARALYDRAFT_492995 [Arabidopsis lyrata subsp. lyrata]
CL1476.Contig4_NAU-YH	719	1	6	22		0.429899	2.43446	8.22529		2.50153	4.258	1.75646		Up	Up	Up		0.0839048	1.31e-05	0.00464322		0.213865	9.65e-05	0.0244006	K11462|1|5e-116|414|ath:AT3G20740|polycomb protein EED	GO:0043076;GO:0031234//extrinsic to internal side of plasma membrane;GO:0031461//cullin-RING ubiquitin ligase complex	GO:0005488//binding;GO:0001071//nucleic acid binding transcription factor activity	GO:0009409//response to cold;GO:0006479//protein methylation;GO:0040029//regulation of gene expression, epigenetic;GO:0080050//regulation of seed development	polycomb group protein FERTILIZATION-INDEPENDENT ENDOSPERM [Arabidopsis thaliana]
CL6724.Contig1_NAU-YH	1414	7	42	148		1.53018	8.66524	28.1365		2.50153	4.20066	1.69913		Up	Up	Up		5.88e-07	1.24e-31	2.13e-13		6.21e-06	5.94e-30	6.01e-12	-	GO:0043231//intracellular membrane-bounded organelle	-	-	hypothetical protein [Arabidopsis thaliana]
Unigene18401_NAU-YH	644	3	18	61		1.43989	8.15393	25.4625		2.50153	4.14434	1.64281		Up	Up	Up		0.0013587	1.31e-13	4.76e-06		0.00719471	2.45e-12	5.46e-05	-	GO:0009536//plastid	-	GO:0006952//defense response;GO:0006006//glucose metabolic process;GO:0006996//organelle organization;GO:0051603//proteolysis involved in cellular protein catabolic process	protein ILITYHIA [Arabidopsis thaliana]
Unigene15861_NAU-YH	371	1	6	20		0.833146	4.718	14.4915		2.50153	4.12049	1.61896		Up	Up	Up		0.0839048	4.23e-05	0.0109924		0.212755	0.000282732	0.0495861	K00297|1|1e-06|49.7|aly:ARALYDRAFT_483539|methylenetetrahydrofolate reductase (NADPH) [EC:1.5.1.20]	-	-	-	-
Unigene29682_NAU-YH	447	1	6	20		0.691492	3.91583	12.0276		2.50153	4.12049	1.61896		Up	Up	Up		0.0839048	4.23e-05	0.0109924		0.214584	0.000283149	0.0496547	-	GO:0009536//plastid	GO:0004672//protein kinase activity;GO:0016829//lyase activity;GO:0005488//binding	GO:0006351//transcription, DNA-dependent;GO:0006089//lactate metabolic process;GO:0006984//ER-nucleus signaling pathway;GO:0006779//porphyrin-containing compound biosynthetic process;GO:0016044//cellular membrane organization;GO:0006412//translation;GO:0006605//protein targeting;GO:0009626//plant-type hypersensitive response	protein kinase [Arabidopsis thaliana]
Unigene29450_NAU-YH	1289	1	6	20		0.239796	1.35793	4.17094		2.50153	4.12049	1.61896		Up	Up	Up		0.0839048	4.23e-05	0.0109924		0.214618	0.000283196	0.0496604	-	GO:0043231//intracellular membrane-bounded organelle	GO:0016741	GO:0008152//metabolic process	RecName: Full=Probable methyltransferase PMT24
Unigene30140_NAU-YH	539	1	6	19		0.573464	3.24745	9.47593		2.50153	4.04649	1.54496		Up	Up	Up		0.0839048	7.56e-05	0.0167004		0.21352	0.000476925	0.0693951	-	GO:0043231//intracellular membrane-bounded organelle;GO:0005911//cell-cell junction;GO:0015629//actin cytoskeleton;GO:0044444//cytoplasmic part;GO:0016020//membrane	GO:0017111//nucleoside-triphosphatase activity;GO:0097159//organic cyclic compound binding;GO:1901363;GO:0036094//small molecule binding	GO:0006928//cellular component movement;GO:0043543;GO:0045491//xylan metabolic process;GO:0042546//cell wall biogenesis	myosin 1 [Arabidopsis thaliana]
gi|166140142|gb|FD571098.1|FD571098	715	1	6	19		0.432304	2.44808	7.1434		2.50153	4.04649	1.54496		Up	Up	Up		0.0839048	7.56e-05	0.0167004		0.214277	0.00047722	0.0694208	-	-	-	-	transcriptional regulator family protein [Arabidopsis thaliana]
Unigene6718_NAU-YH	210	1	6	18		1.47189	8.33513	23.0415		2.50153	3.96849	1.46696		Up	Up	Up		0.0839048	0.000134998	0.025137		0.214297	0.000806365	0.0945842	-	-	-	-	-
Unigene33498_NAU-YH	312	1	6	18		0.990696	5.61018	15.5087		2.50153	3.96849	1.46696		Up	Up	Up		0.0839048	0.000134998	0.025137		0.214031	0.000806306	0.0945706	K15192|1|2e-45|178|ath:AT3G54280|TATA-binding protein-associated factor [EC:3.6.4.-]	GO:0043231//intracellular membrane-bounded organelle	GO:0003676//nucleic acid binding;GO:0017111//nucleoside-triphosphatase activity;GO:0032550	GO:0009606//tropism	TATA box binding protein associated factor-like protein [Arabidopsis thaliana]
Unigene20882_NAU-YH	317	1	6	18		0.97507	5.5217	15.2641		2.50153	3.96849	1.46696		Up	Up	Up		0.0839048	0.000134998	0.025137		0.214437	0.000806424	0.0945933	-	-	-	-	-
Unigene24534_NAU-YH	335	3	18	53		2.76803	15.675	42.5293		2.50153	3.94152	1.43999		Up	Up	Up		0.0013587	1.32e-11	0.000109562		0.00719703	2.08e-10	0.000945281	-	-	-	-	-
Unigene13962_NAU-YH	891	2	12	33		0.693821	3.92902	9.9562		2.50153	3.84296	1.34143		Up	Up	Up		0.0101719	1.67e-07	0.004039		0.0397145	1.68e-06	0.0217904	-	GO:0043231//intracellular membrane-bounded organelle	GO:0032550;GO:0017111//nucleoside-triphosphatase activity;GO:0003676//nucleic acid binding	GO:0006305;GO:0009791//post-embryonic development;GO:0030422//production of siRNA involved in RNA interference;GO:0007154//cell communication;GO:0035195//gene silencing by miRNA;GO:0034968//histone lysine methylation;GO:0045087//innate immune response	SNF2 and helicase domain-containing protein [Arabidopsis thaliana]
Unigene28309_NAU-YH	291	2	12	31		2.12438	12.0301	28.6369		2.50153	3.75276	1.25123		Up	Up	Up		0.0101719	5.23e-07	0.00833258		0.039777	4.88e-06	0.0395437	K15334|1|2e-21|99.0|ath:AT2G22400|multisite-specific tRNA:(cytosine-C5)-methyltransferase [EC:2.1.1.202]	GO:0043231//intracellular membrane-bounded organelle	GO:0016427//tRNA (cytosine) methyltransferase activity;GO:0003676//nucleic acid binding	GO:0008152//metabolic process	S-adenosyl-L-methionine-dependent methyltransferases superfamily protein [Arabidopsis thaliana]
gi|161574960|gb|EY946318.1|EY946318	695	2	12	30		0.889488	5.03706	11.6036		2.50153	3.70546	1.20392		Up	Up	Up		0.0101719	9.23e-07	0.011842		0.0397618	8.3e-06	0.0518207	-	-	-	-	predicted protein [Arabidopsis lyrata subsp. lyrata]
gi|158664416|gb|EX774307.1|EX774307	768	2	12	30		0.80494	4.55827	10.5007		2.50153	3.70546	1.20392		Up	Up	Up		0.0101719	9.23e-07	0.011842		0.0397089	8.29e-06	0.0518149	-	-	-	-	hypothetical protein ARALYDRAFT_470307 [Arabidopsis lyrata subsp. lyrata]
gi|166127525|gb|FD559645.1|FD559645	704	21	126	309		9.22022	52.213	117.989		2.50153	3.67771	1.17618		Up	Up	Up		2.26e-18	1.08e-58	7.63e-16		6.77e-17	1.01e-56	2.59e-14	K03094|1|5e-07|52.8|mtr:MTR_5g022730|S-phase kinase-associated protein 1	-	-	-	PREDICTED: SKP1-like protein 1A-like isoform 2 [Solanum lycopersicum]
Unigene21465_NAU-YH	415	3	18	43		2.23444	12.6533	27.8534		2.50153	3.63987	1.13833		Up	Up	Up		0.0013587	3.89e-09	0.00375656		0.00719936	4.76e-08	0.0203929	-	GO:0044444//cytoplasmic part;GO:0016020//membrane	GO:0004672//protein kinase activity	-	kinase family protein [Arabidopsis lyrata subsp. lyrata]
CL7593.Contig2_NAU-YH	1145	3	18	43		0.809861	4.58614	10.0953		2.50153	3.63987	1.13833		Up	Up	Up		0.0013587	3.89e-09	0.00375656		0.00719425	4.75e-08	0.0203915	K09291|1|3e-08|57.8|pop:POPTR_820461|nucleoprotein TPR;K06675|3|1e-06|52.8|sbi:SORBI_09g024390|structural maintenance of chromosome 4;K06674|4|7e-06|50.1|rcu:RCOM_1500520|structural maintenance of chromosome 2	-	-	-	TGN-localized SYP41 interacting protein [Arabidopsis thaliana]
CL10362.Contig1_NAU-YH	444	2	12	28		1.39233	7.88458	16.9524		2.50153	3.60592	1.10439		Up	Up	Up		0.0101719	2.85e-06	0.0233754		0.0397278	2.35e-05	0.0908725	-	GO:0005911//cell-cell junction;GO:0009536//plastid	GO:0005543//phospholipid binding	GO:0007154//cell communication	C2 domain-containing protein [Arabidopsis lyrata subsp. lyrata]
gi|161546648|gb|EY918974.1|EY918974	791	3	18	41		1.1723	6.6386	13.9336		2.50153	3.57116	1.06962		Up	Up	Up		0.0013587	1.19e-08	0.00715162		0.0071961	1.38e-07	0.0349523	K13289|1|3e-69|259|ath:AT3G10410|cathepsin A (carboxypeptidase C) [EC:3.4.16.5]	GO:0031090//organelle membrane;GO:0042579//microbody	GO:0004180//carboxypeptidase activity	GO:0019538//protein metabolic process	carboxypeptidase Y-like protein [Arabidopsis thaliana]
Unigene32177_NAU-YH	614	2	12	27		1.00683	5.70156	11.821		2.50153	3.55345	1.05192		Up	Up	Up		0.0101719	5.01e-06	0.0324432		0.0398092	3.95e-05	0.11585	-	GO:0005911//cell-cell junction;GO:0043231//intracellular membrane-bounded organelle	GO:0046914//transition metal ion binding;GO:0005515//protein binding;GO:0000166//nucleotide binding;GO:0003676//nucleic acid binding;GO:0008080//N-acetyltransferase activity	GO:0006351//transcription, DNA-dependent;GO:0048764;GO:0045229//external encapsulating structure organization;GO:0003006//developmental process involved in reproduction;GO:0001763//morphogenesis of a branching structure;GO:0009648//photoperiodism;GO:0022610;GO:0007015//actin filament organization;GO:0000904//cell morphogenesis involved in differentiation;GO:0016573//histone acetylation	methyl-CpG-binding domain 9 [Arabidopsis lyrata subsp. lyrata]
Unigene18127_NAU-YH	208	2	12	26		2.97209	16.8306	33.6022		2.50153	3.49901	0.997471		Up	Up	Up		0.0101719	8.76e-06	0.0446396		0.0397391	6.65e-05	0.149371	K10590|1|3e-11|64.7|rcu:RCOM_0490830|E3 ubiquitin-protein ligase TRIP12 [EC:6.3.2.19]	GO:0043234//protein complex;GO:0043231//intracellular membrane-bounded organelle	GO:0005488//binding;GO:0019787//small conjugating protein ligase activity	GO:0032446//protein modification by small protein conjugation	E3 ubiquitin-protein ligase UPL4 [Arabidopsis thaliana]
Unigene12083_NAU-YH	832	2	12	25		0.743022	4.20764	8.07744		2.50153	3.44242	0.940888		Up	Up	Up		0.0101719	1.53e-05	0.060864		0.0397827	0.000110973	0.185403	-	GO:0043231//intracellular membrane-bounded organelle	-	-	putative protein [Arabidopsis thaliana]
Unigene30208_NAU-YH	877	3	18	37		1.05734	5.98761	11.3412		2.50153	3.42306	0.921523		Up	Up	Up		0.0013587	1.1e-07	0.0240452		0.00719193	1.13e-06	0.0929191	K15164|1|2e-98|356|ath:AT1G55325|mediator of RNA polymerase II transcription subunit 13	GO:0043231//intracellular membrane-bounded organelle;GO:0043234//protein complex	-	GO:2000026//regulation of multicellular organismal development;GO:0006366//transcription from RNA polymerase II promoter	RNA polymerase II transcription mediator [Arabidopsis thaliana]
gi|158923705|gb|EX896832.1|EX896832	771	4	24	46		1.60362	9.08108	16.0384		2.50153	3.32213	0.820594		Up	Up	Up		0.000189898	4.35e-09	0.0222094		0.00124471	5.29e-08	0.0868606	-	GO:0031090//organelle membrane;GO:0009536//plastid	-	-	hypothetical protein [Arabidopsis thaliana]
Unigene2721_NAU-YH	739	3	18	34		1.25479	7.10573	12.3678		2.50153	3.30107	0.799532		Up	Up	Up		0.0013587	5.76e-07	0.0555048		0.00719146	5.32e-06	0.170762	K14794|1|2e-79|293|ath:AT2G34357|ribosomal RNA-processing protein 12	GO:0031224//intrinsic to membrane	-	GO:0006405//RNA export from nucleus;GO:0006886//intracellular protein transport	NUC173 domain-containing protein [Arabidopsis thaliana]
CL4302.Contig1_NAU-YH	2516	10	60	109		1.22853	6.95699	11.6459		2.50153	3.24482	0.743288		Up	Up	Up		1.99e-09	1.56e-19	0.00114029		2.9e-08	4.34e-18	0.00738966	K05768|1|0.0|1137|vvi:100254775|gelsolin	GO:0044444//cytoplasmic part	GO:0003779//actin binding	GO:0009725//response to hormone stimulus;GO:0008154//actin polymerization or depolymerization;GO:0048588//developmental cell growth;GO:0046907//intracellular transport	villin 4 [Arabidopsis thaliana]
Unigene31206_NAU-YH	591	2	12	21		1.04601	5.92344	9.55188		2.50153	3.19088	0.689349		Up	Up	Up		0.0101719	0.000138513	0.190149		0.0397808	0.000823749	0.41366	-	-	-	-	hypothetical protein [Arabidopsis thaliana]
Unigene30105_NAU-YH	261	3	18	31		3.55284	20.1193	31.9285		2.50153	3.1678	0.666265		Up	Up	Up		0.0013587	2.95e-06	0.119425		0.00719889	2.42e-05	0.299717	-	GO:0043231//intracellular membrane-bounded organelle	GO:0001071//nucleic acid binding transcription factor activity;GO:0042802//identical protein binding;GO:0003677//DNA binding	GO:0006351//transcription, DNA-dependent;GO:0003006//developmental process involved in reproduction;GO:0015698//inorganic anion transport;GO:0006970//response to osmotic stress;GO:0009606//tropism;GO:0009887//organ morphogenesis;GO:0009416//response to light stimulus;GO:0010035//response to inorganic substance;GO:0006787	HB-1 [Arabidopsis lyrata subsp. lyrata]
Unigene25684_NAU-YH	605	3	18	31		1.53271	8.67956	13.7741		2.50153	3.1678	0.666265		Up	Up	Up		0.0013587	2.95e-06	0.119425		0.00719332	2.42e-05	0.299707	K11644|1|1e-41|167|aly:ARALYDRAFT_477381|paired amphipathic helix protein Sin3a	GO:0043231//intracellular membrane-bounded organelle;GO:0044444//cytoplasmic part	GO:0005488//binding	GO:0000278//mitotic cell cycle;GO:0006351//transcription, DNA-dependent;GO:0043479;GO:0045491//xylan metabolic process;GO:0042743//hydrogen peroxide metabolic process;GO:0006402//mRNA catabolic process;GO:0009409//response to cold;GO:0070646//protein modification by small protein removal;GO:0048437//floral organ development	paired amphipathic helix protein Sin3-like 1 [Arabidopsis thaliana]
gi|332795233|gb|FY454094.1|FY454094	875	12	72	107		4.23905	24.0052	32.8725		2.50153	2.95507	0.453536		Up	Up	Up		4.61e-11	1.1e-17	0.0385862		8e-10	2.75e-16	0.134087	K03549|1|1e-83|307|ppp:PHYPADRAFT_140250|KUP system potassium uptake protein	GO:0031090//organelle membrane	GO:0046873//metal ion transmembrane transporter activity	GO:0050896//response to stimulus;GO:0006464//cellular protein modification process;GO:0006006//glucose metabolic process;GO:0009826//unidimensional cell growth;GO:0034220//ion transmembrane transport;GO:0030001//metal ion transport	hypothetical protein ARALYDRAFT_914233 [Arabidopsis lyrata subsp. lyrata]
Unigene20072_NAU-YH	769	4	24	34		1.60779	9.10469	11.8853		2.50153	2.88603	0.384495		Up	Up	Up		0.000189898	2.7e-06	0.322838		0.00124501	2.24e-05	0.565868	K11498|1|2e-45|180|aly:ARALYDRAFT_481003|centromeric protein E	GO:0015630//microtubule cytoskeleton;GO:0009536//plastid	GO:0032550;GO:0046914//transition metal ion binding;GO:0003774//motor activity	GO:0006952//defense response;GO:0006073//cellular glucan metabolic process;GO:0048511//rhythmic process;GO:0006928//cellular component movement	hypothetical protein ARALYDRAFT_481003 [Arabidopsis lyrata subsp. lyrata]
CL3403.Contig2_NAU-YH	1422	11	66	92		2.39105	13.5402	17.3918		2.50153	2.8627	0.361162		Up	Up	Up		3.02e-10	6.03e-15	0.121027		4.85e-09	1.24e-13	0.303397	-	-	-	-	protein ALWAYS EARLY 2 [Arabidopsis thaliana]
Unigene14160_NAU-YH	976	5	30	38		1.58349	8.9671	10.4662		2.50153	2.72457	0.223031		Up	Up	Up		2.73e-05	1.38e-06	0.533556		0.000214019	1.2e-05	0.731675	K11275|1|1e-07|55.8|osa:4334439|histone H1/5;K15601|4|5e-06|50.1|gmx:100805723|lysine-specific demethylase 3 [EC:1.14.11.-]	-	-	-	proline-rich protein [Oryza sativa Japonica Group]
CL7915.Contig1_NAU-YH	982	24	142	214		7.55431	42.1849	58.5814		2.48136	2.95507	0.473714		Up	Up	Up		2.37e-20	5.27e-34	0.00226674		7.94e-19	2.74e-32	0.0133454	-	GO:0005911//cell-cell junction;GO:0043231//intracellular membrane-bounded organelle	-	GO:0033205//cell cycle cytokinesis;GO:0007010//cytoskeleton organization;GO:0009606//tropism	G2484-1 protein [Arabidopsis thaliana]
CL12635.Contig1_NAU-YH	975	11	65	107		3.48725	19.4486	29.501		2.47951	3.0806	0.601093		Up	Up	Up		5.06e-10	2.34e-18	0.00753664		7.9e-09	6.07e-17	0.0365403	K07195|1|6e-127|451|aly:ARALYDRAFT_908225|exocyst complex component 7	GO:0005911//cell-cell junction;GO:0009536//plastid;GO:0016020//membrane;GO:0035838//growing cell tip;GO:0031988//membrane-bounded vesicle;GO:0043234//protein complex	GO:0005488//binding	GO:0000911//cytokinesis by cell plate formation;GO:0006007//glucose catabolic process;GO:0006605//protein targeting;GO:0009914//hormone transport;GO:0010101;GO:0006887//exocytosis;GO:0009826//unidimensional cell growth;GO:0006996//organelle organization;GO:0006970//response to osmotic stress;GO:0010038//response to metal ion;GO:0010192//mucilage biosynthetic process;GO:0048588//developmental cell…	Exo70A1 [Brassica oleracea var. acephala]
CL5881.Contig3_NAU-YH	976	9	53	70		2.85028	15.8419	19.2799		2.47457	2.75792	0.283357		Up	Up	Up		2.21e-08	2.79e-11	0.283422		2.84e-07	4.24e-10	0.509862	K14486|1|5e-151|531|ath:AT1G19850|auxin response factor	GO:0043231//intracellular membrane-bounded organelle	GO:0005515//protein binding;GO:0001071//nucleic acid binding transcription factor activity;GO:0000975//regulatory region DNA binding	GO:0009908//flower development;GO:0048764;GO:0045229//external encapsulating structure organization;GO:0035194//posttranscriptional gene silencing by RNA;GO:0009755//hormone-mediated signaling pathway;GO:0006342//chromatin silencing;GO:0010051//xylem and phloem pattern formation;GO:0022610;GO:0009933//meristem structural organization;GO:0007015//actin filament organization;GO:0009943//adaxial/aba…	auxin response factor 5 [Arabidopsis thaliana]
gi|167479272|gb|FD964724.1|FD964724	523	9	53	58		5.31907	29.5634	29.8115		2.47457	2.48662	0.012055		Up	Up	Up		2.21e-08	1.12e-08	0.96922		2.84e-07	1.29e-07	0.974863	K13289|1|2e-66|249|ath:AT3G10410|cathepsin A (carboxypeptidase C) [EC:3.4.16.5]	GO:0043231//intracellular membrane-bounded organelle;GO:0044444//cytoplasmic part	GO:0004180//carboxypeptidase activity	GO:0019538//protein metabolic process	carboxypeptidase Y-like protein [Arabidopsis thaliana]
Unigene28634_NAU-YH	736	8	47	62		3.35975	18.6295	22.6449		2.47116	2.75276	0.281602		Up	Up	Up		1.47e-07	4.1e-10	0.316184		1.69e-06	5.61e-09	0.555733	-	GO:0016020//membrane	-	-	predicted protein [Arabidopsis lyrata subsp. lyrata]
Unigene30236_NAU-YH	654	23	135	207		10.8704	60.2194	85.0844		2.46983	2.96849	0.498666		Up	Up	Up		2.54e-19	4.41e-33	0.00165149		8.04e-18	2.21e-31	0.0100552	K05236|1|5e-83|305|ath:AT2G21390|coatomer protein complex, subunit alpha (xenin)	GO:0030120//vesicle coat;GO:0031461//cullin-RING ubiquitin ligase complex	-	GO:0007010//cytoskeleton organization;GO:0030243//cellulose metabolic process;GO:0035966//response to topologically incorrect protein;GO:0016482//cytoplasmic transport;GO:0043094;GO:0015031//protein transport;GO:0016192//vesicle-mediated transport;GO:0009606//tropism;GO:0033205//cell cycle cytokinesis;GO:0019941//modification-dependent protein catabolic process;GO:0043248//proteasome assembly	coatomer subunit alpha-2 [Arabidopsis thaliana]
gi|161519225|gb|EY898843.1|EY898843	687	7	41	68		3.14946	17.4104	26.6078		2.46677	3.07867	0.611905		Up	Up	Up		9.88e-07	4.11e-12	0.0309088		1.01e-05	6.79e-11	0.111258	K02133|1|1e-90|330|aly:ARALYDRAFT_487708|F-type H+-transporting ATPase subunit beta [EC:3.6.3.14]	-	-	-	ATP synthase beta chain 1, mitochondrial [Arabidopsis lyrata subsp. lyrata]
CL8699.Contig1_NAU-YH	994	7	41	50		2.17674	12.0331	13.522		2.46677	2.63507	0.168298		Up	Up	Up		9.88e-07	4.6e-08	0.58551		1.01e-05	4.95e-07	0.723785	-	GO:0043231//intracellular membrane-bounded organelle	GO:0003676//nucleic acid binding;GO:0001071//nucleic acid binding transcription factor activity	GO:0010243//response to organic nitrogen;GO:0016044//cellular membrane organization;GO:0006605//protein targeting;GO:0006351//transcription, DNA-dependent;GO:0032502//developmental process	NAC domain containing protein 17 [Arabidopsis thaliana]
CL10474.Contig2_NAU-YH	3258	7	41	50		0.664113	3.67124	4.1255		2.46677	2.63507	0.168298		Up	Up	Up		9.88e-07	4.6e-08	0.58551		1.01e-05	4.95e-07	0.723796	K12585|1|6e-78|291|bdi:100829846|exosome complex exonuclease DIS3/RRP44 [EC:3.1.13.-]	GO:0044424//intracellular part	GO:0003676//nucleic acid binding;GO:0004518//nuclease activity	-	ribonuclease II family protein [Arabidopsis lyrata subsp. lyrata]
CL11450.Contig2_NAU-YH	1215	20	117	208		5.08802	28.0925	46.0197		2.46501	3.17708	0.712069		Up	Up	Up		6.79e-17	2.2e-35	1.43e-05		1.85e-15	1.19e-33	0.00015132	K00688|1|1e-179|627|aly:ARALYDRAFT_323006|starch phosphorylase [EC:2.4.1.1]	-	GO:0043168;GO:0004645//phosphorylase activity	GO:0044238//primary metabolic process	hypothetical protein ARALYDRAFT_323006 [Arabidopsis lyrata subsp. lyrata]
Unigene1581_NAU-YH	966	12	70	166		3.83971	21.1398	46.1943		2.46089	3.58864	1.12775		Up	Up	Up		1.29e-10	1.43e-31	1.17e-08		2.15e-09	6.79e-30	2.04e-07	K09650|1|1e-11|68.9|cme:CMP210C|rhomboid-like protein [EC:3.4.21.105]	GO:0031224//intrinsic to membrane;GO:0043231//intracellular membrane-bounded organelle	GO:0004175//endopeptidase activity	-	hypothetical protein ARALYDRAFT_316359 [Arabidopsis lyrata subsp. lyrata]
gi|161578523|gb|EY949768.1|EY949768	773	6	35	41		2.3992	13.209	14.2581		2.46089	2.57116	0.110263		Up	Up	Up		6.69e-06	1.13e-06	0.746212		5.9e-05	9.97e-06	0.846212	-	-	-	-	WD-40 repeat family protein [Arabidopsis lyrata subsp. lyrata]
Unigene18400_NAU-YH	1154	5	29	88		1.33924	7.33116	20.4991		2.45262	3.93607	1.48344		Up	Up	Up		4.59e-05	1.66e-18	3.09e-07		0.00034554	4.34e-17	4.36e-06	-	GO:0009536//plastid	-	GO:0006952//defense response;GO:0006006//glucose metabolic process;GO:0006996//organelle organization;GO:0051603//proteolysis involved in cellular protein catabolic process	protein ILITYHIA [Arabidopsis thaliana]
Unigene26228_NAU-YH	275	5	29	41		5.61995	30.7642	40.0782		2.45262	2.83419	0.381565		Up	Up	Up		4.59e-05	2.96e-07	0.279658		0.000345476	2.85e-06	0.528105	-	-	-	-	-
Unigene27848_NAU-YH	563	5	29	36		2.74509	15.0269	17.189		2.45262	2.64656	0.193938		Up	Up	Up		4.59e-05	3.82e-06	0.597292		0.000345572	3.09e-05	0.733046	K14856|1|1e-58|223|ath:AT1G13160|protein SDA1	-	-	GO:0006405//RNA export from nucleus;GO:0042254//ribosome biogenesis;GO:0006886//intracellular protein transport	F3F19.18 [Arabidopsis thaliana]
Unigene26312_NAU-YH	847	14	81	118		5.10904	27.8986	37.4503		2.44907	2.87385	0.424787		Up	Up	Up		5.03e-12	7.15e-19	0.0407812		9.49e-11	1.91e-17	0.138253	-	GO:0043231//intracellular membrane-bounded organelle	GO:0016835//carbon-oxygen lyase activity;GO:0005488//binding;GO:0016799//hydrolase activity, hydrolyzing N-glycosyl compounds	GO:0035510;GO:0006281//DNA repair;GO:0006305;GO:0006342//chromatin silencing	protein ROS1 [Arabidopsis thaliana]
CL6998.Contig2_NAU-YH	648	9	52	67		4.29301	23.4104	27.7944		2.44709	2.69473	0.247644		Up	Up	Up		3.7e-08	1.28e-10	0.356516		4.61e-07	1.83e-09	0.599547	-	GO:0009536//plastid;GO:0005911//cell-cell junction;GO:0005635//nuclear envelope	GO:0022892	GO:0051707//response to other organism;GO:0006996//organelle organization;GO:0009694//jasmonic acid metabolic process;GO:0009725//response to hormone stimulus;GO:0051603//proteolysis involved in cellular protein catabolic process;GO:0006006//glucose metabolic process;GO:0015031//protein transport;GO:0006950//response to stress	hypothetical protein ARALYDRAFT_904119 [Arabidopsis lyrata subsp. lyrata]
CL3914.Contig1_NAU-YH	1236	4	23	44		1.00031	5.42862	9.56955		2.44013	3.258	0.817864		Up	Up	Up		0.000320428	1.3e-08	0.0258156		0.00201176	1.49e-07	0.0967108	-	GO:0044444//cytoplasmic part	-	GO:0016192//vesicle-mediated transport;GO:0044763;GO:0030243//cellulose metabolic process;GO:0009606//tropism;GO:0003006//developmental process involved in reproduction	EMB1579 [Arabidopsis lyrata subsp. lyrata]
Unigene10582_NAU-YH	1131	4	23	43		1.09318	5.93261	10.2203		2.44013	3.22483	0.784697		Up	Up	Up		0.000320428	2.23e-08	0.0335138		0.00201084	2.49e-07	0.118172	-	-	GO:0003676//nucleic acid binding;GO:0008168//methyltransferase activity	GO:0010467//gene expression;GO:0009451//RNA modification	tRNA/rRNA methyltransferase family protein [Arabidopsis lyrata subsp. lyrata]
CL13197.Contig1_NAU-YH	1021	4	23	41		1.21096	6.57177	10.7948		2.44013	3.15612	0.715984		Up	Up	Up		0.000320428	6.57e-08	0.0553882		0.00201069	6.92e-07	0.170457	K15166|1|3e-176|615|aly:ARALYDRAFT_472581|mediator of RNA polymerase II transcription subunit 23	GO:0043231//intracellular membrane-bounded organelle	-	GO:0006486//protein glycosylation;GO:0045491//xylan metabolic process	mediator of RNA polymerase II transcription subunit 23 [Arabidopsis thaliana]
Unigene1120_NAU-YH	1027	4	23	41		1.20388	6.53338	10.7318		2.44013	3.15612	0.715984		Up	Up	Up		0.000320428	6.57e-08	0.0553882		0.00201207	6.93e-07	0.170464	K07052|1|2e-151|533|aly:ARALYDRAFT_904582|	GO:0009536//plastid	GO:0016787//hydrolase activity	GO:0019538//protein metabolic process	CAAX amino terminal protease family protein [Arabidopsis lyrata subsp. lyrata]
CL6565.Contig1_NAU-YH	1935	4	23	31		0.63896	3.46759	4.30663		2.44013	2.75276	0.312629		Up	Up	Up		0.000320428	1.28e-05	0.438346		0.00201161	9.43e-05	0.68766	K14611|1|0.0|911|pop:POPTR_570060|solute carrier family 23 (nucleobase transporter), member 1/2	GO:0030312//external encapsulating structure;GO:0009536//plastid;GO:0005911//cell-cell junction;GO:0016020//membrane	GO:0005215//transporter activity	GO:0044763;GO:0009933//meristem structural organization;GO:0009943//adaxial/abaxial axis specification;GO:0009799//specification of symmetry;GO:0010073//meristem maintenance;GO:0051234//establishment of localization	nucleobase-ascorbate transporter 6 [Arabidopsis thaliana]
Unigene28470_NAU-YH	852	44	253	297		15.9628	86.6286	93.7074		2.44013	2.55345	0.11332		Up	Up	Up		1.79e-34	3.85e-40	0.359856		1.05e-32	2.43e-38	0.604218	-	-	-	-	-
Unigene28606_NAU-YH	589	11	63	81		5.77261	31.2037	36.9681		2.43442	2.67898	0.244564		Up	Up	Up		1.41e-09	1.64e-12	0.315636		2.09e-08	2.8e-11	0.554832	-	GO:0055028//cortical microtubule;GO:0009536//plastid	GO:0015631//tubulin binding	GO:0007049//cell cycle;GO:0000902//cell morphogenesis;GO:0007010//cytoskeleton organization;GO:0050879//multicellular organismal movement;GO:0010467//gene expression	Microtubule-associated protein TORTIFOLIA1 [Arabidopsis thaliana]
CL11339.Contig1_NAU-YH	1753	7	40	81		1.23427	6.65669	12.4211		2.43114	3.33106	0.899916		Up	Up	Up		1.65e-06	3.72e-15	0.00097351		1.63e-05	7.82e-14	0.00641484	-	GO:0044444//cytoplasmic part	-	GO:0006073//cellular glucan metabolic process;GO:0005984//disaccharide metabolic process;GO:0033205//cell cycle cytokinesis;GO:0007010//cytoskeleton organization;GO:0045087//innate immune response;GO:0009606//tropism;GO:0009791//post-embryonic development;GO:0042743//hydrogen peroxide metabolic process;GO:0030422//production of siRNA involved in RNA interference;GO:0003006//developmental process …	HEAT repeat-containing protein [Arabidopsis thaliana]
CL1864.Contig1_NAU-YH	847	7	40	64		2.55452	13.7771	20.312		2.43114	2.99121	0.560066		Up	Up	Up		1.65e-06	3.41e-11	0.0532608		1.63e-05	5.16e-10	0.166717	K13523|1|5e-53|206|aly:ARALYDRAFT_907235|lysophosphatidic acid acyltransferase / lysophosphatidylinositol acyltransferase [EC:2.3.1.51 2.3.1.-]	GO:0043231//intracellular membrane-bounded organelle	GO:0016411//acylglycerol O-acyltransferase activity	GO:0046471//phosphatidylglycerol metabolic process	lysophosphatidic acid acyltransferase [Brassica napus]
CL10844.Contig2_NAU-YH	1890	7	40	47		1.1448	6.17417	6.68487		2.43114	2.5458	0.114655		Up	Up	Up		1.65e-06	2.05e-07	0.717732		1.63e-05	2.03e-06	0.8184	K11583|1|0.0|964|aly:ARALYDRAFT_489669|protein phosphatase 2 (formerly 2A), regulatory subunit B''	GO:0043231//intracellular membrane-bounded organelle;GO:0044444//cytoplasmic part	GO:0046872//metal ion binding	GO:0009943//adaxial/abaxial axis specification;GO:0009799//specification of symmetry;GO:0009933//meristem structural organization;GO:0010073//meristem maintenance	calcium-binding EF hand family protein [Arabidopsis lyrata subsp. lyrata]
Unigene21872_NAU-YH	432	3	17	60		2.14651	11.4801	37.3357		2.41907	4.12049	1.70142		Up	Up	Up		0.00230066	2.34e-13	3.31e-06		0.0114312	4.28e-12	3.95e-05	-	GO:0043231//intracellular membrane-bounded organelle	-	GO:0006950//response to stress	myb family transcription factor [Arabidopsis lyrata subsp. lyrata]
Unigene18399_NAU-YH	885	3	17	60		1.04779	5.60385	18.2249		2.41907	4.12049	1.70142		Up	Up	Up		0.00230066	2.34e-13	3.31e-06		0.0114277	4.28e-12	3.95e-05	-	GO:0009536//plastid	-	GO:0006952//defense response;GO:0006006//glucose metabolic process;GO:0006996//organelle organization;GO:0051603//proteolysis involved in cellular protein catabolic process	translational activator family protein [Arabidopsis lyrata subsp. lyrata]
CL6171.Contig2_NAU-YH	1164	6	34	115		1.59328	8.52131	26.5584		2.41907	4.05909	1.64002		Up	Up	Up		1.12e-05	2.6e-24	2.92e-10		9.5e-05	9.29e-23	6.21e-09	-	GO:0042579//microbody;GO:0009536//plastid	-	-	hypothetical protein ARALYDRAFT_496271 [Arabidopsis lyrata subsp. lyrata]
Unigene31687_NAU-YH	912	3	17	54		1.01677	5.43794	15.9168		2.41907	3.96849	1.54942		Up	Up	Up		0.00230066	7.46e-12	3.75e-05		0.0114111	1.2e-10	0.000361126	-	GO:0043231//intracellular membrane-bounded organelle;GO:0031234//extrinsic to internal side of plasma membrane;GO:0031461//cullin-RING ubiquitin ligase complex	GO:0016772//transferase activity, transferring phosphorus-containing groups;GO:0005515//protein binding;GO:0060089	GO:0007602//phototransduction;GO:0003006//developmental process involved in reproduction;GO:0048572;GO:0048580;GO:0006259//DNA metabolic process;GO:0009640//photomorphogenesis;GO:0009657//plastid organization	protein SUPPRESSOR OF PHYA-105 1 [Arabidopsis thaliana]
Unigene29519_NAU-YH	347	3	17	51		2.67231	14.2922	39.5092		2.41907	3.88603	1.46696		Up	Up	Up		0.00230066	4.16e-11	0.00012014		0.0114173	6.25e-10	0.0010206	K11596|1|4e-45|177|aly:ARALYDRAFT_473977|argonaute	GO:0043231//intracellular membrane-bounded organelle;GO:0044425//membrane part;GO:0044444//cytoplasmic part	GO:0004519//endonuclease activity;GO:0008135//translation factor activity, nucleic acid binding	GO:0007015//actin filament organization;GO:0010051//xylem and phloem pattern formation;GO:0003006//developmental process involved in reproduction;GO:0009639//response to red or far red light;GO:0030422//production of siRNA involved in RNA interference;GO:0009799//specification of symmetry;GO:0007059//chromosome segregation;GO:0009790//embryo development;GO:0060918//auxin transport;GO:0009791//pos…	protein argonaute 1 [Arabidopsis thaliana]
Unigene17789_NAU-YH	556	3	17	51		1.66779	8.91979	24.6577		2.41907	3.88603	1.46696		Up	Up	Up		0.00230066	4.16e-11	0.00012014		0.0114298	6.25e-10	0.00102115	K11817|1|2e-69|259|ath:AT5G20960|indole-3-acetaldehyde oxidase [EC:1.2.3.7];K09842|2|5e-48|188|aly:ARALYDRAFT_481603|abscisic-aldehyde oxidase [EC:1.2.3.14]	GO:0030312//external encapsulating structure;GO:0009536//plastid	GO:0051536//iron-sulfur cluster binding;GO:0018488//aryl-aldehyde oxidase activity;GO:0046914//transition metal ion binding;GO:0016616//oxidoreductase activity, acting on the CH-OH group of donors, NAD or NADP as acceptor;GO:0044389;GO:0000166//nucleotide binding;GO:0016641//oxidoreductase activity, acting on the CH-NH2 group of donors, oxygen as acceptor;GO:0004029//aldehyde dehydrogenase (NAD) …	GO:0009687//abscisic acid metabolic process;GO:0009850//auxin metabolic process;GO:1901564;GO:0019757;GO:0009832//plant-type cell wall biogenesis	aldehyde oxidase [Brassica rapa subsp. pekinensis]
Unigene28371_NAU-YH	520	3	17	50		1.78325	9.53731	25.8478		2.41907	3.85746	1.43839		Up	Up	Up		0.00230066	7.37e-11	0.000175575		0.0114104	1.08e-09	0.00143152	-	-	-	-	calcium-binding EF hand family protein [Arabidopsis lyrata subsp. lyrata]
CL2672.Contig4_NAU-YH	466	3	17	47		1.9899	10.6425	27.1125		2.41907	3.76819	1.34912		Up	Up	Up		0.00230066	4.06e-10	0.000533428		0.0114284	5.55e-09	0.00381882	K11817|1|3e-57|218|ath:AT5G20960|indole-3-acetaldehyde oxidase [EC:1.2.3.7];K09842|2|4e-45|178|rcu:RCOM_0951470|abscisic-aldehyde oxidase [EC:1.2.3.14]	GO:0030312//external encapsulating structure;GO:0009536//plastid	GO:0051536//iron-sulfur cluster binding;GO:0018488//aryl-aldehyde oxidase activity;GO:0046914//transition metal ion binding;GO:0016616//oxidoreductase activity, acting on the CH-OH group of donors, NAD or NADP as acceptor;GO:0000166//nucleotide binding;GO:0016641//oxidoreductase activity, acting on the CH-NH2 group of donors, oxygen as acceptor;GO:0048037//cofactor binding	GO:0009687//abscisic acid metabolic process;GO:0009850//auxin metabolic process;GO:1901564;GO:0009832//plant-type cell wall biogenesis	aldehyde oxidase [Brassica rapa subsp. pekinensis]
Unigene13994_NAU-YH	289	3	17	45		3.20862	17.1606	41.8574		2.41907	3.70546	1.28638		Up	Up	Up		0.00230066	1.26e-09	0.00109249		0.0114339	1.62e-08	0.00714241	K05236|1|3e-10|61.6|ota:Ot04g01690|coatomer protein complex, subunit alpha (xenin)	-	-	-	predicted protein [Micromonas pusilla CCMP1545]
Unigene16117_NAU-YH	590	3	17	35		1.57168	8.40577	15.9468		2.41907	3.34289	0.923814		Up	Up	Up		0.00230066	3.33e-07	0.0279946		0.0114263	3.19e-06	0.103412	K11968|1|3e-49|192|aly:ARALYDRAFT_470601|ariadne-1	GO:0044424//intracellular part	GO:0046914//transition metal ion binding;GO:0097159//organic cyclic compound binding	GO:0044248//cellular catabolic process;GO:0044238//primary metabolic process;GO:0044260;GO:1901575;GO:0044699	hypothetical protein ARALYDRAFT_470601 [Arabidopsis lyrata subsp. lyrata]
gi|161519100|gb|EY899194.1|EY899194	532	3	17	34		1.74303	9.32219	17.1801		2.41907	3.30107	0.881994		Up	Up	Up		0.00230066	5.76e-07	0.0373378		0.0114187	5.32e-06	0.130425	-	-	-	-	hypothetical protein ARALYDRAFT_895203 [Arabidopsis lyrata subsp. lyrata]
gi|158943173|gb|EX905025.1|EX905025	798	3	17	31		1.16202	6.21479	10.4428		2.41907	3.1678	0.748728		Up	Up	Up		0.00230066	2.95e-06	0.0845288		0.0114332	2.42e-05	0.238174	-	GO:0043231//intracellular membrane-bounded organelle	GO:0003676//nucleic acid binding;GO:0001071//nucleic acid binding transcription factor activity	GO:0010065;GO:0006351//transcription, DNA-dependent	hypothetical protein ARALYDRAFT_919576 [Arabidopsis lyrata subsp. lyrata]
Unigene14139_NAU-YH	204	3	17	29		4.54554	24.3108	38.2142		2.41907	3.07158	0.652512		Up	Up	Up		0.00230066	8.64e-06	0.139726		0.0114222	6.56e-05	0.340849	-	-	-	-	-
Unigene30628_NAU-YH	567	6	34	58		3.27087	17.4935	27.4981		2.41907	3.07158	0.652512		Up	Up	Up		1.12e-05	1.74e-10	0.0350574		9.5e-05	2.47e-09	0.123249	-	-	-	-	aspartyl protease family protein [Arabidopsis lyrata subsp. lyrata]
Unigene16612_NAU-YH	434	3	17	29		2.13662	11.4272	17.9624		2.41907	3.07158	0.652512		Up	Up	Up		0.00230066	8.64e-06	0.139726		0.0114291	6.56e-05	0.340934	K12446|1|7e-77|283|ath:AT3G42850|L-arabinokinase [EC:2.7.1.46]	GO:0009536//plastid	GO:0016773//phosphotransferase activity, alcohol group as acceptor;GO:0032550	GO:0019321//pentose metabolic process;GO:0016310//phosphorylation;GO:0019318//hexose metabolic process	putative galactokinase protein [Olimarabidopsis pumila]
gi|161534183|gb|EY906215.1|EY906215	525	12	68	89		7.06508	37.7859	45.5709		2.41907	2.68934	0.270265		Up	Up	Up		3.58e-10	1.13e-13	0.24669		5.69e-09	2.12e-12	0.480496	K08770|1|6e-90|327|mtr:MTR_8g018230|ubiquitin C	-	-	GO:0044767;GO:0014070//response to organic cyclic compound	PREDICTED: polyubiquitin-like isoform 1 [Solanum lycopersicum]
CL8497.Contig1_NAU-YH	406	6	34	41		4.56794	24.4306	27.1466		2.41907	2.57116	0.152083		Up	Up	Up		1.12e-05	1.13e-06	0.656084		9.5e-05	9.97e-06	0.781084	K01869|1|3e-73|271|aly:ARALYDRAFT_471060|leucyl-tRNA synthetase [EC:6.1.1.4]	GO:0009536//plastid;GO:0005911//cell-cell junction	GO:0032550;GO:0052689;GO:0004812//aminoacyl-tRNA ligase activity	GO:0006448//regulation of translational elongation;GO:0006418//tRNA aminoacylation for protein translation;GO:0006596//polyamine biosynthetic process	ATP binding protein [Arabidopsis lyrata subsp. lyrata]
Unigene17615_NAU-YH	932	6	34	39		1.9899	10.6425	11.2488		2.41907	2.49901	0.079934		Up	Up	Up		1.12e-05	3.05e-06	0.819608		9.5e-05	2.5e-05	0.903549	-	-	-	GO:0009698//phenylpropanoid metabolic process	structural constituent of ribosome [Arabidopsis lyrata subsp. lyrata]
CL7316.Contig6_NAU-YH	503	8	45	68		4.91606	26.0991	36.3411		2.40842	2.88603	0.477604		Up	Up	Up		4.11e-07	1.87e-11	0.0846752		4.45e-06	2.91e-10	0.238518	K00164|1|4e-91|331|aly:ARALYDRAFT_485968|2-oxoglutarate dehydrogenase E1 component [EC:1.2.4.2]	GO:0043231//intracellular membrane-bounded organelle	GO:0046914//transition metal ion binding;GO:0016624//oxidoreductase activity, acting on the aldehyde or oxo group of donors, disulfide as acceptor;GO:0019842//vitamin binding	GO:0009060//aerobic respiration;GO:0006089//lactate metabolic process;GO:0010038//response to metal ion	At3g55410 [Arabidopsis thaliana]
Unigene1803_NAU-YH	811	5	28	54		1.90565	10.072	17.8991		2.402	3.23152	0.829527		Up	Up	Up		7.69e-05	2.98e-10	0.0122474		0.000555393	4.13e-09	0.0533862	-	-	-	-	kinase interacting KIP1-like protein [Arabidopsis thaliana]
gi|161567992|gb|EY939407.1|EY939407	656	5	28	36		2.35592	12.4519	14.7522		2.402	2.64656	0.244564		Up	Up	Up		7.69e-05	3.82e-06	0.508078		0.000555197	3.09e-05	0.709236	-	-	-	-	uncharacerized protein [Arabidopsis thaliana]
gi|167443286|gb|FD949849.1|FD949849	604	5	28	32		2.55875	13.5239	14.242		2.402	2.47664	0.074639		Up	Up	Up		7.69e-05	2.81e-05	0.848438		0.000555002	0.000192987	0.929193	K06630|1|4e-20|95.9|bdi:100824144|tyrosine 3-monooxygenase/tryptophan 5-monooxygenase activation protein	GO:0043231//intracellular membrane-bounded organelle;GO:0016020//membrane	-	GO:0048193//Golgi vesicle transport;GO:0016044//cellular membrane organization	protein RER1A [Arabidopsis thaliana]
Unigene30852_NAU-YH	733	17	95	142		7.16869	37.8094	52.0765		2.39897	2.86085	0.461886		Up	Up	Up		1.4e-13	2.43e-22	0.0152453		3e-12	7.9e-21	0.0644797	K14293|1|3e-119|425|aly:ARALYDRAFT_495420|importin subunit beta-1	GO:0009536//plastid;GO:0005635//nuclear envelope	GO:0022892	GO:0051169//nuclear transport;GO:0009664//plant-type cell wall organization;GO:0015031//protein transport	hypothetical protein ARALYDRAFT_495420 [Arabidopsis lyrata subsp. lyrata]
Unigene29638_NAU-YH	2229	26	145	554		3.60544	18.9775	66.8124		2.39604	4.21187	1.81583		Up	Up	Up		5.52e-20	7.37e-115	2.57e-50		1.81e-18	1.44e-112	3.28e-48	K00120|1|0.0|1246|aly:ARALYDRAFT_472044|[EC:1.1.-.-]	GO:0043231//intracellular membrane-bounded organelle	GO:0016832//aldehyde-lyase activity;GO:0046914//transition metal ion binding;GO:0016616//oxidoreductase activity, acting on the CH-OH group of donors, NAD or NADP as acceptor;GO:0036094//small molecule binding;GO:0048037//cofactor binding	GO:0006007//glucose catabolic process;GO:0009081//branched-chain amino acid metabolic process	ketose-bisphosphate aldolase class-II family protein [Arabidopsis lyrata subsp. lyrata]
Unigene30275_NAU-YH	518	7	39	101		4.17699	21.9642	52.4142		2.39462	3.64942	1.2548		Up	Up	Up		2.76e-06	5.79e-20	1.36e-06		2.62e-05	1.65e-18	1.72e-05	K10592|1|2e-81|298|aly:ARALYDRAFT_684483|E3 ubiquitin-protein ligase HUWE1 [EC:6.3.2.19]	GO:0044464//cell part	GO:0019787//small conjugating protein ligase activity	GO:0032446//protein modification by small protein conjugation	predicted protein [Arabidopsis lyrata subsp. lyrata]
CL11310.Contig1_NAU-YH	867	7	39	88		2.49559	13.1228	27.2848		2.39462	3.45064	1.05602		Up	Up	Up		2.76e-06	8e-17	8.6e-05		2.62e-05	1.89e-15	0.000756334	K10592|1|3e-110|395|ath:AT1G70320|E3 ubiquitin-protein ligase HUWE1 [EC:6.3.2.19]	-	-	-	F14J16.10 [Arabidopsis thaliana]
Unigene27046_NAU-YH	1682	7	39	67		1.28637	6.76424	10.7079		2.39462	3.0573	0.662681		Up	Up	Up		2.76e-06	6.99e-12	0.0214834		2.62e-05	1.13e-10	0.0843029	K13217|1|0.0|990|ath:AT5G46400|pre-mRNA-processing factor 39	GO:0043231//intracellular membrane-bounded organelle	-	GO:0010467//gene expression	pre-mRNA-processing factor 39 [Arabidopsis thaliana]
CL99.Contig1_NAU-YH	1012	7	39	47		2.13802	11.2425	12.4846		2.39462	2.5458	0.151181		Up	Up	Up		2.76e-06	2.05e-07	0.634548		2.61e-05	2.03e-06	0.767586	K03921|1|5e-156|548|aly:ARALYDRAFT_903770|acyl-[acyl-carrier-protein] desaturase [EC:1.14.19.2]	GO:0031976;GO:0009532//plastid stroma	GO:0016215;GO:0046872//metal ion binding	GO:0016109;GO:0006732//coenzyme metabolic process;GO:0006779//porphyrin-containing compound biosynthetic process;GO:0006090//pyruvate metabolic process;GO:0006753//nucleoside phosphate metabolic process;GO:0006633//fatty acid biosynthetic process;GO:0046471//phosphatidylglycerol metabolic process;GO:0006996//organelle organization;GO:0006970//response to osmotic stress;GO:0002252;GO:0006544//glyc…	RecName: Full=Acyl-[acyl-carrier-protein] desaturase, chloroplastic; AltName: Full=Stearoyl-ACP desaturase; Flags: Precursor
CL8334.Contig2_NAU-YH	839	7	39	45		2.57888	13.5607	14.4181		2.39462	2.48306	0.088445		Up	Up	Up		2.76e-06	5.49e-07	0.785204		2.62e-05	5.1e-06	0.875628	-	GO:0009536//plastid	-	-	GYF domain-containing protein [Arabidopsis lyrata subsp. lyrata]
CL8456.Contig1_NAU-YH	1410	16	89	105		3.50748	18.4141	20.0183		2.3923	2.51281	0.120506		Up	Up	Up		9.05e-13	7.42e-15	0.565524		1.82e-11	1.52e-13	0.701889	K14413|1|5e-11|67.4|pop:POPTR_567039|beta-1,3-galactosyltransferase [EC:2.4.1.-]	GO:0043231//intracellular membrane-bounded organelle;GO:0031224//intrinsic to membrane	GO:0035250//UDP-galactosyltransferase activity	GO:0006464//cellular protein modification process	beta-1,3-galactosyltransferase 7 [Arabidopsis thaliana]
Unigene24233_NAU-YH	950	18	100	137		5.85658	30.7084	38.7663		2.3905	2.72667	0.33617		Up	Up	Up		3.57e-14	1.29e-20	0.0763158		8.03e-13	3.81e-19	0.225237	K00130|1|7e-158|554|aly:ARALYDRAFT_906054|betaine-aldehyde dehydrogenase [EC:1.2.1.8]	GO:0030312//external encapsulating structure;GO:0009536//plastid;GO:0042579//microbody	GO:0004029//aldehyde dehydrogenase (NAD) activity	GO:0006578//amino-acid betaine biosynthetic process;GO:0044710;GO:0009725//response to hormone stimulus;GO:0006970//response to osmotic stress;GO:0006725//cellular aromatic compound metabolic process	betaine aldehyde dehydrogenase [Brassica napus]
CL5306.Contig1_NAU-YH	559	11	61	77		6.08241	31.8345	37.0285		2.38788	2.60592	0.218043		Up	Up	Up		3.9e-09	1.21e-11	0.381286		5.47e-08	1.91e-10	0.634239	K12869|1|2e-89|325|ath:AT5G41770|crooked neck	GO:0043231//intracellular membrane-bounded organelle	-	GO:0006396//RNA processing	putative crooked neck protein / cell cycle protein [Arabidopsis thaliana]
Unigene25934_NAU-YH	1218	24	133	249		6.09058	31.8555	54.9553		2.38689	3.1736	0.786714		Up	Up	Up		2.27e-18	4.95e-42	2.23e-07		6.79e-17	3.28e-40	3.22e-06	K01952|1|0.0|779|ath:AT1G74260|phosphoribosylformylglycinamidine synthase [EC:6.3.5.3]	GO:0009532//plastid stroma	GO:0032550;GO:0016884//carbon-nitrogen ligase activity, with glutamine as amido-N-donor	GO:0006188//IMP biosynthetic process;GO:0009555//pollen development	putative phosphoribosylformylglycinamidine synthase; 25509-29950 [Arabidopsis thaliana]
CL13569.Contig1_NAU-YH	817	4	22	78		1.51333	7.85563	25.6643		2.376	4.08397	1.70796		Up	Up	Up		0.000537904	6.18e-17	9.87e-08		0.00318608	1.47e-15	1.51e-06	-	GO:0005911//cell-cell junction;GO:0015630//microtubule cytoskeleton;GO:0044444//cytoplasmic part	GO:0015631//tubulin binding	GO:0007010//cytoskeleton organization;GO:0007127//meiosis I;GO:0016458//gene silencing;GO:0015031//protein transport;GO:0006468//protein phosphorylation;GO:0051726//regulation of cell cycle;GO:0009606//tropism;GO:0000087//M phase of mitotic cell cycle;GO:0000919//cell plate assembly;GO:0034968//histone lysine methylation	hypothetical protein ARALYDRAFT_482523 [Arabidopsis lyrata subsp. lyrata]
Unigene22492_NAU-YH	565	2	11	33		1.09415	5.67969	15.7008		2.376	3.84296	1.46696		Up	Up	Up		0.0173319	1.67e-07	0.00210484		0.0619254	1.68e-06	0.0125058	K03655|1|1e-54|210|ath:AT2G01440|ATP-dependent DNA helicase RecG [EC:3.6.4.12]	GO:0043231//intracellular membrane-bounded organelle	GO:0003678//DNA helicase activity;GO:0042623//ATPase activity, coupled;GO:0032550	GO:0006259//DNA metabolic process	ATP-dependent DNA helicase RecG [Arabidopsis thaliana]
gi|156164499|gb|EW724645.1|EW724645	681	2	11	33		0.907774	4.71223	13.0264		2.376	3.84296	1.46696		Up	Up	Up		0.0173319	1.67e-07	0.00210484		0.0620091	1.68e-06	0.0125105	K01840|1|6e-81|201|pop:POPTR_748018|phosphomannomutase [EC:5.4.2.8]	GO:0044424//intracellular part	GO:0016868//intramolecular transferase activity, phosphotransferases	GO:0019852//L-ascorbic acid metabolic process;GO:0006013//mannose metabolic process;GO:0009226//nucleotide-sugar biosynthetic process;GO:0006970//response to osmotic stress	phosphomannomutase [Arabidopsis thaliana]
gi|161568361|gb|EY939772.1|EY939772	727	4	22	58		1.70067	8.82813	21.4462		2.376	3.65655	1.28054		Up	Up	Up		0.000537904	5.57e-12	0.00021187		0.00318723	9.06e-11	0.00169676	-	GO:0043231//intracellular membrane-bounded organelle;GO:0005911//cell-cell junction;GO:0044444//cytoplasmic part;GO:0031090//organelle membrane	GO:0005488//binding	GO:0009626//plant-type hypersensitive response;GO:0015748;GO:0016044//cellular membrane organization;GO:0006605//protein targeting;GO:0016482//cytoplasmic transport;GO:0015992//proton transport;GO:0006865//amino acid transport	hypothetical protein ARALYDRAFT_328945 [Arabidopsis lyrata subsp. lyrata]
gi|161574987|gb|EY946345.1|EY946345	796	2	11	28		0.776626	4.03144	9.45588		2.376	3.60592	1.22992		Up	Up	Up		0.0173319	2.85e-06	0.0135346		0.0620767	2.35e-05	0.0582526	-	GO:0005911//cell-cell junction;GO:0043231//intracellular membrane-bounded organelle	-	GO:0008380//RNA splicing;GO:0000097//sulfur amino acid biosynthetic process	NHL domain-containing protein [Arabidopsis thaliana]
Unigene11054_NAU-YH	787	2	11	26		0.785507	4.07754	8.88088		2.376	3.49901	1.123		Up	Up	Up		0.0173319	8.76e-06	0.0270326		0.0619092	6.64e-05	0.100712	K01051|1|1e-97|354|aly:ARALYDRAFT_905425|pectinesterase [EC:3.1.1.11]	GO:0005618//cell wall	GO:0030234//enzyme regulator activity;GO:0052689	GO:0071555//cell wall organization;GO:0000272//polysaccharide catabolic process;GO:0044092//negative regulation of molecular function	predicted protein [Arabidopsis lyrata subsp. lyrata]
gi|158661544|gb|EX771435.1|EX771435	585	2	11	25		1.05674	5.48551	11.4879		2.376	3.44242	1.06642		Up	Up	Up		0.0173319	1.53e-05	0.0377162		0.0621201	0.000111042	0.131454	-	GO:0009536//plastid	-	GO:0009886//post-embryonic morphogenesis;GO:0006605//protein targeting;GO:0008652//cellular amino acid biosynthetic process;GO:0003006//developmental process involved in reproduction	pentatricopeptide repeat-containing protein [Arabidopsis lyrata subsp. lyrata]
gi|154167694|gb|EV538968.1|EV538968	754	2	11	24		0.819886	4.256	8.55652		2.376	3.38353	1.00753		Up	Up	Up		0.0173319	2.66e-05	0.0521414		0.0620037	0.000183916	0.164215	K05917|1|7e-133|471|aly:ARALYDRAFT_471307|cytochrome P450, family 51 (sterol 14-demethylase) [EC:1.14.13.70]	GO:0043231//intracellular membrane-bounded organelle;GO:0016020//membrane	GO:0046906//tetrapyrrole binding;GO:0016741;GO:0046914//transition metal ion binding;GO:0016709//oxidoreductase activity, acting on paired donors, with incorporation or reduction of molecular oxygen, NAD(P)H as one donor, and incorporation of one atom of oxygen	GO:0016104//triterpenoid biosynthetic process;GO:0000097//sulfur amino acid biosynthetic process;GO:0008380//RNA splicing;GO:0006694//steroid biosynthetic process;GO:0003006//developmental process involved in reproduction	CYP51G1 [Arabidopsis lyrata subsp. lyrata]
Unigene14783_NAU-YH	776	2	11	24		0.796642	4.13534	8.31394		2.376	3.38353	1.00753		Up	Up	Up		0.0173319	2.66e-05	0.0521414		0.0619389	0.000183807	0.164169	-	GO:0009536//plastid	-	-	hypothetical protein [Arabidopsis thaliana]
gi|167495617|gb|FD981506.1|FD981506	744	4	22	47		1.66181	8.62641	16.9817		2.376	3.35316	0.977151		Up	Up	Up		0.000537904	2.52e-09	0.00739622		0.00318585	3.13e-08	0.0359707	K12812|1|3e-44|169|gmx:100796232|ATP-dependent RNA helicase UAP56/SUB2 [EC:3.6.4.13]	GO:0044464//cell part	GO:0042623//ATPase activity, coupled;GO:0032550	-	RNA helicase [Arabidopsis thaliana]
CL313.Contig1_NAU-YH	568	2	11	22		1.08837	5.64969	10.4119		2.376	3.258	0.881994		Up	Up	Up		0.0173319	8.02e-05	0.0967504		0.0620551	0.000503846	0.264118	K13123|1|3e-95|345|aly:ARALYDRAFT_489162|G patch domain-containing protein 1	GO:0043231//intracellular membrane-bounded organelle	GO:0003723//RNA binding	GO:0060918//auxin transport;GO:0009888//tissue development;GO:0007049//cell cycle;GO:0006402//mRNA catabolic process;GO:0009755//hormone-mediated signaling pathway;GO:0035195//gene silencing by miRNA;GO:0016246//RNA interference	hypothetical protein ARALYDRAFT_489162 [Arabidopsis lyrata subsp. lyrata]
CL11698.Contig2_NAU-YH	688	4	22	40		1.79708	9.32856	15.6289		2.376	3.12049	0.744491		Up	Up	Up		0.000537904	1.12e-07	0.0503176		0.00318333	1.15e-06	0.165143	K11647|1|2e-36|150|vvi:100249945|SWI/SNF-related matrix-associated actin-dependent regulator of chromatin subfamily A member 2/4 [EC:3.6.4.-]	GO:0043231//intracellular membrane-bounded organelle;GO:0044444//cytoplasmic part	GO:0017111//nucleoside-triphosphatase activity;GO:0032550;GO:0003676//nucleic acid binding	GO:0010160//formation of organ boundary;GO:0010468//regulation of gene expression;GO:0006338//chromatin remodeling	ATBRM/CHR2 [Arabidopsis lyrata subsp. lyrata]
CL3427.Contig1_NAU-YH	845	4	22	38		1.46318	7.59533	12.0888		2.376	3.04649	0.67049		Up	Up	Up		0.000537904	3.27e-07	0.0820042		0.00318677	3.14e-06	0.233324	-	GO:0012505//endomembrane system;GO:0005770//late endosome	-	GO:0016192//vesicle-mediated transport;GO:0015031//protein transport	probable vacuolar sorting-associated protein [imported] - Arabidopsis thaliana
CL2984.Contig4_NAU-YH	2050	6	33	56		0.904674	4.69613	7.3433		2.376	3.02096	0.644955		Up	Up	Up		1.87e-05	5.03e-10	0.0404548		0.000152644	6.78e-09	0.137265	K12196|1|0.0|776|ath:AT2G27600|vacuolar protein-sorting-associated protein 4	GO:0005911//cell-cell junction;GO:0005770//late endosome	GO:0032550;GO:0042623//ATPase activity, coupled	GO:0030001//metal ion transport;GO:0016044//cellular membrane organization;GO:0009062//fatty acid catabolic process;GO:0048193//Golgi vesicle transport;GO:0000904//cell morphogenesis involved in differentiation;GO:0010876//lipid localization;GO:0006625//protein targeting to peroxisome	vacuolar protein-sorting-associated protein 4 [Arabidopsis thaliana]
CL8497.Contig3_NAU-YH	346	6	33	52		5.36006	27.8239	40.4003		2.376	2.91404	0.53804		Up	Up	Up		1.87e-05	4.12e-09	0.0935846		0.000152675	5.02e-08	0.256261	K01869|1|1e-62|235|ath:AT1G09620|leucyl-tRNA synthetase [EC:6.1.1.4]	GO:0009536//plastid;GO:0005911//cell-cell junction	GO:0032550;GO:0052689;GO:0004812//aminoacyl-tRNA ligase activity	GO:0006448//regulation of translational elongation;GO:0006418//tRNA aminoacylation for protein translation;GO:0006596//polyamine biosynthetic process	Strong similarity to S. pombe leucyl-tRNA synthetase (gb|Z73100) [Arabidopsis thaliana]
CL5381.Contig1_NAU-YH	1238	4	22	34		0.998698	5.18421	7.3827		2.376	2.88603	0.510025		Up	Up	Up		0.000537904	2.7e-06	0.199044		0.0031847	2.24e-05	0.42867	-	-	GO:0004672//protein kinase activity	GO:0006468//protein phosphorylation	hypothetical protein ARALYDRAFT_475952 [Arabidopsis lyrata subsp. lyrata]
Unigene23071_NAU-YH	1383	8	44	62		1.78798	9.28135	12.0511		2.376	2.75276	0.376759		Up	Up	Up		6.83e-07	4.1e-10	0.186784		7.16e-06	5.6e-09	0.408707	K01537|1|0.0|692|aly:ARALYDRAFT_490855|Ca2+-transporting ATPase [EC:3.6.3.8]	GO:0043231//intracellular membrane-bounded organelle;GO:0031224//intrinsic to membrane;GO:0031090//organelle membrane	GO:0046914//transition metal ion binding;GO:0032550;GO:0005515//protein binding;GO:0019829//cation-transporting ATPase activity;GO:0046873//metal ion transmembrane transporter activity;GO:0016836//hydro-lyase activity	GO:0006865//amino acid transport;GO:0009696//salicylic acid metabolic process;GO:0015672//monovalent inorganic cation transport;GO:0006984//ER-nucleus signaling pathway;GO:0015748;GO:0010243//response to organic nitrogen;GO:0016044//cellular membrane organization;GO:0009152//purine ribonucleotide biosynthetic process;GO:0006816//calcium ion transport;GO:0016482//cytoplasmic transport;GO:0006605//…	hypothetical protein ARALYDRAFT_490855 [Arabidopsis lyrata subsp. lyrata]
CL937.Contig6_NAU-YH	1457	4	22	31		0.848585	4.40498	5.71952		2.376	2.75276	0.376759		Up	Up	Up		0.000537904	1.28e-05	0.355156		0.0031831	9.42e-05	0.597375	-	GO:0044464//cell part	-	-	hypothetical protein ARALYDRAFT_892138 [Arabidopsis lyrata subsp. lyrata]
Unigene30904_NAU-YH	376	6	33	45		4.9324	25.6039	32.1723		2.376	2.70546	0.329453		Up	Up	Up		1.87e-05	1.52e-07	0.323376		0.000152614	1.53e-06	0.566533	K12400|1|1e-33|139|aly:ARALYDRAFT_890724|AP-4 complex subunit epsilon-1	GO:0043234//protein complex;GO:0005911//cell-cell junction;GO:0044444//cytoplasmic part	GO:0005515//protein binding	GO:0006486//protein glycosylation;GO:0006006//glucose metabolic process;GO:0015031//protein transport	hypothetical protein ARALYDRAFT_890724 [Arabidopsis lyrata subsp. lyrata]
Unigene1117_NAU-YH	385	4	22	26		3.2114	16.6703	18.1539		2.376	2.49901	0.123002		Up	Up	Up		0.000537904	0.000160446	0.776966		0.00318792	0.00094306	0.86838	-	-	-	-	-
CL7535.Contig1_NAU-YH	2464	6	33	39		0.752671	3.90709	4.25482		2.376	2.49901	0.123002		Up	Up	Up		1.87e-05	3.05e-06	0.725184		0.00015266	2.5e-05	0.824596	K13100|1|1e-15|84.0|aly:ARALYDRAFT_895889|pre-mRNA-splicing factor CWC22	-	GO:0003676//nucleic acid binding	GO:0003006//developmental process involved in reproduction;GO:0006310//DNA recombination	MIF4G domain and MA3 domain-containing protein [Arabidopsis thaliana]
Unigene642_NAU-YH	1944	13	71	90		2.06701	10.6547	12.4452		2.36588	2.58998	0.2241		Up	Up	Up		2.49e-10	2.58e-13	0.330426		4.03e-09	4.7e-12	0.567861	K08193|1|3e-38|158|cme:CMP354C|MFS transporter, ACS family, solute carrier family 17 (sodium-dependent inorganic phosphate cotransporter), other	GO:0031224//intrinsic to membrane	-	GO:0044763	hypothetical protein ARALYDRAFT_910078 [Arabidopsis lyrata subsp. lyrata]
CL8362.Contig2_NAU-YH	1865	85	464	511		14.0875	72.5804	73.6545		2.36516	2.38636	0.021193		Up	Up	Up		1.01e-59	5.91e-63	0.820254		1.06e-57	6.01e-61	0.904172	-	GO:0009579//thylakoid;GO:0044425//membrane part	-	-	binding protein [Arabidopsis lyrata subsp. lyrata]
Unigene26150_NAU-YH	810	9	49	70		3.43441	17.6478	23.2311		2.36136	2.75792	0.396567		Up	Up	Up		1.7e-07	2.79e-11	0.14071		1.94e-06	4.24e-10	0.342993	-	GO:0043231//intracellular membrane-bounded organelle	GO:0046914//transition metal ion binding	GO:0010243//response to organic nitrogen	zinc finger family protein [Arabidopsis lyrata subsp. lyrata]
CL12131.Contig2_NAU-YH	319	7	38	50		6.78269	34.7515	42.1344		2.35714	2.63507	0.277923		Up	Up	Up		4.59e-06	4.6e-08	0.375282		4.16e-05	4.95e-07	0.626271	-	GO:0043231//intracellular membrane-bounded organelle;GO:0044444//cytoplasmic part	GO:0031072//heat shock protein binding;GO:0042802//identical protein binding	GO:0003002//regionalization;GO:0009755//hormone-mediated signaling pathway;GO:0006351//transcription, DNA-dependent;GO:0003006//developmental process involved in reproduction	wus-interacting protein 1 [Arabidopsis lyrata subsp. lyrata]
gi|156157962|gb|EW718108.1|EW718108	566	7	38	42		3.82275	19.5861	19.9476		2.35714	2.38353	0.026384		Up	Up	Up		4.59e-06	2.36e-06	0.940184		4.16e-05	1.97e-05	0.950032	-	-	-	-	-
Unigene21139_NAU-YH	2199	17	92	150		2.38956	12.2051	18.3368		2.35267	2.93992	0.587251		Up	Up	Up		6.3e-13	3.87e-24	0.00191616		1.29e-11	1.37e-22	0.011462	-	GO:0031461//cullin-RING ubiquitin ligase complex	-	GO:0007010//cytoskeleton organization;GO:0033205//cell cycle cytokinesis	transducin family protein / WD-40 repeat family protein [Arabidopsis thaliana]
CL2760.Contig2_NAU-YH	1214	10	54	83		2.5461	12.9764	18.3788		2.34953	2.85168	0.502146		Up	Up	Up		4.25e-08	1.47e-13	0.045799		5.27e-07	2.73e-12	0.15293	K14500|1|2e-180|630|ath:AT4G35230|BR-signaling kinase [EC:2.7.11.1]	GO:0005911//cell-cell junction;GO:0043231//intracellular membrane-bounded organelle;GO:0044459//plasma membrane part	GO:0016301//kinase activity;GO:0032550	GO:0007243//intracellular protein kinase cascade;GO:0006796//phosphate-containing compound metabolic process;GO:0009826//unidimensional cell growth;GO:0043401//steroid hormone mediated signaling pathway;GO:0006498//N-terminal protein lipidation	BR-signaling kinase 1 [Arabidopsis thaliana]
CL1919.Contig1_NAU-YH	238	5	27	34		6.49364	33.0954	38.4025		2.34953	2.5641	0.21457		Up	Up	Up		0.000128376	1.04e-05	0.57146		0.000879161	7.79e-05	0.707789	K01869|1|9e-35|142|aly:ARALYDRAFT_471060|leucyl-tRNA synthetase [EC:6.1.1.4]	GO:0009536//plastid;GO:0005911//cell-cell junction	GO:0032550;GO:0052689;GO:0004812//aminoacyl-tRNA ligase activity	GO:0006448//regulation of translational elongation;GO:0006418//tRNA aminoacylation for protein translation;GO:0006596//polyamine biosynthetic process	ATP binding protein [Arabidopsis lyrata subsp. lyrata]
gi|332788146|gb|FY440666.1|FY440666	781	23	124	162		9.10273	46.3181	55.7598		2.34721	2.61485	0.267648		Up	Up	Up		6.53e-17	4.01e-23	0.120261		1.78e-15	1.35e-21	0.301583	-	-	-	-	hypothetical protein [Arabidopsis thaliana]
Unigene29745_NAU-YH	672	13	70	147		5.97956	30.3885	58.8038		2.34542	3.2978	0.952383		Up	Up	Up		4.11e-10	3.03e-26	2.97e-06		6.47e-09	1.18e-24	3.57e-05	-	-	-	-	-
Unigene22129_NAU-YH	1140	8	43	92		2.1691	11.0038	21.694		2.34284	3.32213	0.979291		Up	Up	Up		1.13e-06	5.21e-17	0.000160054		1.14e-05	1.24e-15	0.00131441	K08193|1|9e-78|288|cre:CHLREDRAFT_130070|MFS transporter, ACS family, solute carrier family 17 (sodium-dependent inorganic phosphate cotransporter), other;K12303|4|3e-45|181|cre:CHLREDRAFT_78631|MFS transporter, ACS family, solute carrier family 17 (sodium-dependent inorganic phosphate cotransporter), member 9	GO:0031224//intrinsic to membrane;GO:0009534//chloroplast thylakoid	GO:0015103//inorganic anion transmembrane transporter activity;GO:0015291//secondary active transmembrane transporter activity	GO:0009696//salicylic acid metabolic process;GO:0007243//intracellular protein kinase cascade;GO:0009414//response to water deprivation;GO:0010243//response to organic nitrogen;GO:0009755//hormone-mediated signaling pathway;GO:0015698//inorganic anion transport;GO:0042743//hydrogen peroxide metabolic process;GO:0006605//protein targeting;GO:0009626//plant-type hypersensitive response;GO:0009314//…	sodium-dependent phosphate transport protein 1 [Arabidopsis thaliana]
Unigene29386_NAU-YH	757	8	43	90		3.26655	16.5712	31.9598		2.34284	3.29042	0.947583		Up	Up	Up		1.13e-06	1.55e-16	0.00028071		1.15e-05	3.58e-15	0.0021752	-	GO:0009536//plastid	GO:0017111//nucleoside-triphosphatase activity;GO:0032550	GO:0009606//tropism;GO:0006486//protein glycosylation	AAA-type ATPase family protein [Arabidopsis lyrata subsp. lyrata]
Unigene28956_NAU-YH	2280	49	263	739		6.64287	33.6513	87.1298		2.34078	3.71329	1.37251		Up	Up	Up		3.89e-34	2.82e-139	5.86e-45		2.24e-32	6.84e-137	6.56e-43	K00705|1|0.0|1296|aly:ARALYDRAFT_483146|4-alpha-glucanotransferase [EC:2.4.1.25]	GO:0009536//plastid	GO:0030247//polysaccharide binding;GO:0004133//glycogen debranching enzyme activity;GO:0016740//transferase activity;GO:0043167//ion binding	GO:0005982//starch metabolic process;GO:0071555//cell wall organization;GO:0048511//rhythmic process;GO:0044093;GO:0000023//maltose metabolic process	hypothetical protein ARALYDRAFT_483146 [Arabidopsis lyrata subsp. lyrata]
CL1435.Contig2_NAU-YH	1113	60	321	378		16.6629	84.1376	91.2964		2.33611	2.45392	0.117807		Up	Up	Up		3.17e-41	1.72e-48	0.282848		2.28e-39	1.33e-46	0.508923	K09286|1|2e-80|297|ath:AT3G16770|EREBP-like factor	GO:0043231//intracellular membrane-bounded organelle;GO:0016020//membrane	GO:0003676//nucleic acid binding;GO:0001071//nucleic acid binding transcription factor activity	GO:0000160//two-component signal transduction system (phosphorelay);GO:0009725//response to hormone stimulus;GO:0016265//death;GO:0009408//response to heat;GO:0006351//transcription, DNA-dependent;GO:0009607//response to biotic stimulus	ethylene-responsive transcription factor RAP2-3 [Arabidopsis thaliana]
Unigene15677_NAU-YH	682	3	16	56		1.35966	6.8441	22.073		2.33161	4.02096	1.68935		Up	Up	Up		0.00387006	2.36e-12	7.91e-06		0.017692	3.97e-11	8.74e-05	K06972|1|1e-82|303|aly:ARALYDRAFT_479430|	GO:0009532//plastid stroma;GO:0009526//plastid envelope;GO:0005576//extracellular region	GO:0004175//endopeptidase activity;GO:0046914//transition metal ion binding	GO:0010038//response to metal ion;GO:0051604//protein maturation;GO:0009657//plastid organization;GO:0042743//hydrogen peroxide metabolic process;GO:0003006//developmental process involved in reproduction	TPREP1 [Arabidopsis lyrata subsp. lyrata]
CL5199.Contig3_NAU-YH	248	3	16	33		3.73908	18.8213	35.77		2.33161	3.258	0.926388		Up	Up	Up		0.00387006	9.94e-07	0.0326234		0.017697	8.82e-06	0.115866	K05768|1|3e-21|97.8|vvi:100254775|gelsolin	GO:0015629//actin cytoskeleton;GO:0044444//cytoplasmic part	GO:0003779//actin binding	GO:0032989;GO:0006575//cellular modified amino acid metabolic process;GO:0042546//cell wall biogenesis;GO:0051273;GO:0016192//vesicle-mediated transport;GO:0007015//actin filament organization;GO:0006486//protein glycosylation;GO:0008104//protein localization;GO:0006725//cellular aromatic compound metabolic process;GO:0048588//developmental cell growth;GO:0006595//polyamine metabolic process	villin 2 [Arabidopsis thaliana]
CL8469.Contig2_NAU-YH	470	3	16	32		1.97296	9.93122	18.3025		2.33161	3.2136	0.881994		Up	Up	Up		0.00387006	1.71e-06	0.0435972		0.0177029	1.47e-05	0.146251	K11647|1|2e-48|189|vvi:100249945|SWI/SNF-related matrix-associated actin-dependent regulator of chromatin subfamily A member 2/4 [EC:3.6.4.-]	GO:0043231//intracellular membrane-bounded organelle;GO:0044444//cytoplasmic part	GO:0017111//nucleoside-triphosphatase activity;GO:0032550;GO:0003676//nucleic acid binding	GO:0010160//formation of organ boundary;GO:0010468//regulation of gene expression;GO:0006351//transcription, DNA-dependent;GO:0006338//chromatin remodeling	ATP-dependent helicase BRM [Arabidopsis thaliana]
Unigene20068_NAU-YH	896	3	16	32		1.03492	5.20946	9.60062		2.33161	3.2136	0.881994		Up	Up	Up		0.00387006	1.71e-06	0.0435972		0.0176842	1.47e-05	0.146226	K11450|1|6e-19|92.8|ppp:PHYPADRAFT_169206|lysine-specific histone demethylase 1 [EC:1.-.-.-]	GO:0043231//intracellular membrane-bounded organelle	GO:0003676//nucleic acid binding;GO:0016641//oxidoreductase activity, acting on the CH-NH2 group of donors, oxygen as acceptor	GO:0044710;GO:0009850//auxin metabolic process;GO:0010467//gene expression;GO:0009793//embryo development ending in seed dormancy	putative corticosteroid binding protein [Brassica napus]
Unigene25521_NAU-YH	505	3	16	31		1.83622	9.24292	16.5017		2.33161	3.1678	0.83619		Up	Up	Up		0.00387006	2.95e-06	0.057798		0.0177177	2.42e-05	0.177171	K03549|1|1e-06|50.8|gmx:100814313|KUP system potassium uptake protein	GO:0005773//vacuole;GO:0031090//organelle membrane	GO:0046873//metal ion transmembrane transporter activity	GO:0030001//metal ion transport	hypothetical protein ARALYDRAFT_325492 [Arabidopsis lyrata subsp. lyrata]
CL696.Contig1_NAU-YH	1245	6	32	61		1.48962	7.49827	13.171		2.33161	3.14434	0.812732		Up	Up	Up		3.11e-05	3.51e-11	0.00881726		0.000242374	5.31e-10	0.0414699	K00927|1|0.0|651|aly:ARALYDRAFT_477124|phosphoglycerate kinase [EC:2.7.2.3]	GO:0009532//plastid stroma;GO:0005911//cell-cell junction;GO:0031090//organelle membrane;GO:0005576//extracellular region	GO:0016301//kinase activity	GO:0006007//glucose catabolic process;GO:0010038//response to metal ion;GO:0033554//cellular response to stress;GO:0006796//phosphate-containing compound metabolic process	hypothetical protein ARALYDRAFT_477124 [Arabidopsis lyrata subsp. lyrata]
Unigene25939_NAU-YH	684	12	64	87		5.42275	27.2963	34.1917		2.33161	2.65655	0.324938		Up	Up	Up		2.69e-09	3.09e-13	0.17246		3.86e-08	5.6e-12	0.388295	K01952|1|1e-110|397|aly:ARALYDRAFT_476563|phosphoribosylformylglycinamidine synthase [EC:6.3.5.3]	GO:0009532//plastid stroma	GO:0032550;GO:0016884//carbon-nitrogen ligase activity, with glutamine as amido-N-donor	GO:0006188//IMP biosynthetic process;GO:0009555//pollen development	hypothetical protein ARALYDRAFT_476563 [Arabidopsis lyrata subsp. lyrata]
Unigene25945_NAU-YH	957	9	48	58		2.90687	14.6322	16.292		2.33161	2.48662	0.155013		Up	Up	Up		2.81e-07	1.12e-08	0.587034		3.11e-06	1.29e-07	0.725623	-	-	GO:0016741	GO:0008152//metabolic process	methyltransferase family protein [Arabidopsis lyrata subsp. lyrata]
CL7664.Contig1_NAU-YH	1422	13	69	80		2.82578	14.1557	15.1233		2.32466	2.42005	0.095398		Up	Up	Up		6.78e-10	3.4e-11	0.691562		1.04e-08	5.15e-10	0.790698	-	GO:0043231//intracellular membrane-bounded organelle	-	-	hypothetical protein ARALYDRAFT_910318 [Arabidopsis lyrata subsp. lyrata]
CL956.Contig1_NAU-YH	872	10	53	61		3.54469	17.7313	18.8049		2.32256	2.40738	0.084811		Up	Up	Up		7.02e-08	8.75e-09	0.759174		8.44e-07	1.03e-07	0.858094	-	GO:0043231//intracellular membrane-bounded organelle;GO:0044444//cytoplasmic part;GO:0016020//membrane	GO:0004672//protein kinase activity;GO:0032550	GO:0006796//phosphate-containing compound metabolic process;GO:0006464//cellular protein modification process	kinase family protein [Arabidopsis lyrata subsp. lyrata]
CL6472.Contig2_NAU-YH	1373	24	127	272		5.40301	26.9845	53.2544		2.32029	3.30107	0.980772		Up	Up	Up		4.53e-17	2.07e-47	6.85e-11		1.24e-15	1.57e-45	1.55e-09	K13462|1|4e-90|330|pop:POPTR_819432|guanine nucleotide-exchange factor	-	-	-	hypothetical protein ARALYDRAFT_470078 [Arabidopsis lyrata subsp. lyrata]
CL12718.Contig2_NAU-YH	1080	4	21	37		1.1448	5.67252	9.20948		2.30889	3.00802	0.69913		Up	Up	Up		0.000898012	5.57e-07	0.0750956		0.0049694	5.16e-06	0.221844	K03107|1|3e-154|542|aly:ARALYDRAFT_496370|signal recognition particle subunit SRP68	GO:0048500//signal recognition particle	GO:0005048//signal sequence binding;GO:0003723//RNA binding;GO:0043021//ribonucleoprotein complex binding	GO:0006613//cotranslational protein targeting to membrane	hypothetical protein ARALYDRAFT_496370 [Arabidopsis lyrata subsp. lyrata]
Unigene30604_NAU-YH	212	8	42	61		11.664	57.7955	77.3484		2.30889	2.7293	0.420414		Up	Up	Up		1.87e-06	6.82e-10	0.146995		1.83e-05	9.1e-09	0.342404	-	-	-	-	-
Unigene24862_NAU-YH	292	8	42	60		8.46841	41.9611	55.2364		2.30889	2.70546	0.396567		Up	Up	Up		1.87e-06	1.13e-09	0.173203		1.83e-05	1.47e-08	0.389836	-	-	-	-	-
CL6350.Contig1_NAU-YH	1240	4	21	29		0.997087	4.94058	6.28686		2.30889	2.65655	0.347658		Up	Up	Up		0.000898012	3.56e-05	0.407704		0.00497275	0.000241098	0.663919	-	-	-	-	hypothetical protein ARALYDRAFT_493010 [Arabidopsis lyrata subsp. lyrata]
gi|167497937|gb|FD978282.1|FD978282	723	4	21	28		1.71008	8.47347	10.4106		2.30889	2.60592	0.297032		Up	Up	Up		0.000898012	5.9e-05	0.484002		0.00497208	0.000380334	0.679377	K01873|1|3e-131|465|aly:ARALYDRAFT_471639|valyl-tRNA synthetase [EC:6.1.1.9]	-	-	-	hypothetical protein ARALYDRAFT_471639 [Arabidopsis lyrata subsp. lyrata]
CL13784.Contig1_NAU-YH	2300	12	63	81		1.61268	7.99085	9.46704		2.30889	2.55345	0.244564		Up	Up	Up		4.42e-09	6.08e-12	0.315636		6.18e-08	9.84e-11	0.55482	-	GO:0043231//intracellular membrane-bounded organelle;GO:0031461//cullin-RING ubiquitin ligase complex	GO:0032550;GO:0004672//protein kinase activity	GO:0006486//protein glycosylation	protein serine/threonine kinase [Arabidopsis thaliana]
Unigene22653_NAU-YH	631	14	73	108		6.85794	33.75	46.0099		2.29904	2.7461	0.447057		Up	Up	Up		2.82e-10	1.19e-16	0.0402744		4.53e-09	2.79e-15	0.136724	-	-	-	-	hypothetical protein [Raphanus sativus]
CL4450.Contig5_NAU-YH	2426	19	99	242		2.42079	11.9049	26.8152		2.298	3.4695	1.1715		Up	Up	Up		1.82e-13	3.62e-44	1.19e-12		3.86e-12	2.56e-42	3.17e-11	K11000|1|0.0|1450|aly:ARALYDRAFT_678169|callose synthase [EC:2.4.1.-]	GO:0043234//protein complex;GO:0005911//cell-cell junction;GO:0044444//cytoplasmic part;GO:0016020//membrane	GO:0035251//UDP-glucosyltransferase activity	GO:0052386//cell wall thickening;GO:0006074//(1->3)-beta-D-glucan metabolic process;GO:0016044//cellular membrane organization;GO:0009555//pollen development;GO:0042743//hydrogen peroxide metabolic process;GO:0003006//developmental process involved in reproduction;GO:0070646//protein modification by small protein removal	predicted protein [Arabidopsis lyrata subsp. lyrata]
Unigene29252_NAU-YH	297	5	26	66		5.20365	25.5386	59.7372		2.29508	3.52103	1.22595		Up	Up	Up		0.000213248	4.11e-13	0.000131274		0.00138713	7.38e-12	0.00110525	-	GO:0043231//intracellular membrane-bounded organelle	GO:0046914//transition metal ion binding;GO:0001071//nucleic acid binding transcription factor activity;GO:0097159//organic cyclic compound binding	GO:0006351//transcription, DNA-dependent;GO:0007243//intracellular protein kinase cascade;GO:0009755//hormone-mediated signaling pathway;GO:0042743//hydrogen peroxide metabolic process;GO:0006605//protein targeting;GO:0048869//cellular developmental process;GO:0009887//organ morphogenesis;GO:0009626//plant-type hypersensitive response;GO:0006470//protein dephosphorylation;GO:0009627//systemic acq…	zinc finger family protein [Arabidopsis lyrata subsp. lyrata]
CL2042.Contig1_NAU-YH	671	5	26	50		2.30326	11.304	20.0311		2.29508	3.12049	0.825411		Up	Up	Up		0.000213248	2.57e-09	0.0164722		0.00138768	3.2e-08	0.0685341	-	GO:0009536//plastid	-	GO:0009725//response to hormone stimulus;GO:0016049//cell growth;GO:0000904//cell morphogenesis involved in differentiation;GO:0006996//organelle organization;GO:0007154//cell communication	hypothetical protein ARALYDRAFT_311407 [Arabidopsis lyrata subsp. lyrata]
CL9554.Contig1_NAU-YH	753	15	78	123		6.15731	30.219	43.9104		2.29508	2.83419	0.539106		Up	Up	Up		7.13e-11	2.33e-19	0.00934514		1.22e-09	6.42e-18	0.0437742	-	GO:0043231//intracellular membrane-bounded organelle	-	GO:0009987//cellular process	hypothetical protein 24.t00016 [Brassica oleracea]
gi|166122352|gb|FD552923.1|FD552923	772	5	26	37		2.00192	9.82509	12.8837		2.29508	2.68609	0.391008		Up	Up	Up		0.000213248	2.3e-06	0.294104		0.00138647	1.92e-05	0.523935	K04646|1|5e-32|135|aly:ARALYDRAFT_896987|clathrin heavy chain	GO:0012510//trans-Golgi network transport vesicle membrane;GO:0009536//plastid;GO:0005905//coated pit;GO:0005911//cell-cell junction	GO:0005488//binding	GO:0016192//vesicle-mediated transport;GO:0015031//protein transport	hypothetical protein ARALYDRAFT_896987 [Arabidopsis lyrata subsp. lyrata]
Unigene5167_NAU-YH	701	5	26	35		2.20469	10.8202	13.4217		2.29508	2.60592	0.310837		Up	Up	Up		0.000213248	6.32e-06	0.411714		0.0013868	4.9e-05	0.669809	K01228|1|1e-115|413|aly:ARALYDRAFT_475845|mannosyl-oligosaccharide glucosidase [EC:3.2.1.106]	GO:0043231//intracellular membrane-bounded organelle	GO:0015926//glucosidase activity	GO:0044723;GO:0009913//epidermal cell differentiation	putative glucosidase I [Arabidopsis thaliana]
Unigene29708_NAU-YH	1178	10	52	64		2.62391	12.8777	14.6047		2.29508	2.47664	0.181554		Up	Up	Up		1.16e-07	2.05e-09	0.504864		1.36e-06	2.58e-08	0.70485	K11000|1|0.0|691|aly:ARALYDRAFT_907409|callose synthase [EC:2.4.1.-]	GO:0043234//protein complex;GO:0016020//membrane	GO:0035251//UDP-glucosyltransferase activity	GO:0052386//cell wall thickening;GO:0006074//(1->3)-beta-D-glucan metabolic process;GO:0016044//cellular membrane organization;GO:0009555//pollen development	callose synthase [Arabidopsis thaliana]
CL811.Contig2_NAU-YH	1465	5	26	32		1.05494	5.17745	5.87178		2.29508	2.47664	0.181554		Up	Up	Up		0.000213248	2.81e-05	0.641486		0.00138746	0.000193101	0.77076	-	GO:0044444//cytoplasmic part;GO:0016020//membrane	-	-	COP1-interacting protein-like protein [Arabidopsis thaliana]
Unigene1176_NAU-YH	7156	168	871	1455		7.25661	35.5082	54.6575		2.29078	2.91305	0.622269		Up	Up	Up		1.73e-106	8.16e-219	1.78e-24		3.49e-104	3.4e-216	1e-22	K11647|1|6e-148|525|cme:CMM316C|SWI/SNF-related matrix-associated actin-dependent regulator of chromatin subfamily A member 2/4 [EC:3.6.4.-]	GO:0043231//intracellular membrane-bounded organelle;GO:0044444//cytoplasmic part	GO:1901363;GO:0017111//nucleoside-triphosphatase activity;GO:0097159//organic cyclic compound binding	GO:0009908//flower development;GO:0007010//cytoskeleton organization;GO:0009639//response to red or far red light;GO:0009756//carbohydrate mediated signaling;GO:0010160//formation of organ boundary;GO:0006305;GO:0030422//production of siRNA involved in RNA interference;GO:0048507//meristem development;GO:0006338//chromatin remodeling;GO:0032446//protein modification by small protein conjugation;G…	ATPase splayed [Arabidopsis thaliana]
Unigene28988_NAU-YH	1234	11	57	76		2.75532	13.4754	16.556		2.29003	2.58706	0.297032		Up	Up	Up		2.89e-08	1.99e-11	0.242056		3.65e-07	3.09e-10	0.473292	K00921|1|0.0|688|aly:ARALYDRAFT_491361|1-phosphatidylinositol-3-phosphate 5-kinase [EC:2.7.1.150]	GO:0043231//intracellular membrane-bounded organelle	GO:0032550;GO:0046914//transition metal ion binding;GO:0016307//phosphatidylinositol phosphate kinase activity	GO:0046488//phosphatidylinositol metabolic process;GO:0051276//chromosome organization;GO:0048229//gametophyte development;GO:0016044//cellular membrane organization;GO:0042743//hydrogen peroxide metabolic process;GO:0009653//anatomical structure morphogenesis;GO:0003006//developmental process involved in reproduction;GO:0070646//protein modification by small protein removal	hypothetical protein ARALYDRAFT_491361 [Arabidopsis lyrata subsp. lyrata]
CL2109.Contig2_NAU-YH	244	6	31	65		7.60075	37.064	71.6112		2.28581	3.23597	0.950166		Up	Up	Up		5.14e-05	4.07e-12	0.00202158		0.000382212	6.73e-11	0.0120485	K14005|1|5e-41|163|ath:AT3G63460|protein transport protein SEC31	GO:0005911//cell-cell junction;GO:0031461//cullin-RING ubiquitin ligase complex;GO:0044444//cytoplasmic part	-	GO:0006498//N-terminal protein lipidation;GO:0006006//glucose metabolic process	protein transport protein SEC31 [Arabidopsis thaliana]
Unigene23933_NAU-YH	612	12	62	85		6.06073	29.5543	37.3357		2.28581	2.62299	0.337189		Up	Up	Up		7.27e-09	8.38e-13	0.162624		9.9e-08	1.47e-11	0.368861	K12827|1|3e-75|279|aly:ARALYDRAFT_487419|splicing factor 3A subunit 3	GO:0043231//intracellular membrane-bounded organelle;GO:0044444//cytoplasmic part	GO:0046914//transition metal ion binding;GO:0097159//organic cyclic compound binding	GO:0009908//flower development;GO:0006351//transcription, DNA-dependent;GO:0009639//response to red or far red light;GO:0000338//protein deneddylation;GO:0009756//carbohydrate mediated signaling;GO:0006310//DNA recombination;GO:0009560//embryo sac egg cell differentiation;GO:0006997//nucleus organization;GO:0032446//protein modification by small protein conjugation;GO:0009409//response to cold;GO…	hypothetical protein ARALYDRAFT_487419 [Arabidopsis lyrata subsp. lyrata]
gi|167443632|gb|FD949235.1|FD949235	651	6	31	34		2.84882	13.8919	14.0396		2.28581	2.30107	0.015261		Up	Up	Up		5.14e-05	3.43e-05	0.97168		0.000382282	0.000233506	0.976486	K15304|1|2e-33|140|aly:ARALYDRAFT_892248|Ran-binding protein 3	-	-	-	nucleoporin 50 protein [Arabidopsis thaliana]
Unigene15247_NAU-YH	3041	38	196	502		3.86244	18.8027	44.3756		2.28335	3.52218	1.23883		Up	Up	Up		4.15e-25	3.75e-91	9.15e-27		1.75e-23	5.58e-89	5.65e-25	K12604|1|0.0|1570|aly:ARALYDRAFT_887229|CCR4-NOT transcription complex subunit 1	GO:0044444//cytoplasmic part	-	GO:0022610;GO:0033205//cell cycle cytokinesis;GO:0007015//actin filament organization;GO:0000904//cell morphogenesis involved in differentiation	hypothetical protein ARALYDRAFT_887229 [Arabidopsis lyrata subsp. lyrata]
CL5063.Contig1_NAU-YH	2246	91	469	589		12.5235	60.9177	70.4957		2.28222	2.49289	0.210674		Up	Up	Up		7.05e-58	5.53e-76	0.0181721		7.17e-56	6.78e-74	0.0744415	K05658|1|0.0|1169|aly:ARALYDRAFT_493065|ATP-binding cassette, subfamily B (MDR/TAP), member 1	GO:0031224//intrinsic to membrane	GO:0032550;GO:0042626//ATPase activity, coupled to transmembrane movement of substances	GO:0009154//purine ribonucleotide catabolic process;GO:0044763;GO:0051234//establishment of localization	P-glycoprotein 9 [Arabidopsis lyrata subsp. lyrata]
CL9009.Contig1_NAU-YH	1209	13	67	75		3.32362	16.167	16.676		2.28222	2.32694	0.044724		Up	Up	Up		1.83e-09	3.67e-10	0.857826		2.67e-08	5.05e-09	0.93366	K02519|1|2e-170|596|ath:AT4G11160|translation initiation factor IF-2	GO:0043231//intracellular membrane-bounded organelle	GO:0032550;GO:0017111//nucleoside-triphosphatase activity;GO:0008135//translation factor activity, nucleic acid binding	GO:0009653//anatomical structure morphogenesis;GO:0006412//translation;GO:0003006//developmental process involved in reproduction;GO:0042743//hydrogen peroxide metabolic process;GO:0051276//chromosome organization;GO:0009154//purine ribonucleotide catabolic process;GO:0070646//protein modification by small protein removal	translation initiation factor IF-2 [Arabidopsis thaliana]
gi|161578670|gb|EY950155.1|EY950155	643	35	180	257		16.8249	81.6661	107.443		2.27914	2.67491	0.395766		Up	Up	Up		3.95e-23	1.07e-36	0.00458948		1.52e-21	6.14e-35	0.0242074	K12449|1|8e-97|350|aly:ARALYDRAFT_470881|UDP-apiose/xylose synthase	-	-	-	UDP-D-apioseUDP-D-xylose synthase 2 [Arabidopsis lyrata subsp. lyrata]
gi|158943661|gb|EX905827.1|EX905827	769	7	36	45		2.81363	13.657	15.7305		2.27914	2.48306	0.203922		Up	Up	Up		1.25e-05	5.49e-07	0.533324		0.00010544	5.1e-06	0.731471	K03066|1|9e-107|384|ath:AT5G19990|26S proteasome regulatory subunit T6	-	-	-	regulatory particle triple-A ATPase 6A [Arabidopsis thaliana]
CL70.Contig2_NAU-YH	684	7	36	44		3.16327	15.3542	17.2923		2.27914	2.45064	0.171501		Up	Up	Up		1.25e-05	8.95e-07	0.603108		0.000105429	8.07e-06	0.739455	K06942|1|3e-74|276|aly:ARALYDRAFT_890610|	GO:0005911//cell-cell junction;GO:0044444//cytoplasmic part	GO:0032550	GO:0006007//glucose catabolic process;GO:0010038//response to metal ion;GO:0006605//protein targeting;GO:0006970//response to osmotic stress	GTP-binding protein [Arabidopsis thaliana]
CL177.Contig1_NAU-YH	1004	23	118	154		7.08091	34.2869	41.2329		2.27565	2.54179	0.266138		Up	Up	Up		1.27e-15	2.06e-21	0.131978		3.17e-14	6.41e-20	0.326674	-	-	-	-	hypothetical protein [Arabidopsis thaliana]
CL763.Contig2_NAU-YH	1919	33	169	226		5.31537	25.6917	31.6585		2.27306	2.57435	0.301294		Up	Up	Up		9.71e-22	3.57e-31	0.0397546		3.47e-20	1.67e-29	0.13554	K00924|1|8e-24|110|aly:ARALYDRAFT_313416|[EC:2.7.1.-]	GO:0016020//membrane	GO:0032550;GO:0004672//protein kinase activity	GO:0008037//cell recognition;GO:0009451//RNA modification;GO:0006468//protein phosphorylation;GO:0009416//response to light stimulus;GO:0015992//proton transport	S-locus lectin protein kinase family protein [Arabidopsis lyrata subsp. lyrata]
[truncated: 17,219 more rows]

## Sheet: L1-VS-L2
GeneID	Gene_length	L1-Expression	L2-Expression	L1-RPKM	L2-RPKM	log2 Ratio(L2/L1)	Regulation(L2/L1)	P-value	FDR	KEGG Orthology	GO Component	GO Function	GO Process	Blast nr
[truncated: 10,450 more rows]

## Sheet: L1-VS-L3
GeneID	Gene_length	L1-Expression	L3-Expression	L1-RPKM	L3-RPKM	log2 Ratio(L3/L1)	Regulation(L3/L1)	P-value	FDR	KEGG Orthology	GO Component	GO Function	GO Process	Blast nr
[truncated: 12,325 more rows]

## Sheet: L2-VS-L3
GeneID	Gene_length	L2-Expression	L3-Expression	L2-RPKM	L3-RPKM	log2 Ratio(L3/L2)	Regulation(L3/L2)	P-value	FDR	KEGG Orthology	GO Component	GO Function	GO Process	Blast nr
[truncated: 7,392 more rows]

[truncated: 2 more sheets: Stage-specific DETs, Successive DETs]
