# Supplementary material for: Transcriptome Profiling of Taproot Reveals Complex Regulatory Networks during Taproot Thickening in Radish (Raphanus sativus L.)
Source: Front Plant Sci. 2016 Aug 22;7:1210. doi: 10.3389/fpls.2016.01210 (PMC4992731; doi:10.3389/fpls.2016.01210)
Supplement: Table S4 — GO enrichment analysis for 18,144 differentially expressed transcripts. GO terms with corrected p ≤ 0.05 (A) and p ≤ 0.001 (B) were regarded as significantly enriched ones. [file Table4.XLSX]

## Sheet: Table S4A
Table S4A GO enrichment analysis for 18,144 differentially expressed transcripts. GO terms with corrected p-value ≤0.05 （A）and p-value ≤0.001 (B) were regarded as significantly enriched ones.
Term Type	GO Term ID	GO term	Cluster frequency	Genome frequency of use	Corrected P-value
L1 VS L2
biological process	GO:0009719	response to endogenous stimulus	1265 out of 5940 genes, 21.3%	10858 out of 72498 genes, 15.0%	3e-39
biological process	GO:0010033	response to organic substance	1637 out of 5940 genes, 27.6%	15471 out of 72498 genes, 21.3%	1.52e-29
biological process	GO:0007154	cell communication	1314 out of 5940 genes, 22.1%	12002 out of 72498 genes, 16.6%	2.82e-28
biological process	GO:0009725	response to hormone stimulus	1085 out of 5940 genes, 18.3%	9548 out of 72498 genes, 13.2%	3.36e-28
biological process	GO:0050896	response to stimulus	3338 out of 5940 genes, 56.2%	35738 out of 72498 genes, 49.3%	9.41e-26
biological process	GO:0010243	response to organic nitrogen	420 out of 5940 genes, 7.1%	3005 out of 72498 genes, 4.1%	1.55e-24
biological process	GO:1901698	response to nitrogen compound	489 out of 5940 genes, 8.2%	3695 out of 72498 genes, 5.1%	1.44e-23
biological process	GO:0065007	biological regulation	1861 out of 5940 genes, 31.3%	18587 out of 72498 genes, 25.6%	7.28e-22
biological process	GO:0007165	signal transduction	1015 out of 5940 genes, 17.1%	9181 out of 72498 genes, 12.7%	7.48e-22
biological process	GO:0023052	signaling	1015 out of 5940 genes, 17.1%	9190 out of 72498 genes, 12.7%	1.03e-21
biological process	GO:0044700	single organism signaling	1015 out of 5940 genes, 17.1%	9190 out of 72498 genes, 12.7%	1.03e-21
biological process	GO:0051716	cellular response to stimulus	1470 out of 5940 genes, 24.7%	14315 out of 72498 genes, 19.7%	5.94e-20
biological process	GO:0009755	hormone-mediated signaling pathway	561 out of 5940 genes, 9.4%	4573 out of 72498 genes, 6.3%	1.29e-19
biological process	GO:0032870	cellular response to hormone stimulus	561 out of 5940 genes, 9.4%	4580 out of 72498 genes, 6.3%	1.81e-19
biological process	GO:0071495	cellular response to endogenous stimulus	561 out of 5940 genes, 9.4%	4580 out of 72498 genes, 6.3%	1.81e-19
biological process	GO:0050794	regulation of cellular process	1279 out of 5940 genes, 21.5%	12262 out of 72498 genes, 16.9%	5.54e-19
biological process	GO:0042221	response to chemical stimulus	2071 out of 5940 genes, 34.9%	21304 out of 72498 genes, 29.4%	1.26e-18
biological process	GO:0050789	regulation of biological process	1462 out of 5940 genes, 24.6%	14414 out of 72498 genes, 19.9%	1.13e-17
biological process	GO:0071310	cellular response to organic substance	675 out of 5940 genes, 11.4%	5842 out of 72498 genes, 8.1%	1.26e-17
biological process	GO:0070887	cellular response to chemical stimulus	695 out of 5940 genes, 11.7%	6082 out of 72498 genes, 8.4%	4.47e-17
biological process	GO:0006952	defense response	925 out of 5940 genes, 15.6%	8590 out of 72498 genes, 11.8%	3.52e-16
biological process	GO:0006950	response to stress	2160 out of 5940 genes, 36.4%	22660 out of 72498 genes, 31.3%	1.66e-15
biological process	GO:0009605	response to external stimulus	516 out of 5940 genes, 8.7%	4394 out of 72498 genes, 6.1%	4.14e-14
biological process	GO:0010817	regulation of hormone levels	253 out of 5940 genes, 4.3%	1807 out of 72498 genes, 2.5%	5.18e-14
biological process	GO:0042430	indole-containing compound metabolic process	157 out of 5940 genes, 2.6%	962 out of 72498 genes, 1.3%	1.37e-13
biological process	GO:0034754	cellular hormone metabolic process	158 out of 5940 genes, 2.7%	974 out of 72498 genes, 1.3%	1.91e-13
biological process	GO:0009683	indoleacetic acid metabolic process	138 out of 5940 genes, 2.3%	816 out of 72498 genes, 1.1%	5.32e-13
biological process	GO:0002376	immune system process	664 out of 5940 genes, 11.2%	6018 out of 72498 genes, 8.3%	7.59e-13
biological process	GO:0016265	death	412 out of 5940 genes, 6.9%	3459 out of 72498 genes, 4.8%	1e-11
biological process	GO:0009850	auxin metabolic process	147 out of 5940 genes, 2.5%	936 out of 72498 genes, 1.3%	3.22e-11
biological process	GO:0012501	programmed cell death	372 out of 5940 genes, 6.3%	3090 out of 72498 genes, 4.3%	5.06e-11
biological process	GO:0009626	plant-type hypersensitive response	353 out of 5940 genes, 5.9%	2901 out of 72498 genes, 4.0%	5.61e-11
biological process	GO:0034050	host programmed cell death induced by symbiont	353 out of 5940 genes, 5.9%	2901 out of 72498 genes, 4.0%	5.61e-11
biological process	GO:0008219	cell death	384 out of 5940 genes, 6.5%	3223 out of 72498 genes, 4.4%	8.45e-11
biological process	GO:0045087	innate immune response	579 out of 5940 genes, 9.7%	5257 out of 72498 genes, 7.3%	1e-10
biological process	GO:0006955	immune response	579 out of 5940 genes, 9.7%	5260 out of 72498 genes, 7.3%	1.11e-10
biological process	GO:0009628	response to abiotic stimulus	1493 out of 5940 genes, 25.1%	15460 out of 72498 genes, 21.3%	1.64e-10
biological process	GO:0042445	hormone metabolic process	173 out of 5940 genes, 2.9%	1194 out of 72498 genes, 1.6%	2.74e-10
biological process	GO:0000160	phosphorelay signal transduction system	109 out of 5940 genes, 1.8%	640 out of 72498 genes, 0.9%	4.02e-10
biological process	GO:0006972	hyperosmotic response	161 out of 5940 genes, 2.7%	1099 out of 72498 genes, 1.5%	7.56e-10
biological process	GO:0048532	anatomical structure arrangement	120 out of 5940 genes, 2.0%	762 out of 72498 genes, 1.1%	6.25e-09
biological process	GO:0009933	meristem structural organization	119 out of 5940 genes, 2.0%	760 out of 72498 genes, 1.0%	1.12e-08
biological process	GO:0006568	tryptophan metabolic process	104 out of 5940 genes, 1.8%	632 out of 72498 genes, 0.9%	1.17e-08
biological process	GO:0009888	tissue development	438 out of 5940 genes, 7.4%	3916 out of 72498 genes, 5.4%	1.75e-08
biological process	GO:0006586	indolalkylamine metabolic process	104 out of 5940 genes, 1.8%	640 out of 72498 genes, 0.9%	2.51e-08
biological process	GO:0007167	enzyme linked receptor protein signaling pathway	82 out of 5940 genes, 1.4%	458 out of 72498 genes, 0.6%	2.58e-08
biological process	GO:0009607	response to biotic stimulus	745 out of 5940 genes, 12.5%	7275 out of 72498 genes, 10.0%	6.2e-08
biological process	GO:0009692	ethylene metabolic process	100 out of 5940 genes, 1.7%	616 out of 72498 genes, 0.8%	6.45e-08
biological process	GO:0043449	cellular alkene metabolic process	100 out of 5940 genes, 1.7%	616 out of 72498 genes, 0.8%	6.45e-08
biological process	GO:1900673	olefin metabolic process	100 out of 5940 genes, 1.7%	616 out of 72498 genes, 0.8%	6.45e-08
biological process	GO:0006970	response to osmotic stress	689 out of 5940 genes, 11.6%	6661 out of 72498 genes, 9.2%	6.6e-08
biological process	GO:0051707	response to other organism	697 out of 5940 genes, 11.7%	6759 out of 72498 genes, 9.3%	8.63e-08
biological process	GO:0007389	pattern specification process	188 out of 5940 genes, 3.2%	1435 out of 72498 genes, 2.0%	1.84e-07
biological process	GO:0009072	aromatic amino acid family metabolic process	136 out of 5940 genes, 2.3%	950 out of 72498 genes, 1.3%	2.27e-07
biological process	GO:0009694	jasmonic acid metabolic process	141 out of 5940 genes, 2.4%	1020 out of 72498 genes, 1.4%	1.15e-06
biological process	GO:0002252	immune effector process	136 out of 5940 genes, 2.3%	981 out of 72498 genes, 1.4%	1.9e-06
biological process	GO:0048364	root development	201 out of 5940 genes, 3.4%	1606 out of 72498 genes, 2.2%	2e-06
biological process	GO:0010087	phloem or xylem histogenesis	61 out of 5940 genes, 1.0%	329 out of 72498 genes, 0.5%	2.3e-06
biological process	GO:0022622	root system development	261 out of 5940 genes, 4.4%	2219 out of 72498 genes, 3.1%	3.34e-06
biological process	GO:0007166	cell surface receptor signaling pathway	90 out of 5940 genes, 1.5%	575 out of 72498 genes, 0.8%	3.76e-06
biological process	GO:0009308	amine metabolic process	185 out of 5940 genes, 3.1%	1470 out of 72498 genes, 2.0%	5.92e-06
biological process	GO:0009799	specification of symmetry	102 out of 5940 genes, 1.7%	687 out of 72498 genes, 0.9%	6.22e-06
biological process	GO:0044550	secondary metabolite biosynthetic process	417 out of 5940 genes, 7.0%	3876 out of 72498 genes, 5.3%	7.46e-06
biological process	GO:0051704	multi-organism process	741 out of 5940 genes, 12.5%	7442 out of 72498 genes, 10.3%	9.57e-06
biological process	GO:0044699	single-organism process	3779 out of 5940 genes, 63.6%	43633 out of 72498 genes, 60.2%	1.13e-05
biological process	GO:0016049	cell growth	215 out of 5940 genes, 3.6%	1804 out of 72498 genes, 2.5%	3.07e-05
biological process	GO:0006576	cellular biogenic amine metabolic process	164 out of 5940 genes, 2.8%	1301 out of 72498 genes, 1.8%	3.94e-05
biological process	GO:0044106	cellular amine metabolic process	164 out of 5940 genes, 2.8%	1301 out of 72498 genes, 1.8%	3.94e-05
biological process	GO:0048528	post-embryonic root development	81 out of 5940 genes, 1.4%	526 out of 72498 genes, 0.7%	4.7e-05
biological process	GO:1901135	carbohydrate derivative metabolic process	517 out of 5940 genes, 8.7%	5040 out of 72498 genes, 7.0%	6.63e-05
biological process	GO:0009798	axis specification	77 out of 5940 genes, 1.3%	500 out of 72498 genes, 0.7%	0.0001
biological process	GO:0048507	meristem development	258 out of 5940 genes, 4.3%	2281 out of 72498 genes, 3.1%	0.00012
biological process	GO:0042545	cell wall modification	85 out of 5940 genes, 1.4%	574 out of 72498 genes, 0.8%	0.00012
biological process	GO:0044763	single-organism cellular process	3199 out of 5940 genes, 53.9%	36687 out of 72498 genes, 50.6%	0.00013
biological process	GO:0042546	cell wall biogenesis	125 out of 5940 genes, 2.1%	952 out of 72498 genes, 1.3%	0.00019
biological process	GO:0033554	cellular response to stress	726 out of 5940 genes, 12.2%	7422 out of 72498 genes, 10.2%	0.00021
biological process	GO:0065008	regulation of biological quality	528 out of 5940 genes, 8.9%	5211 out of 72498 genes, 7.2%	0.00022
biological process	GO:0003002	regionalization	142 out of 5940 genes, 2.4%	1123 out of 72498 genes, 1.5%	0.00027
biological process	GO:0048571	long-day photoperiodism	31 out of 5940 genes, 0.5%	141 out of 72498 genes, 0.2%	0.0005
biological process	GO:0048511	rhythmic process	125 out of 5940 genes, 2.1%	976 out of 72498 genes, 1.3%	0.00073
biological process	GO:0006984	ER-nucleus signaling pathway	161 out of 5940 genes, 2.7%	1335 out of 72498 genes, 1.8%	0.00085
biological process	GO:0048588	developmental cell growth	165 out of 5940 genes, 2.8%	1376 out of 72498 genes, 1.9%	0.00088
biological process	GO:0044281	small molecule metabolic process	1611 out of 5940 genes, 27.1%	17760 out of 72498 genes, 24.5%	0.00093
biological process	GO:0044765	single-organism transport	1389 out of 5940 genes, 23.4%	15172 out of 72498 genes, 20.9%	0.00126
biological process	GO:1901137	carbohydrate derivative biosynthetic process	367 out of 5940 genes, 6.2%	3515 out of 72498 genes, 4.8%	0.00126
biological process	GO:0048589	developmental growth	181 out of 5940 genes, 3.0%	1552 out of 72498 genes, 2.1%	0.00158
biological process	GO:0014070	response to organic cyclic compound	299 out of 5940 genes, 5.0%	2792 out of 72498 genes, 3.9%	0.00169
biological process	GO:0007623	circadian rhythm	48 out of 5940 genes, 0.8%	286 out of 72498 genes, 0.4%	0.00244
biological process	GO:0002831	regulation of response to biotic stimulus	30 out of 5940 genes, 0.5%	144 out of 72498 genes, 0.2%	0.00255
biological process	GO:0040007	growth	300 out of 5940 genes, 5.1%	2820 out of 72498 genes, 3.9%	0.00282
biological process	GO:0071702	organic substance transport	863 out of 5940 genes, 14.5%	9167 out of 72498 genes, 12.6%	0.00594
biological process	GO:0008202	steroid metabolic process	165 out of 5940 genes, 2.8%	1422 out of 72498 genes, 2.0%	0.00618
biological process	GO:0015031	protein transport	643 out of 5940 genes, 10.8%	6662 out of 72498 genes, 9.2%	0.00674
biological process	GO:0019748	secondary metabolic process	537 out of 5940 genes, 9.0%	5467 out of 72498 genes, 7.5%	0.0068
biological process	GO:0009832	plant-type cell wall biogenesis	45 out of 5940 genes, 0.8%	273 out of 72498 genes, 0.4%	0.0082
biological process	GO:0006694	steroid biosynthetic process	157 out of 5940 genes, 2.6%	1349 out of 72498 genes, 1.9%	0.00885
biological process	GO:2000026	regulation of multicellular organismal development	60 out of 5940 genes, 1.0%	405 out of 72498 genes, 0.6%	0.00915
biological process	GO:0060918	auxin transport	80 out of 5940 genes, 1.3%	589 out of 72498 genes, 0.8%	0.00921
biological process	GO:0000578	embryonic axis specification	14 out of 5940 genes, 0.2%	44 out of 72498 genes, 0.1%	0.00954
biological process	GO:0009943	adaxial/abaxial axis specification	66 out of 5940 genes, 1.1%	461 out of 72498 genes, 0.6%	0.0104
biological process	GO:0009955	adaxial/abaxial pattern specification	66 out of 5940 genes, 1.1%	461 out of 72498 genes, 0.6%	0.0104
biological process	GO:0009914	hormone transport	82 out of 5940 genes, 1.4%	610 out of 72498 genes, 0.8%	0.01052
biological process	GO:0048513	organ development	635 out of 5940 genes, 10.7%	6601 out of 72498 genes, 9.1%	0.01157
biological process	GO:0048583	regulation of response to stimulus	145 out of 5940 genes, 2.4%	1235 out of 72498 genes, 1.7%	0.01251
biological process	GO:0009991	response to extracellular stimulus	217 out of 5940 genes, 3.7%	1985 out of 72498 genes, 2.7%	0.01318
biological process	GO:0009813	flavonoid biosynthetic process	163 out of 5940 genes, 2.7%	1423 out of 72498 genes, 2.0%	0.01442
biological process	GO:0042181	ketone biosynthetic process	163 out of 5940 genes, 2.7%	1423 out of 72498 genes, 2.0%	0.01442
biological process	GO:0031668	cellular response to extracellular stimulus	211 out of 5940 genes, 3.6%	1925 out of 72498 genes, 2.7%	0.01473
biological process	GO:0071496	cellular response to external stimulus	211 out of 5940 genes, 3.6%	1925 out of 72498 genes, 2.7%	0.01473
biological process	GO:0006810	transport	1605 out of 5940 genes, 27.0%	17916 out of 72498 genes, 24.7%	0.01553
biological process	GO:0051239	regulation of multicellular organismal process	60 out of 5940 genes, 1.0%	412 out of 72498 genes, 0.6%	0.01561
biological process	GO:0009826	unidimensional cell growth	101 out of 5940 genes, 1.7%	800 out of 72498 genes, 1.1%	0.01569
biological process	GO:0048580	regulation of post-embryonic development	32 out of 5940 genes, 0.5%	173 out of 72498 genes, 0.2%	0.01661
biological process	GO:0031667	response to nutrient levels	215 out of 5940 genes, 3.6%	1971 out of 72498 genes, 2.7%	0.01662
biological process	GO:0043473	pigmentation	100 out of 5940 genes, 1.7%	795 out of 72498 genes, 1.1%	0.02011
biological process	GO:0043476	pigment accumulation	100 out of 5940 genes, 1.7%	795 out of 72498 genes, 1.1%	0.02011
biological process	GO:0043478	pigment accumulation in response to UV light	100 out of 5940 genes, 1.7%	795 out of 72498 genes, 1.1%	0.02011
biological process	GO:0043479	pigment accumulation in tissues in response to UV light	100 out of 5940 genes, 1.7%	795 out of 72498 genes, 1.1%	0.02011
biological process	GO:0043480	pigment accumulation in tissues	100 out of 5940 genes, 1.7%	795 out of 72498 genes, 1.1%	0.02011
biological process	GO:0006886	intracellular protein transport	576 out of 5940 genes, 9.7%	5963 out of 72498 genes, 8.2%	0.02018
biological process	GO:0031669	cellular response to nutrient levels	209 out of 5940 genes, 3.5%	1914 out of 72498 genes, 2.6%	0.0205
biological process	GO:0048731	system development	840 out of 5940 genes, 14.1%	8990 out of 72498 genes, 12.4%	0.02323
biological process	GO:1901605	alpha-amino acid metabolic process	221 out of 5940 genes, 3.7%	2049 out of 72498 genes, 2.8%	0.02605
biological process	GO:0048469	cell maturation	110 out of 5940 genes, 1.9%	900 out of 72498 genes, 1.2%	0.02729
biological process	GO:0048764	trichoblast maturation	110 out of 5940 genes, 1.9%	900 out of 72498 genes, 1.2%	0.02729
biological process	GO:0060560	developmental growth involved in morphogenesis	102 out of 5940 genes, 1.7%	823 out of 72498 genes, 1.1%	0.03059
biological process	GO:0021700	developmental maturation	110 out of 5940 genes, 1.9%	903 out of 72498 genes, 1.2%	0.03144
biological process	GO:0009812	flavonoid metabolic process	170 out of 5940 genes, 2.9%	1518 out of 72498 genes, 2.1%	0.03296
biological process	GO:0010054	trichoblast differentiation	110 out of 5940 genes, 1.9%	905 out of 72498 genes, 1.2%	0.03452
biological process	GO:0010015	root morphogenesis	131 out of 5940 genes, 2.2%	1120 out of 72498 genes, 1.5%	0.03936
biological process	GO:0009699	phenylpropanoid biosynthetic process	256 out of 5940 genes, 4.3%	2444 out of 72498 genes, 3.4%	0.04538
biological process	GO:0022610	biological adhesion	75 out of 5940 genes, 1.3%	568 out of 72498 genes, 0.8%	0.0461
biological process	GO:0010413	glucuronoxylan metabolic process	12 out of 5940 genes, 0.2%	38 out of 72498 genes, 0.1%	0.04723
biological process	GO:0009267	cellular response to starvation	202 out of 5940 genes, 3.4%	1866 out of 72498 genes, 2.6%	0.04725
biological process	GO:0042594	response to starvation	202 out of 5940 genes, 3.4%	1866 out of 72498 genes, 2.6%	0.04725
biological process	GO:0007010	cytoskeleton organization	254 out of 5940 genes, 4.3%	2424 out of 72498 genes, 3.3%	0.04745
biological process	GO:0009873	ethylene mediated signaling pathway	14 out of 5940 genes, 0.2%	50 out of 72498 genes, 0.1%	0.04868
biological process	GO:0071369	cellular response to ethylene stimulus	14 out of 5940 genes, 0.2%	50 out of 72498 genes, 0.1%	0.04868
cellular component	GO:0005618	cell wall (view genes)	243 out of 5881 genes, 4.1%	1963 out of 74577 genes, 2.6%	4.21e-10
cellular component	GO:0030054	cell junction (view genes)	758 out of 5881 genes, 12.9%	7997 out of 74577 genes, 10.7%	6.02e-06
cellular component	GO:0005911	cell-cell junction (view genes)	754 out of 5881 genes, 12.8%	7990 out of 74577 genes, 10.7%	1.32e-05
cellular component	GO:0071944	cell periphery (view genes)	533 out of 5881 genes, 9.1%	5536 out of 74577 genes, 7.4%	0.00014
cellular component	GO:0030312	external encapsulating structure (view genes)	484 out of 5881 genes, 8.2%	5010 out of 74577 genes, 6.7%	0.00034
cellular component	GO:0030135	coated vesicle (view genes)	32 out of 5881 genes, 0.5%	184 out of 74577 genes, 0.2%	0.00431
cellular component	GO:0012506	vesicle membrane (view genes)	35 out of 5881 genes, 0.6%	210 out of 74577 genes, 0.3%	0.00465
cellular component	GO:0030659	cytoplasmic vesicle membrane (view genes)	33 out of 5881 genes, 0.6%	197 out of 74577 genes, 0.3%	0.00709
cellular component	GO:0044433	cytoplasmic vesicle part (view genes)	33 out of 5881 genes, 0.6%	197 out of 74577 genes, 0.3%	0.00709
cellular component	GO:0030662	coated vesicle membrane (view genes)	30 out of 5881 genes, 0.5%	173 out of 74577 genes, 0.2%	0.00815
molecular function	GO:0016773	phosphotransferase activity, alcohol group as acceptor (view genes)	498 out of 5196 genes, 9.6%	4663 out of 63288 genes, 7.4%	2.36e-07
molecular function	GO:0001882	nucleoside binding (view genes)	984 out of 5196 genes, 18.9%	10073 out of 63288 genes, 15.9%	3.45e-07
molecular function	GO:0001883	purine nucleoside binding (view genes)	977 out of 5196 genes, 18.8%	10035 out of 63288 genes, 15.9%	8.1e-07
molecular function	GO:0032549	ribonucleoside binding (view genes)	977 out of 5196 genes, 18.8%	10035 out of 63288 genes, 15.9%	8.1e-07
molecular function	GO:0032550	purine ribonucleoside binding (view genes)	977 out of 5196 genes, 18.8%	10035 out of 63288 genes, 15.9%	8.1e-07
molecular function	GO:0004672	protein kinase activity (view genes)	454 out of 5196 genes, 8.7%	4260 out of 63288 genes, 6.7%	1.95e-06
molecular function	GO:0016301	kinase activity (view genes)	561 out of 5196 genes, 10.8%	5493 out of 63288 genes, 8.7%	1.18e-05
molecular function	GO:0016772	transferase activity, transferring phosphorus-containing groups (view genes)	704 out of 5196 genes, 13.5%	7150 out of 63288 genes, 11.3%	5.11e-05
molecular function	GO:0016412	serine O-acyltransferase activity (view genes)	8 out of 5196 genes, 0.2%	12 out of 63288 genes, 0.0%	0.00039
molecular function	GO:0016740	transferase activity (view genes)	1260 out of 5196 genes, 24.2%	13769 out of 63288 genes, 21.8%	0.00197
molecular function	GO:0001071	nucleic acid binding transcription factor activity (view genes)	468 out of 5196 genes, 9.0%	4725 out of 63288 genes, 7.5%	0.00501
molecular function	GO:0036094	small molecule binding (view genes)	1311 out of 5196 genes, 25.2%	14496 out of 63288 genes, 22.9%	0.01047
molecular function	GO:0015562	efflux transmembrane transporter activity (view genes)	11 out of 5196 genes, 0.2%	31 out of 63288 genes, 0.0%	0.01062
molecular function	GO:0016774	phosphotransferase activity, carboxyl group as acceptor (view genes)	12 out of 5196 genes, 0.2%	40 out of 63288 genes, 0.1%	0.0305
molecular function	GO:0015103	inorganic anion transmembrane transporter activity (view genes)	46 out of 5196 genes, 0.9%	311 out of 63288 genes, 0.5%	0.03989
L1 VS L3
biological process	GO:0050896	response to stimulus	3986 out of 7156 genes, 55.7%	35738 out of 72498 genes, 49.3%	2.74e-27
biological process	GO:0009605	response to external stimulus	659 out of 7156 genes, 9.2%	4394 out of 72498 genes, 6.1%	1.82e-25
biological process	GO:0065007	biological regulation	2221 out of 7156 genes, 31.0%	18587 out of 72498 genes, 25.6%	2.52e-24
biological process	GO:1901698	response to nitrogen compound	551 out of 7156 genes, 7.7%	3695 out of 72498 genes, 5.1%	3.06e-20
biological process	GO:0010033	response to organic substance	1859 out of 7156 genes, 26.0%	15471 out of 72498 genes, 21.3%	4.68e-20
biological process	GO:0042221	response to chemical stimulus	2456 out of 7156 genes, 34.3%	21304 out of 72498 genes, 29.4%	1.39e-18
biological process	GO:0009719	response to endogenous stimulus	1346 out of 7156 genes, 18.8%	10858 out of 72498 genes, 15.0%	1.2e-17
biological process	GO:0050789	regulation of biological process	1727 out of 7156 genes, 24.1%	14414 out of 72498 genes, 19.9%	1.36e-17
biological process	GO:0007010	cytoskeleton organization	383 out of 7156 genes, 5.4%	2424 out of 72498 genes, 3.3%	1.77e-17
biological process	GO:0044699	single-organism process	4664 out of 7156 genes, 65.2%	43633 out of 72498 genes, 60.2%	4.91e-17
biological process	GO:0010817	regulation of hormone levels	300 out of 7156 genes, 4.2%	1807 out of 72498 genes, 2.5%	2.96e-16
biological process	GO:0051716	cellular response to stimulus	1694 out of 7156 genes, 23.7%	14315 out of 72498 genes, 19.7%	6.13e-15
biological process	GO:0050794	regulation of cellular process	1471 out of 7156 genes, 20.6%	12262 out of 72498 genes, 16.9%	2.32e-14
biological process	GO:0070887	cellular response to chemical stimulus	795 out of 7156 genes, 11.1%	6082 out of 72498 genes, 8.4%	3.65e-14
biological process	GO:0007154	cell communication	1441 out of 7156 genes, 20.1%	12002 out of 72498 genes, 16.6%	4.28e-14
biological process	GO:0010243	response to organic nitrogen	439 out of 7156 genes, 6.1%	3005 out of 72498 genes, 4.1%	4.45e-14
biological process	GO:0071310	cellular response to organic substance	765 out of 7156 genes, 10.7%	5842 out of 72498 genes, 8.1%	1.05e-13
biological process	GO:0009606	tropism	184 out of 7156 genes, 2.6%	1021 out of 72498 genes, 1.4%	1.26e-12
biological process	GO:0032501	multicellular organismal process	1763 out of 7156 genes, 24.6%	15213 out of 72498 genes, 21.0%	3.42e-12
biological process	GO:0009725	response to hormone stimulus	1160 out of 7156 genes, 16.2%	9548 out of 72498 genes, 13.2%	5.3e-12
biological process	GO:0042430	indole-containing compound metabolic process	173 out of 7156 genes, 2.4%	962 out of 72498 genes, 1.3%	1.11e-11
biological process	GO:0009933	meristem structural organization	145 out of 7156 genes, 2.0%	760 out of 72498 genes, 1.0%	1.36e-11
biological process	GO:0048532	anatomical structure arrangement	145 out of 7156 genes, 2.0%	762 out of 72498 genes, 1.1%	1.69e-11
biological process	GO:0009850	auxin metabolic process	168 out of 7156 genes, 2.3%	936 out of 72498 genes, 1.3%	3.22e-11
biological process	GO:0044707	single-multicellular organism process	1735 out of 7156 genes, 24.2%	15053 out of 72498 genes, 20.8%	4.62e-11
biological process	GO:0042445	hormone metabolic process	201 out of 7156 genes, 2.8%	1194 out of 72498 genes, 1.6%	6.97e-11
biological process	GO:0034754	cellular hormone metabolic process	172 out of 7156 genes, 2.4%	974 out of 72498 genes, 1.3%	6.99e-11
biological process	GO:0009683	indoleacetic acid metabolic process	150 out of 7156 genes, 2.1%	816 out of 72498 genes, 1.1%	1.1e-10
biological process	GO:0006950	response to stress	2514 out of 7156 genes, 35.1%	22660 out of 72498 genes, 31.3%	1.31e-10
biological process	GO:0044763	single-organism cellular process	3917 out of 7156 genes, 54.7%	36687 out of 72498 genes, 50.6%	1.41e-10
biological process	GO:0009628	response to abiotic stimulus	1766 out of 7156 genes, 24.7%	15460 out of 72498 genes, 21.3%	5.8e-10
biological process	GO:0023052	signaling	1103 out of 7156 genes, 15.4%	9190 out of 72498 genes, 12.7%	7.46e-10
biological process	GO:0044700	single organism signaling	1103 out of 7156 genes, 15.4%	9190 out of 72498 genes, 12.7%	7.46e-10
biological process	GO:0007165	signal transduction	1102 out of 7156 genes, 15.4%	9181 out of 72498 genes, 12.7%	7.52e-10
biological process	GO:0002376	immune system process	756 out of 7156 genes, 10.6%	6018 out of 72498 genes, 8.3%	1.33e-09
biological process	GO:0009888	tissue development	518 out of 7156 genes, 7.2%	3916 out of 72498 genes, 5.4%	3.42e-09
biological process	GO:0006464	cellular protein modification process	1418 out of 7156 genes, 19.8%	12242 out of 72498 genes, 16.9%	6.84e-09
biological process	GO:0032870	cellular response to hormone stimulus	589 out of 7156 genes, 8.2%	4580 out of 72498 genes, 6.3%	1.29e-08
biological process	GO:0071495	cellular response to endogenous stimulus	589 out of 7156 genes, 8.2%	4580 out of 72498 genes, 6.3%	1.29e-08
biological process	GO:0009755	hormone-mediated signaling pathway	588 out of 7156 genes, 8.2%	4573 out of 72498 genes, 6.3%	1.39e-08
biological process	GO:0040007	growth	387 out of 7156 genes, 5.4%	2820 out of 72498 genes, 3.9%	2.38e-08
biological process	GO:1901135	carbohydrate derivative metabolic process	638 out of 7156 genes, 8.9%	5040 out of 72498 genes, 7.0%	2.67e-08
biological process	GO:0036211	protein modification process	1421 out of 7156 genes, 19.9%	12333 out of 72498 genes, 17.0%	2.89e-08
biological process	GO:0048731	system development	1067 out of 7156 genes, 14.9%	8990 out of 72498 genes, 12.4%	2.9e-08
biological process	GO:0006952	defense response	1024 out of 7156 genes, 14.3%	8590 out of 72498 genes, 11.8%	3.03e-08
biological process	GO:0007389	pattern specification process	221 out of 7156 genes, 3.1%	1435 out of 72498 genes, 2.0%	3.24e-08
biological process	GO:0006568	tryptophan metabolic process	116 out of 7156 genes, 1.6%	632 out of 72498 genes, 0.9%	7.68e-08
biological process	GO:0009799	specification of symmetry	123 out of 7156 genes, 1.7%	687 out of 72498 genes, 0.9%	1.07e-07
biological process	GO:0006586	indolalkylamine metabolic process	116 out of 7156 genes, 1.6%	640 out of 72498 genes, 0.9%	1.7e-07
biological process	GO:0009832	plant-type cell wall biogenesis	63 out of 7156 genes, 0.9%	273 out of 72498 genes, 0.4%	2e-07
biological process	GO:0016049	cell growth	262 out of 7156 genes, 3.7%	1804 out of 72498 genes, 2.5%	2.27e-07
biological process	GO:0033205	cell cycle cytokinesis	191 out of 7156 genes, 2.7%	1227 out of 72498 genes, 1.7%	3.01e-07
biological process	GO:0006486	protein glycosylation	127 out of 7156 genes, 1.8%	733 out of 72498 genes, 1.0%	4.74e-07
biological process	GO:0009101	glycoprotein biosynthetic process	127 out of 7156 genes, 1.8%	733 out of 72498 genes, 1.0%	4.74e-07
biological process	GO:0043413	macromolecule glycosylation	127 out of 7156 genes, 1.8%	733 out of 72498 genes, 1.0%	4.74e-07
biological process	GO:1901137	carbohydrate derivative biosynthetic process	458 out of 7156 genes, 6.4%	3515 out of 72498 genes, 4.8%	5.49e-07
biological process	GO:0019538	protein metabolic process	2049 out of 7156 genes, 28.6%	18544 out of 72498 genes, 25.6%	5.62e-07
biological process	GO:0070085	glycosylation	127 out of 7156 genes, 1.8%	735 out of 72498 genes, 1.0%	5.66e-07
biological process	GO:0005976	polysaccharide metabolic process	567 out of 7156 genes, 7.9%	4491 out of 72498 genes, 6.2%	5.89e-07
biological process	GO:0042546	cell wall biogenesis	155 out of 7156 genes, 2.2%	952 out of 72498 genes, 1.3%	6.34e-07
biological process	GO:0009100	glycoprotein metabolic process	127 out of 7156 genes, 1.8%	737 out of 72498 genes, 1.0%	6.75e-07
biological process	GO:0010608	posttranscriptional regulation of gene expression	202 out of 7156 genes, 2.8%	1331 out of 72498 genes, 1.8%	8.09e-07
biological process	GO:0019222	regulation of metabolic process	509 out of 7156 genes, 7.1%	3983 out of 72498 genes, 5.5%	9.19e-07
biological process	GO:0000910	cytokinesis	192 out of 7156 genes, 2.7%	1253 out of 72498 genes, 1.7%	9.88e-07
biological process	GO:0051301	cell division	206 out of 7156 genes, 2.9%	1367 out of 72498 genes, 1.9%	1e-06
biological process	GO:0048364	root development	235 out of 7156 genes, 3.3%	1606 out of 72498 genes, 2.2%	1e-06
biological process	GO:0044267	cellular protein metabolic process	1874 out of 7156 genes, 26.2%	16878 out of 72498 genes, 23.3%	1.15e-06
biological process	GO:0045087	innate immune response	649 out of 7156 genes, 9.1%	5257 out of 72498 genes, 7.3%	1.2e-06
biological process	GO:0048513	organ development	795 out of 7156 genes, 11.1%	6601 out of 72498 genes, 9.1%	1.28e-06
biological process	GO:0006955	immune response	649 out of 7156 genes, 9.1%	5260 out of 72498 genes, 7.3%	1.32e-06
biological process	GO:0022610	biological adhesion	103 out of 7156 genes, 1.4%	568 out of 72498 genes, 0.8%	1.76e-06
biological process	GO:0009072	aromatic amino acid family metabolic process	153 out of 7156 genes, 2.1%	950 out of 72498 genes, 1.3%	1.77e-06
biological process	GO:0071822	protein complex subunit organization	391 out of 7156 genes, 5.5%	2958 out of 72498 genes, 4.1%	2.07e-06
biological process	GO:0048507	meristem development	313 out of 7156 genes, 4.4%	2281 out of 72498 genes, 3.1%	2.17e-06
biological process	GO:0010087	phloem or xylem histogenesis	69 out of 7156 genes, 1.0%	329 out of 72498 genes, 0.5%	2.25e-06
biological process	GO:0010468	regulation of gene expression	348 out of 7156 genes, 4.9%	2594 out of 72498 genes, 3.6%	3.4e-06
biological process	GO:0022622	root system development	304 out of 7156 genes, 4.2%	2219 out of 72498 genes, 3.1%	4.41e-06
biological process	GO:0009308	amine metabolic process	215 out of 7156 genes, 3.0%	1470 out of 72498 genes, 2.0%	5.51e-06
biological process	GO:0030422	production of siRNA involved in RNA interference	106 out of 7156 genes, 1.5%	603 out of 72498 genes, 0.8%	5.93e-06
biological process	GO:0042545	cell wall modification	102 out of 7156 genes, 1.4%	574 out of 72498 genes, 0.8%	6.44e-06
biological process	GO:0000160	phosphorelay signal transduction system	110 out of 7156 genes, 1.5%	640 out of 72498 genes, 0.9%	1.09e-05
biological process	GO:0002252	immune effector process	153 out of 7156 genes, 2.1%	981 out of 72498 genes, 1.4%	1.6e-05
biological process	GO:0006576	cellular biogenic amine metabolic process	192 out of 7156 genes, 2.7%	1301 out of 72498 genes, 1.8%	1.88e-05
biological process	GO:0044106	cellular amine metabolic process	192 out of 7156 genes, 2.7%	1301 out of 72498 genes, 1.8%	1.88e-05
biological process	GO:0007015	actin filament organization	140 out of 7156 genes, 2.0%	881 out of 72498 genes, 1.2%	2.05e-05
biological process	GO:0035195	gene silencing by miRNA	115 out of 7156 genes, 1.6%	694 out of 72498 genes, 1.0%	4.04e-05
biological process	GO:0016246	RNA interference	121 out of 7156 genes, 1.7%	741 out of 72498 genes, 1.0%	4.16e-05
biological process	GO:0016441	posttranscriptional gene silencing	161 out of 7156 genes, 2.2%	1062 out of 72498 genes, 1.5%	4.69e-05
biological process	GO:0065008	regulation of biological quality	630 out of 7156 genes, 8.8%	5211 out of 72498 genes, 7.2%	5.06e-05
biological process	GO:0009798	axis specification	89 out of 7156 genes, 1.2%	500 out of 72498 genes, 0.7%	5.52e-05
biological process	GO:0006972	hyperosmotic response	165 out of 7156 genes, 2.3%	1099 out of 72498 genes, 1.5%	6.16e-05
biological process	GO:0031050	dsRNA fragmentation	109 out of 7156 genes, 1.5%	653 out of 72498 genes, 0.9%	6.23e-05
biological process	GO:0043331	response to dsRNA	109 out of 7156 genes, 1.5%	653 out of 72498 genes, 0.9%	6.23e-05
biological process	GO:0070918	production of small RNA involved in gene silencing by RNA	109 out of 7156 genes, 1.5%	653 out of 72498 genes, 0.9%	6.23e-05
biological process	GO:0071359	cellular response to dsRNA	109 out of 7156 genes, 1.5%	653 out of 72498 genes, 0.9%	6.23e-05
biological process	GO:1901699	cellular response to nitrogen compound	109 out of 7156 genes, 1.5%	653 out of 72498 genes, 0.9%	6.23e-05
biological process	GO:0070647	protein modification by small protein conjugation or removal	315 out of 7156 genes, 4.4%	2381 out of 72498 genes, 3.3%	7.7e-05
biological process	GO:0060255	regulation of macromolecule metabolic process	373 out of 7156 genes, 5.2%	2896 out of 72498 genes, 4.0%	8.56e-05
biological process	GO:0060918	auxin transport	100 out of 7156 genes, 1.4%	589 out of 72498 genes, 0.8%	9.5e-05
biological process	GO:0035194	posttranscriptional gene silencing by RNA	158 out of 7156 genes, 2.2%	1051 out of 72498 genes, 1.4%	0.0001
biological process	GO:0016458	gene silencing	268 out of 7156 genes, 3.7%	1981 out of 72498 genes, 2.7%	0.00011
biological process	GO:0031047	gene silencing by RNA	162 out of 7156 genes, 2.3%	1085 out of 72498 genes, 1.5%	0.00011
biological process	GO:0007275	multicellular organismal development	1543 out of 7156 genes, 21.6%	13925 out of 72498 genes, 19.2%	0.00012
biological process	GO:0009692	ethylene metabolic process	103 out of 7156 genes, 1.4%	616 out of 72498 genes, 0.8%	0.00013
biological process	GO:0043449	cellular alkene metabolic process	103 out of 7156 genes, 1.4%	616 out of 72498 genes, 0.8%	0.00013
biological process	GO:1900673	olefin metabolic process	103 out of 7156 genes, 1.4%	616 out of 72498 genes, 0.8%	0.00013
biological process	GO:0009914	hormone transport	102 out of 7156 genes, 1.4%	610 out of 72498 genes, 0.8%	0.00015
biological process	GO:0010413	glucuronoxylan metabolic process	16 out of 7156 genes, 0.2%	38 out of 72498 genes, 0.1%	0.00032
biological process	GO:0048571	long-day photoperiodism	35 out of 7156 genes, 0.5%	141 out of 72498 genes, 0.2%	0.00036
biological process	GO:0010629	negative regulation of gene expression	280 out of 7156 genes, 3.9%	2114 out of 72498 genes, 2.9%	0.00038
biological process	GO:0009607	response to biotic stimulus	842 out of 7156 genes, 11.8%	7275 out of 72498 genes, 10.0%	0.00041
biological process	GO:0048588	developmental cell growth	194 out of 7156 genes, 2.7%	1376 out of 72498 genes, 1.9%	0.00044
biological process	GO:0044262	cellular carbohydrate metabolic process	401 out of 7156 genes, 5.6%	3198 out of 72498 genes, 4.4%	0.00049
biological process	GO:0044264	cellular polysaccharide metabolic process	346 out of 7156 genes, 4.8%	2710 out of 72498 genes, 3.7%	0.0006
biological process	GO:0035264	multicellular organism growth	12 out of 7156 genes, 0.2%	23 out of 72498 genes, 0.0%	0.00061
biological process	GO:0007623	circadian rhythm	56 out of 7156 genes, 0.8%	286 out of 72498 genes, 0.4%	0.0008
biological process	GO:0009791	post-embryonic development	789 out of 7156 genes, 11.0%	6806 out of 72498 genes, 9.4%	0.00081
biological process	GO:0048589	developmental growth	213 out of 7156 genes, 3.0%	1552 out of 72498 genes, 2.1%	0.00087
biological process	GO:0006970	response to osmotic stress	773 out of 7156 genes, 10.8%	6661 out of 72498 genes, 9.2%	0.00092
biological process	GO:0006073	cellular glucan metabolic process	339 out of 7156 genes, 4.7%	2660 out of 72498 genes, 3.7%	0.00093
biological process	GO:0043473	pigmentation	122 out of 7156 genes, 1.7%	795 out of 72498 genes, 1.1%	0.00109
biological process	GO:0043476	pigment accumulation	122 out of 7156 genes, 1.7%	795 out of 72498 genes, 1.1%	0.00109
biological process	GO:0043478	pigment accumulation in response to UV light	122 out of 7156 genes, 1.7%	795 out of 72498 genes, 1.1%	0.00109
biological process	GO:0043479	pigment accumulation in tissues in response to UV light	122 out of 7156 genes, 1.7%	795 out of 72498 genes, 1.1%	0.00109
biological process	GO:0043480	pigment accumulation in tissues	122 out of 7156 genes, 1.7%	795 out of 72498 genes, 1.1%	0.00109
biological process	GO:0009892	negative regulation of metabolic process	287 out of 7156 genes, 4.0%	2203 out of 72498 genes, 3.0%	0.00112
biological process	GO:0007167	enzyme linked receptor protein signaling pathway	79 out of 7156 genes, 1.1%	458 out of 72498 genes, 0.6%	0.00113
biological process	GO:0044550	secondary metabolite biosynthetic process	472 out of 7156 genes, 6.6%	3876 out of 72498 genes, 5.3%	0.00132
biological process	GO:0043933	macromolecular complex subunit organization	416 out of 7156 genes, 5.8%	3369 out of 72498 genes, 4.6%	0.00149
biological process	GO:0003002	regionalization	161 out of 7156 genes, 2.2%	1123 out of 72498 genes, 1.5%	0.00161
biological process	GO:0009626	plant-type hypersensitive response	364 out of 7156 genes, 5.1%	2901 out of 72498 genes, 4.0%	0.00163
biological process	GO:0034050	host programmed cell death induced by symbiont	364 out of 7156 genes, 5.1%	2901 out of 72498 genes, 4.0%	0.00163
biological process	GO:0010605	negative regulation of macromolecule metabolic process	284 out of 7156 genes, 4.0%	2187 out of 72498 genes, 3.0%	0.00166
biological process	GO:0051707	response to other organism	780 out of 7156 genes, 10.9%	6759 out of 72498 genes, 9.3%	0.00184
biological process	GO:0048519	negative regulation of biological process	324 out of 7156 genes, 4.5%	2550 out of 72498 genes, 3.5%	0.00214
biological process	GO:0048284	organelle fusion	33 out of 7156 genes, 0.5%	139 out of 72498 genes, 0.2%	0.00231
biological process	GO:0010160	formation of organ boundary	14 out of 7156 genes, 0.2%	34 out of 72498 genes, 0.0%	0.00257
biological process	GO:0048859	formation of anatomical boundary	14 out of 7156 genes, 0.2%	34 out of 72498 genes, 0.0%	0.00257
biological process	GO:0006468	protein phosphorylation	229 out of 7156 genes, 3.2%	1716 out of 72498 genes, 2.4%	0.00268
biological process	GO:0000741	karyogamy	32 out of 7156 genes, 0.4%	134 out of 72498 genes, 0.2%	0.00288
biological process	GO:0010054	trichoblast differentiation	133 out of 7156 genes, 1.9%	905 out of 72498 genes, 1.2%	0.00374
biological process	GO:0014070	response to organic cyclic compound	349 out of 7156 genes, 4.9%	2792 out of 72498 genes, 3.9%	0.0038
biological process	GO:0019748	secondary metabolic process	639 out of 7156 genes, 8.9%	5467 out of 72498 genes, 7.5%	0.00391
biological process	GO:0016265	death	422 out of 7156 genes, 5.9%	3459 out of 72498 genes, 4.8%	0.00422
biological process	GO:0030029	actin filament-based process	145 out of 7156 genes, 2.0%	1007 out of 72498 genes, 1.4%	0.00423
biological process	GO:0030036	actin cytoskeleton organization	145 out of 7156 genes, 2.0%	1007 out of 72498 genes, 1.4%	0.00423
biological process	GO:0048469	cell maturation	132 out of 7156 genes, 1.8%	900 out of 72498 genes, 1.2%	0.00452
biological process	GO:0048764	trichoblast maturation	132 out of 7156 genes, 1.8%	900 out of 72498 genes, 1.2%	0.00452
biological process	GO:0052386	cell wall thickening	63 out of 7156 genes, 0.9%	353 out of 72498 genes, 0.5%	0.00454
biological process	GO:0044042	glucan metabolic process	355 out of 7156 genes, 5.0%	2852 out of 72498 genes, 3.9%	0.00457
biological process	GO:0009686	gibberellin biosynthetic process	8 out of 7156 genes, 0.1%	12 out of 72498 genes, 0.0%	0.00471
biological process	GO:0016102	diterpenoid biosynthetic process	8 out of 7156 genes, 0.1%	12 out of 72498 genes, 0.0%	0.00471
biological process	GO:0048511	rhythmic process	141 out of 7156 genes, 2.0%	976 out of 72498 genes, 1.3%	0.00483
biological process	GO:0010073	meristem maintenance	186 out of 7156 genes, 2.6%	1359 out of 72498 genes, 1.9%	0.0052
biological process	GO:0021700	developmental maturation	132 out of 7156 genes, 1.8%	903 out of 72498 genes, 1.2%	0.00536
biological process	GO:0012501	programmed cell death	380 out of 7156 genes, 5.3%	3090 out of 72498 genes, 4.3%	0.00641
biological process	GO:0051239	regulation of multicellular organismal process	70 out of 7156 genes, 1.0%	412 out of 72498 genes, 0.6%	0.008
biological process	GO:0070646	protein modification by small protein removal	165 out of 7156 genes, 2.3%	1189 out of 72498 genes, 1.6%	0.00824
biological process	GO:2000026	regulation of multicellular organismal development	69 out of 7156 genes, 1.0%	405 out of 72498 genes, 0.6%	0.00845
biological process	GO:0009694	jasmonic acid metabolic process	145 out of 7156 genes, 2.0%	1020 out of 72498 genes, 1.4%	0.00845
biological process	GO:0008219	cell death	393 out of 7156 genes, 5.5%	3223 out of 72498 genes, 4.4%	0.00973
biological process	GO:1901605	alpha-amino acid metabolic process	263 out of 7156 genes, 3.7%	2049 out of 72498 genes, 2.8%	0.00979
biological process	GO:0009943	adaxial/abaxial axis specification	76 out of 7156 genes, 1.1%	461 out of 72498 genes, 0.6%	0.01007
biological process	GO:0009955	adaxial/abaxial pattern specification	76 out of 7156 genes, 1.1%	461 out of 72498 genes, 0.6%	0.01007
biological process	GO:0051273	beta-glucan metabolic process	134 out of 7156 genes, 1.9%	933 out of 72498 genes, 1.3%	0.01121
biological process	GO:0010191	mucilage metabolic process	26 out of 7156 genes, 0.4%	105 out of 72498 genes, 0.1%	0.01271
biological process	GO:0007166	cell surface receptor signaling pathway	90 out of 7156 genes, 1.3%	575 out of 72498 genes, 0.8%	0.01322
biological process	GO:0040029	regulation of gene expression, epigenetic	214 out of 7156 genes, 3.0%	1627 out of 72498 genes, 2.2%	0.01488
biological process	GO:0000578	embryonic axis specification	15 out of 7156 genes, 0.2%	44 out of 72498 genes, 0.1%	0.01749
biological process	GO:0006810	transport	1916 out of 7156 genes, 26.8%	17916 out of 72498 genes, 24.7%	0.01918
biological process	GO:0010053	root epidermal cell differentiation	139 out of 7156 genes, 1.9%	987 out of 72498 genes, 1.4%	0.02088
biological process	GO:0022402	cell cycle process	301 out of 7156 genes, 4.2%	2413 out of 72498 genes, 3.3%	0.02149
biological process	GO:0032502	developmental process	2212 out of 7156 genes, 30.9%	20854 out of 72498 genes, 28.8%	0.02172
biological process	GO:0009873	ethylene mediated signaling pathway	16 out of 7156 genes, 0.2%	50 out of 72498 genes, 0.1%	0.02253
biological process	GO:0071369	cellular response to ethylene stimulus	16 out of 7156 genes, 0.2%	50 out of 72498 genes, 0.1%	0.02253
biological process	GO:0051704	multi-organism process	838 out of 7156 genes, 11.7%	7442 out of 72498 genes, 10.3%	0.02501
biological process	GO:0044702	single organism reproductive process	90 out of 7156 genes, 1.3%	585 out of 72498 genes, 0.8%	0.02604
biological process	GO:0016310	phosphorylation	237 out of 7156 genes, 3.3%	1850 out of 72498 genes, 2.6%	0.03111
biological process	GO:0010229	inflorescence development	7 out of 7156 genes, 0.1%	11 out of 72498 genes, 0.0%	0.03206
biological process	GO:0048281	inflorescence morphogenesis	7 out of 7156 genes, 0.1%	11 out of 72498 genes, 0.0%	0.03206
biological process	GO:0010383	cell wall polysaccharide metabolic process	136 out of 7156 genes, 1.9%	975 out of 72498 genes, 1.3%	0.04079
biological process	GO:0010410	hemicellulose metabolic process	136 out of 7156 genes, 1.9%	975 out of 72498 genes, 1.3%	0.04079
biological process	GO:0045491	xylan metabolic process	136 out of 7156 genes, 1.9%	975 out of 72498 genes, 1.3%	0.04079
biological process	GO:0019439	aromatic compound catabolic process	262 out of 7156 genes, 3.7%	2084 out of 72498 genes, 2.9%	0.04429
biological process	GO:0048583	regulation of response to stimulus	166 out of 7156 genes, 2.3%	1235 out of 72498 genes, 1.7%	0.04518
biological process	GO:0048580	regulation of post-embryonic development	35 out of 7156 genes, 0.5%	173 out of 72498 genes, 0.2%	0.049
cellular component	GO:0030054	cell junction (view genes)	969 out of 7176 genes, 13.5%	7997 out of 74577 genes, 10.7%	1.05e-12
cellular component	GO:0005911	cell-cell junction (view genes)	966 out of 7176 genes, 13.5%	7990 out of 74577 genes, 10.7%	2.06e-12
cellular component	GO:0012505	endomembrane system (view genes)	201 out of 7176 genes, 2.8%	1331 out of 74577 genes, 1.8%	2.46e-08
cellular component	GO:0012506	vesicle membrane (view genes)	50 out of 7176 genes, 0.7%	210 out of 74577 genes, 0.3%	3.16e-07
cellular component	GO:0030135	coated vesicle (view genes)	45 out of 7176 genes, 0.6%	184 out of 74577 genes, 0.2%	8.36e-07
cellular component	GO:0030659	cytoplasmic vesicle membrane (view genes)	46 out of 7176 genes, 0.6%	197 out of 74577 genes, 0.3%	2.68e-06
cellular component	GO:0044433	cytoplasmic vesicle part (view genes)	46 out of 7176 genes, 0.6%	197 out of 74577 genes, 0.3%	2.68e-06
cellular component	GO:0030662	coated vesicle membrane (view genes)	42 out of 7176 genes, 0.6%	173 out of 74577 genes, 0.2%	3.41e-06
cellular component	GO:0005635	nuclear envelope (view genes)	55 out of 7176 genes, 0.8%	279 out of 74577 genes, 0.4%	5.34e-05
cellular component	GO:0005618	cell wall (view genes)	249 out of 7176 genes, 3.5%	1963 out of 74577 genes, 2.6%	0.00098
cellular component	GO:0031988	membrane-bounded vesicle (view genes)	75 out of 7176 genes, 1.0%	471 out of 74577 genes, 0.6%	0.00244
cellular component	GO:0030658	transport vesicle membrane (view genes)	18 out of 7176 genes, 0.3%	61 out of 74577 genes, 0.1%	0.00247
cellular component	GO:0031982	vesicle (view genes)	75 out of 7176 genes, 1.0%	475 out of 74577 genes, 0.6%	0.0033
cellular component	GO:0016023	cytoplasmic membrane-bounded vesicle (view genes)	61 out of 7176 genes, 0.9%	366 out of 74577 genes, 0.5%	0.00387
cellular component	GO:0031410	cytoplasmic vesicle (view genes)	61 out of 7176 genes, 0.9%	367 out of 74577 genes, 0.5%	0.00421
cellular component	GO:0030120	vesicle coat (view genes)	27 out of 7176 genes, 0.4%	123 out of 74577 genes, 0.2%	0.0083
cellular component	GO:0071944	cell periphery (view genes)	616 out of 7176 genes, 8.6%	5536 out of 74577 genes, 7.4%	0.01337
cellular component	GO:0009706	chloroplast inner membrane (view genes)	12 out of 7176 genes, 0.2%	36 out of 74577 genes, 0.0%	0.01934
cellular component	GO:0016020	membrane (view genes)	2593 out of 7176 genes, 36.1%	25460 out of 74577 genes, 34.1%	0.02231
cellular component	GO:0030312	external encapsulating structure (view genes)	558 out of 7176 genes, 7.8%	5010 out of 74577 genes, 6.7%	0.02728
cellular component	GO:0030117	membrane coat (view genes)	43 out of 7176 genes, 0.6%	250 out of 74577 genes, 0.3%	0.03044
cellular component	GO:0048475	coated membrane (view genes)	43 out of 7176 genes, 0.6%	250 out of 74577 genes, 0.3%	0.03044
cellular component	GO:0005856	cytoskeleton (view genes)	166 out of 7176 genes, 2.3%	1310 out of 74577 genes, 1.8%	0.03743
molecular function	GO:0001882	nucleoside binding (view genes)	1216 out of 6250 genes, 19.5%	10073 out of 63288 genes, 15.9%	1.17e-12
molecular function	GO:0001883	purine nucleoside binding (view genes)	1208 out of 6250 genes, 19.3%	10035 out of 63288 genes, 15.9%	3.47e-12
molecular function	GO:0032549	ribonucleoside binding (view genes)	1208 out of 6250 genes, 19.3%	10035 out of 63288 genes, 15.9%	3.47e-12
molecular function	GO:0032550	purine ribonucleoside binding (view genes)	1208 out of 6250 genes, 19.3%	10035 out of 63288 genes, 15.9%	3.47e-12
molecular function	GO:0017111	nucleoside-triphosphatase activity (view genes)	485 out of 6250 genes, 7.8%	3655 out of 63288 genes, 5.8%	3.61e-09
molecular function	GO:0016818	hydrolase activity, acting on acid anhydrides, in phosphorus-containing anhydrides (view genes)	531 out of 6250 genes, 8.5%	4186 out of 63288 genes, 6.6%	3.67e-07
molecular function	GO:0016462	pyrophosphatase activity (view genes)	527 out of 6250 genes, 8.4%	4156 out of 63288 genes, 6.6%	4.51e-07
molecular function	GO:0036094	small molecule binding (view genes)	1624 out of 6250 genes, 26.0%	14496 out of 63288 genes, 22.9%	5.22e-07
molecular function	GO:0046527	glucosyltransferase activity (view genes)	130 out of 6250 genes, 2.1%	775 out of 63288 genes, 1.2%	8.84e-07
molecular function	GO:0016817	hydrolase activity, acting on acid anhydrides (view genes)	542 out of 6250 genes, 8.7%	4357 out of 63288 genes, 6.9%	3.94e-06
molecular function	GO:0016758	transferase activity, transferring hexosyl groups (view genes)	200 out of 6250 genes, 3.2%	1373 out of 63288 genes, 2.2%	9.4e-06
molecular function	GO:0016757	transferase activity, transferring glycosyl groups (view genes)	259 out of 6250 genes, 4.1%	1880 out of 63288 genes, 3.0%	1.41e-05
molecular function	GO:0016740	transferase activity (view genes)	1526 out of 6250 genes, 24.4%	13769 out of 63288 genes, 21.8%	3.43e-05
molecular function	GO:0016773	phosphotransferase activity, alcohol group as acceptor (view genes)	566 out of 6250 genes, 9.1%	4663 out of 63288 genes, 7.4%	5.3e-05
molecular function	GO:0005488	binding (view genes)	4302 out of 6250 genes, 68.8%	41694 out of 63288 genes, 65.9%	5.44e-05
molecular function	GO:0016772	transferase activity, transferring phosphorus-containing groups (view genes)	829 out of 6250 genes, 13.3%	7150 out of 63288 genes, 11.3%	0.00012
molecular function	GO:0016759	cellulose synthase activity (view genes)	40 out of 6250 genes, 0.6%	174 out of 63288 genes, 0.3%	0.00017
molecular function	GO:0016301	kinase activity (view genes)	648 out of 6250 genes, 10.4%	5493 out of 63288 genes, 8.7%	0.00033
molecular function	GO:0004645	phosphorylase activity (view genes)	11 out of 6250 genes, 0.2%	22 out of 63288 genes, 0.0%	0.0012
molecular function	GO:0016412	serine O-acyltransferase activity (view genes)	8 out of 6250 genes, 0.1%	12 out of 63288 genes, 0.0%	0.00172
molecular function	GO:0008194	UDP-glycosyltransferase activity (view genes)	136 out of 6250 genes, 2.2%	937 out of 63288 genes, 1.5%	0.00205
molecular function	GO:0004672	protein kinase activity (view genes)	506 out of 6250 genes, 8.1%	4260 out of 63288 genes, 6.7%	0.00302
molecular function	GO:0052742	phosphatidylinositol kinase activity (view genes)	23 out of 6250 genes, 0.4%	86 out of 63288 genes, 0.1%	0.00387
molecular function	GO:0003824	catalytic activity (view genes)	3929 out of 6250 genes, 62.9%	38236 out of 63288 genes, 60.4%	0.00857
molecular function	GO:0060089	molecular transducer activity (view genes)	130 out of 6250 genes, 2.1%	919 out of 63288 genes, 1.5%	0.01154
molecular function	GO:1901363	heterocyclic compound binding (view genes)	2305 out of 6250 genes, 36.9%	21880 out of 63288 genes, 34.6%	0.01695
molecular function	GO:0003779	actin binding (view genes)	35 out of 6250 genes, 0.6%	177 out of 63288 genes, 0.3%	0.02956
L2 VS L3
biological process	GO:0048588	developmental cell growth	137 out of 4051 genes, 3.4%	1376 out of 72498 genes, 1.9%	8.44e-08
biological process	GO:0016049	cell growth	168 out of 4051 genes, 4.1%	1804 out of 72498 genes, 2.5%	1.18e-07
biological process	GO:0050896	response to stimulus	2194 out of 4051 genes, 54.2%	35738 out of 72498 genes, 49.3%	1.37e-07
biological process	GO:0040007	growth	236 out of 4051 genes, 5.8%	2820 out of 72498 genes, 3.9%	6.21e-07
biological process	GO:0048511	rhythmic process	102 out of 4051 genes, 2.5%	976 out of 72498 genes, 1.3%	1.81e-06
biological process	GO:0048589	developmental growth	143 out of 4051 genes, 3.5%	1552 out of 72498 genes, 2.1%	5.83e-06
biological process	GO:0048571	long-day photoperiodism	28 out of 4051 genes, 0.7%	141 out of 72498 genes, 0.2%	5.87e-06
biological process	GO:0042221	response to chemical stimulus	1348 out of 4051 genes, 33.3%	21304 out of 72498 genes, 29.4%	2.35e-05
biological process	GO:0009628	response to abiotic stimulus	1006 out of 4051 genes, 24.8%	15460 out of 72498 genes, 21.3%	2.61e-05
biological process	GO:0007623	circadian rhythm	41 out of 4051 genes, 1.0%	286 out of 72498 genes, 0.4%	4.73e-05
biological process	GO:0060918	auxin transport	67 out of 4051 genes, 1.7%	589 out of 72498 genes, 0.8%	4.95e-05
biological process	GO:0010033	response to organic substance	1003 out of 4051 genes, 24.8%	15471 out of 72498 genes, 21.3%	5.7e-05
biological process	GO:0009605	response to external stimulus	328 out of 4051 genes, 8.1%	4394 out of 72498 genes, 6.1%	6.87e-05
biological process	GO:0009914	hormone transport	68 out of 4051 genes, 1.7%	610 out of 72498 genes, 0.8%	8.59e-05
biological process	GO:0009832	plant-type cell wall biogenesis	38 out of 4051 genes, 0.9%	273 out of 72498 genes, 0.4%	0.00031
biological process	GO:0009719	response to endogenous stimulus	720 out of 4051 genes, 17.8%	10858 out of 72498 genes, 15.0%	0.00038
biological process	GO:0048580	regulation of post-embryonic development	28 out of 4051 genes, 0.7%	173 out of 72498 genes, 0.2%	0.00055
biological process	GO:0033240	positive regulation of cellular amine metabolic process	5 out of 4051 genes, 0.1%	6 out of 72498 genes, 0.0%	0.00422
biological process	GO:0045764	positive regulation of cellular amino acid metabolic process	5 out of 4051 genes, 0.1%	6 out of 72498 genes, 0.0%	0.00422
biological process	GO:0005976	polysaccharide metabolic process	320 out of 4051 genes, 7.9%	4491 out of 72498 genes, 6.2%	0.00606
biological process	GO:0009699	phenylpropanoid biosynthetic process	189 out of 4051 genes, 4.7%	2444 out of 72498 genes, 3.4%	0.00631
biological process	GO:1901700	response to oxygen-containing compound	435 out of 4051 genes, 10.7%	6356 out of 72498 genes, 8.8%	0.00695
biological process	GO:0007167	enzyme linked receptor protein signaling pathway	50 out of 4051 genes, 1.2%	458 out of 72498 genes, 0.6%	0.00791
biological process	GO:0006970	response to osmotic stress	452 out of 4051 genes, 11.2%	6661 out of 72498 genes, 9.2%	0.01042
biological process	GO:0006521	regulation of cellular amino acid metabolic process	5 out of 4051 genes, 0.1%	7 out of 72498 genes, 0.0%	0.01409
biological process	GO:0006554	lysine catabolic process	5 out of 4051 genes, 0.1%	7 out of 72498 genes, 0.0%	0.01409
biological process	GO:0033238	regulation of cellular amine metabolic process	5 out of 4051 genes, 0.1%	7 out of 72498 genes, 0.0%	0.01409
biological process	GO:0015833	peptide transport	53 out of 4051 genes, 1.3%	510 out of 72498 genes, 0.7%	0.0173
biological process	GO:0043473	pigmentation	74 out of 4051 genes, 1.8%	795 out of 72498 genes, 1.1%	0.02056
biological process	GO:0043476	pigment accumulation	74 out of 4051 genes, 1.8%	795 out of 72498 genes, 1.1%	0.02056
biological process	GO:0043478	pigment accumulation in response to UV light	74 out of 4051 genes, 1.8%	795 out of 72498 genes, 1.1%	0.02056
biological process	GO:0043479	pigment accumulation in tissues in response to UV light	74 out of 4051 genes, 1.8%	795 out of 72498 genes, 1.1%	0.02056
biological process	GO:0043480	pigment accumulation in tissues	74 out of 4051 genes, 1.8%	795 out of 72498 genes, 1.1%	0.02056
biological process	GO:1901565	organonitrogen compound catabolic process	141 out of 4051 genes, 3.5%	1765 out of 72498 genes, 2.4%	0.02122
biological process	GO:0044262	cellular carbohydrate metabolic process	234 out of 4051 genes, 5.8%	3198 out of 72498 genes, 4.4%	0.02258
biological process	GO:0009725	response to hormone stimulus	622 out of 4051 genes, 15.4%	9548 out of 72498 genes, 13.2%	0.02506
biological process	GO:0042886	amide transport	55 out of 4051 genes, 1.4%	546 out of 72498 genes, 0.8%	0.02909
biological process	GO:0007166	cell surface receptor signaling pathway	57 out of 4051 genes, 1.4%	575 out of 72498 genes, 0.8%	0.03298
biological process	GO:0009411	response to UV	127 out of 4051 genes, 3.1%	1574 out of 72498 genes, 2.2%	0.03513
biological process	GO:0009068	aspartate family amino acid catabolic process	5 out of 4051 genes, 0.1%	8 out of 72498 genes, 0.0%	0.03583
biological process	GO:0005977	glycogen metabolic process	12 out of 4051 genes, 0.3%	53 out of 72498 genes, 0.1%	0.0385
biological process	GO:0006112	energy reserve metabolic process	12 out of 4051 genes, 0.3%	53 out of 72498 genes, 0.1%	0.0385
biological process	GO:0006810	transport	1110 out of 4051 genes, 27.4%	17916 out of 72498 genes, 24.7%	0.03909
biological process	GO:0042546	cell wall biogenesis	84 out of 4051 genes, 2.1%	952 out of 72498 genes, 1.3%	0.04049
biological process	GO:0044042	glucan metabolic process	210 out of 4051 genes, 5.2%	2852 out of 72498 genes, 3.9%	0.04185
biological process	GO:0006997	nucleus organization	46 out of 4051 genes, 1.1%	438 out of 72498 genes, 0.6%	0.04796
cellular component	GO:0071944	cell periphery (view genes)	432 out of 4072 genes, 10.6%	5536 out of 74577 genes, 7.4%	4.81e-12
cellular component	GO:0005618	cell wall (view genes)	182 out of 4072 genes, 4.5%	1963 out of 74577 genes, 2.6%	6.22e-10
cellular component	GO:0030312	external encapsulating structure (view genes)	384 out of 4072 genes, 9.4%	5010 out of 74577 genes, 6.7%	1.66e-09
cellular component	GO:0005911	cell-cell junction (view genes)	540 out of 4072 genes, 13.3%	7990 out of 74577 genes, 10.7%	1.71e-05
cellular component	GO:0030054	cell junction (view genes)	540 out of 4072 genes, 13.3%	7997 out of 74577 genes, 10.7%	1.91e-05
cellular component	GO:0044459	plasma membrane part (view genes)	41 out of 4072 genes, 1.0%	353 out of 74577 genes, 0.5%	0.00102
cellular component	GO:0005886	plasma membrane (view genes)	41 out of 4072 genes, 1.0%	364 out of 74577 genes, 0.5%	0.00215
cellular component	GO:0019898	extrinsic to membrane (view genes)	29 out of 4072 genes, 0.7%	237 out of 74577 genes, 0.3%	0.00892
cellular component	GO:0019897	extrinsic to plasma membrane (view genes)	28 out of 4072 genes, 0.7%	228 out of 74577 genes, 0.3%	0.0112
cellular component	GO:0031234	extrinsic to internal side of plasma membrane (view genes)	28 out of 4072 genes, 0.7%	228 out of 74577 genes, 0.3%	0.0112
cellular component	GO:0009898	internal side of plasma membrane (view genes)	28 out of 4072 genes, 0.7%	234 out of 74577 genes, 0.3%	0.01768
molecular function	GO:0017111	nucleoside-triphosphatase activity (view genes)	276 out of 3597 genes, 7.7%	3655 out of 63288 genes, 5.8%	0.0004
molecular function	GO:0016759	cellulose synthase activity (view genes)	27 out of 3597 genes, 0.8%	174 out of 63288 genes, 0.3%	0.00097
molecular function	GO:0004753	saccharopine dehydrogenase activity (view genes)	5 out of 3597 genes, 0.1%	7 out of 63288 genes, 0.0%	0.00531
molecular function	GO:0050662	coenzyme binding (view genes)	6 out of 3597 genes, 0.2%	11 out of 63288 genes, 0.0%	0.00569
molecular function	GO:0016757	transferase activity, transferring glycosyl groups (view genes)	151 out of 3597 genes, 4.2%	1880 out of 63288 genes, 3.0%	0.00649
molecular function	GO:0046527	glucosyltransferase activity (view genes)	73 out of 3597 genes, 2.0%	775 out of 63288 genes, 1.2%	0.00936
molecular function	GO:0004673	protein histidine kinase activity (view genes)	14 out of 3597 genes, 0.4%	71 out of 63288 genes, 0.1%	0.01883
molecular function	GO:0016775	phosphotransferase activity, nitrogenous group as acceptor (view genes)	14 out of 3597 genes, 0.4%	71 out of 63288 genes, 0.1%	0.01883
molecular function	GO:0004553	hydrolase activity, hydrolyzing O-glycosyl compounds (view genes)	108 out of 3597 genes, 3.0%	1293 out of 63288 genes, 2.0%	0.02294
molecular function	GO:0019899	enzyme binding (view genes)	77 out of 3597 genes, 2.1%	855 out of 63288 genes, 1.4%	0.02561
molecular function	GO:0016818	hydrolase activity, acting on acid anhydrides, in phosphorus-containing anhydrides (view genes)	296 out of 3597 genes, 8.2%	4186 out of 63288 genes, 6.6%	0.02676
molecular function	GO:0016462	pyrophosphatase activity (view genes)	294 out of 3597 genes, 8.2%	4156 out of 63288 genes, 6.6%	0.02756
molecular function	GO:0016758	transferase activity, transferring hexosyl groups (view genes)	113 out of 3597 genes, 3.1%	1373 out of 63288 genes, 2.2%	0.02849

## Sheet: Table S4B
Table S4B GO enrichment analysis for 18,144 differentially expressed transcripts. GO terms with corrected p-value≤0.001 were regarded as most enriched GO terms.
Term Type	GO Term ID	GO term	Cluster frequency	Genome frequency of use	Corrected P-value
L1 VS L2
biological process	GO:0009719	response to endogenous stimulus	1265 out of 5940 genes, 21.3%	10858 out of 72498 genes, 15.0%	3e-39
biological process	GO:0010033	response to organic substance	1637 out of 5940 genes, 27.6%	15471 out of 72498 genes, 21.3%	1.52e-29
biological process	GO:0007154	cell communication	1314 out of 5940 genes, 22.1%	12002 out of 72498 genes, 16.6%	2.82e-28
biological process	GO:0009725	response to hormone stimulus	1085 out of 5940 genes, 18.3%	9548 out of 72498 genes, 13.2%	3.36e-28
biological process	GO:0050896	response to stimulus	3338 out of 5940 genes, 56.2%	35738 out of 72498 genes, 49.3%	9.41e-26
biological process	GO:0010243	response to organic nitrogen	420 out of 5940 genes, 7.1%	3005 out of 72498 genes, 4.1%	1.55e-24
biological process	GO:1901698	response to nitrogen compound	489 out of 5940 genes, 8.2%	3695 out of 72498 genes, 5.1%	1.44e-23
biological process	GO:0065007	biological regulation	1861 out of 5940 genes, 31.3%	18587 out of 72498 genes, 25.6%	7.28e-22
biological process	GO:0007165	signal transduction	1015 out of 5940 genes, 17.1%	9181 out of 72498 genes, 12.7%	7.48e-22
biological process	GO:0023052	signaling	1015 out of 5940 genes, 17.1%	9190 out of 72498 genes, 12.7%	1.03e-21
biological process	GO:0044700	single organism signaling	1015 out of 5940 genes, 17.1%	9190 out of 72498 genes, 12.7%	1.03e-21
biological process	GO:0051716	cellular response to stimulus	1470 out of 5940 genes, 24.7%	14315 out of 72498 genes, 19.7%	5.94e-20
biological process	GO:0009755	hormone-mediated signaling pathway	561 out of 5940 genes, 9.4%	4573 out of 72498 genes, 6.3%	1.29e-19
biological process	GO:0032870	cellular response to hormone stimulus	561 out of 5940 genes, 9.4%	4580 out of 72498 genes, 6.3%	1.81e-19
biological process	GO:0071495	cellular response to endogenous stimulus	561 out of 5940 genes, 9.4%	4580 out of 72498 genes, 6.3%	1.81e-19
biological process	GO:0050794	regulation of cellular process	1279 out of 5940 genes, 21.5%	12262 out of 72498 genes, 16.9%	5.54e-19
biological process	GO:0042221	response to chemical stimulus	2071 out of 5940 genes, 34.9%	21304 out of 72498 genes, 29.4%	1.26e-18
biological process	GO:0050789	regulation of biological process	1462 out of 5940 genes, 24.6%	14414 out of 72498 genes, 19.9%	1.13e-17
biological process	GO:0071310	cellular response to organic substance	675 out of 5940 genes, 11.4%	5842 out of 72498 genes, 8.1%	1.26e-17
biological process	GO:0070887	cellular response to chemical stimulus	695 out of 5940 genes, 11.7%	6082 out of 72498 genes, 8.4%	4.47e-17
biological process	GO:0006952	defense response	925 out of 5940 genes, 15.6%	8590 out of 72498 genes, 11.8%	3.52e-16
biological process	GO:0006950	response to stress	2160 out of 5940 genes, 36.4%	22660 out of 72498 genes, 31.3%	1.66e-15
biological process	GO:0009605	response to external stimulus	516 out of 5940 genes, 8.7%	4394 out of 72498 genes, 6.1%	4.14e-14
biological process	GO:0010817	regulation of hormone levels	253 out of 5940 genes, 4.3%	1807 out of 72498 genes, 2.5%	5.18e-14
biological process	GO:0042430	indole-containing compound metabolic process	157 out of 5940 genes, 2.6%	962 out of 72498 genes, 1.3%	1.37e-13
biological process	GO:0034754	cellular hormone metabolic process	158 out of 5940 genes, 2.7%	974 out of 72498 genes, 1.3%	1.91e-13
biological process	GO:0009683	indoleacetic acid metabolic process	138 out of 5940 genes, 2.3%	816 out of 72498 genes, 1.1%	5.32e-13
biological process	GO:0002376	immune system process	664 out of 5940 genes, 11.2%	6018 out of 72498 genes, 8.3%	7.59e-13
biological process	GO:0016265	death	412 out of 5940 genes, 6.9%	3459 out of 72498 genes, 4.8%	1e-11
biological process	GO:0009850	auxin metabolic process	147 out of 5940 genes, 2.5%	936 out of 72498 genes, 1.3%	3.22e-11
biological process	GO:0012501	programmed cell death	372 out of 5940 genes, 6.3%	3090 out of 72498 genes, 4.3%	5.06e-11
biological process	GO:0009626	plant-type hypersensitive response	353 out of 5940 genes, 5.9%	2901 out of 72498 genes, 4.0%	5.61e-11
biological process	GO:0034050	host programmed cell death induced by symbiont	353 out of 5940 genes, 5.9%	2901 out of 72498 genes, 4.0%	5.61e-11
biological process	GO:0008219	cell death	384 out of 5940 genes, 6.5%	3223 out of 72498 genes, 4.4%	8.45e-11
biological process	GO:0045087	innate immune response	579 out of 5940 genes, 9.7%	5257 out of 72498 genes, 7.3%	1e-10
biological process	GO:0006955	immune response	579 out of 5940 genes, 9.7%	5260 out of 72498 genes, 7.3%	1.11e-10
biological process	GO:0009628	response to abiotic stimulus	1493 out of 5940 genes, 25.1%	15460 out of 72498 genes, 21.3%	1.64e-10
biological process	GO:0042445	hormone metabolic process	173 out of 5940 genes, 2.9%	1194 out of 72498 genes, 1.6%	2.74e-10
biological process	GO:0000160	phosphorelay signal transduction system	109 out of 5940 genes, 1.8%	640 out of 72498 genes, 0.9%	4.02e-10
biological process	GO:0006972	hyperosmotic response	161 out of 5940 genes, 2.7%	1099 out of 72498 genes, 1.5%	7.56e-10
biological process	GO:0048532	anatomical structure arrangement	120 out of 5940 genes, 2.0%	762 out of 72498 genes, 1.1%	6.25e-09
biological process	GO:0009933	meristem structural organization	119 out of 5940 genes, 2.0%	760 out of 72498 genes, 1.0%	1.12e-08
biological process	GO:0006568	tryptophan metabolic process	104 out of 5940 genes, 1.8%	632 out of 72498 genes, 0.9%	1.17e-08
biological process	GO:0009888	tissue development	438 out of 5940 genes, 7.4%	3916 out of 72498 genes, 5.4%	1.75e-08
biological process	GO:0006586	indolalkylamine metabolic process	104 out of 5940 genes, 1.8%	640 out of 72498 genes, 0.9%	2.51e-08
biological process	GO:0007167	enzyme linked receptor protein signaling pathway	82 out of 5940 genes, 1.4%	458 out of 72498 genes, 0.6%	2.58e-08
biological process	GO:0009607	response to biotic stimulus	745 out of 5940 genes, 12.5%	7275 out of 72498 genes, 10.0%	6.2e-08
biological process	GO:0009692	ethylene metabolic process	100 out of 5940 genes, 1.7%	616 out of 72498 genes, 0.8%	6.45e-08
biological process	GO:0043449	cellular alkene metabolic process	100 out of 5940 genes, 1.7%	616 out of 72498 genes, 0.8%	6.45e-08
biological process	GO:1900673	olefin metabolic process	100 out of 5940 genes, 1.7%	616 out of 72498 genes, 0.8%	6.45e-08
biological process	GO:0006970	response to osmotic stress	689 out of 5940 genes, 11.6%	6661 out of 72498 genes, 9.2%	6.6e-08
biological process	GO:0051707	response to other organism	697 out of 5940 genes, 11.7%	6759 out of 72498 genes, 9.3%	8.63e-08
biological process	GO:0007389	pattern specification process	188 out of 5940 genes, 3.2%	1435 out of 72498 genes, 2.0%	1.84e-07
biological process	GO:0009072	aromatic amino acid family metabolic process	136 out of 5940 genes, 2.3%	950 out of 72498 genes, 1.3%	2.27e-07
biological process	GO:0009694	jasmonic acid metabolic process	141 out of 5940 genes, 2.4%	1020 out of 72498 genes, 1.4%	1.15e-06
biological process	GO:0002252	immune effector process	136 out of 5940 genes, 2.3%	981 out of 72498 genes, 1.4%	1.9e-06
biological process	GO:0048364	root development	201 out of 5940 genes, 3.4%	1606 out of 72498 genes, 2.2%	2e-06
biological process	GO:0010087	phloem or xylem histogenesis	61 out of 5940 genes, 1.0%	329 out of 72498 genes, 0.5%	2.3e-06
biological process	GO:0022622	root system development	261 out of 5940 genes, 4.4%	2219 out of 72498 genes, 3.1%	3.34e-06
biological process	GO:0007166	cell surface receptor signaling pathway	90 out of 5940 genes, 1.5%	575 out of 72498 genes, 0.8%	3.76e-06
biological process	GO:0009308	amine metabolic process	185 out of 5940 genes, 3.1%	1470 out of 72498 genes, 2.0%	5.92e-06
biological process	GO:0009799	specification of symmetry	102 out of 5940 genes, 1.7%	687 out of 72498 genes, 0.9%	6.22e-06
biological process	GO:0044550	secondary metabolite biosynthetic process	417 out of 5940 genes, 7.0%	3876 out of 72498 genes, 5.3%	7.46e-06
biological process	GO:0051704	multi-organism process	741 out of 5940 genes, 12.5%	7442 out of 72498 genes, 10.3%	9.57e-06
biological process	GO:0044699	single-organism process	3779 out of 5940 genes, 63.6%	43633 out of 72498 genes, 60.2%	1.13e-05
biological process	GO:0016049	cell growth	215 out of 5940 genes, 3.6%	1804 out of 72498 genes, 2.5%	3.07e-05
biological process	GO:0006576	cellular biogenic amine metabolic process	164 out of 5940 genes, 2.8%	1301 out of 72498 genes, 1.8%	3.94e-05
biological process	GO:0044106	cellular amine metabolic process	164 out of 5940 genes, 2.8%	1301 out of 72498 genes, 1.8%	3.94e-05
biological process	GO:0048528	post-embryonic root development	81 out of 5940 genes, 1.4%	526 out of 72498 genes, 0.7%	4.7e-05
biological process	GO:1901135	carbohydrate derivative metabolic process	517 out of 5940 genes, 8.7%	5040 out of 72498 genes, 7.0%	6.63e-05
biological process	GO:0009798	axis specification	77 out of 5940 genes, 1.3%	500 out of 72498 genes, 0.7%	0.0001
biological process	GO:0048507	meristem development	258 out of 5940 genes, 4.3%	2281 out of 72498 genes, 3.1%	0.00012
biological process	GO:0042545	cell wall modification	85 out of 5940 genes, 1.4%	574 out of 72498 genes, 0.8%	0.00012
biological process	GO:0044763	single-organism cellular process	3199 out of 5940 genes, 53.9%	36687 out of 72498 genes, 50.6%	0.00013
biological process	GO:0042546	cell wall biogenesis	125 out of 5940 genes, 2.1%	952 out of 72498 genes, 1.3%	0.00019
biological process	GO:0033554	cellular response to stress	726 out of 5940 genes, 12.2%	7422 out of 72498 genes, 10.2%	0.00021
biological process	GO:0065008	regulation of biological quality	528 out of 5940 genes, 8.9%	5211 out of 72498 genes, 7.2%	0.00022
biological process	GO:0003002	regionalization	142 out of 5940 genes, 2.4%	1123 out of 72498 genes, 1.5%	0.00027
biological process	GO:0048571	long-day photoperiodism	31 out of 5940 genes, 0.5%	141 out of 72498 genes, 0.2%	0.0005
biological process	GO:0048511	rhythmic process	125 out of 5940 genes, 2.1%	976 out of 72498 genes, 1.3%	0.00073
biological process	GO:0006984	ER-nucleus signaling pathway	161 out of 5940 genes, 2.7%	1335 out of 72498 genes, 1.8%	0.00085
biological process	GO:0048588	developmental cell growth	165 out of 5940 genes, 2.8%	1376 out of 72498 genes, 1.9%	0.00088
biological process	GO:0044281	small molecule metabolic process	1611 out of 5940 genes, 27.1%	17760 out of 72498 genes, 24.5%	0.00093
cellular component	GO:0005618	cell wall (view genes)	243 out of 5881 genes, 4.1%	1963 out of 74577 genes, 2.6%	4.21e-10
cellular component	GO:0030054	cell junction (view genes)	758 out of 5881 genes, 12.9%	7997 out of 74577 genes, 10.7%	6.02e-06
cellular component	GO:0005911	cell-cell junction (view genes)	754 out of 5881 genes, 12.8%	7990 out of 74577 genes, 10.7%	1.32e-05
cellular component	GO:0071944	cell periphery (view genes)	533 out of 5881 genes, 9.1%	5536 out of 74577 genes, 7.4%	0.00014
cellular component	GO:0030312	external encapsulating structure (view genes)	484 out of 5881 genes, 8.2%	5010 out of 74577 genes, 6.7%	0.00034
molecular function	GO:0016773	phosphotransferase activity, alcohol group as acceptor (view genes)	498 out of 5196 genes, 9.6%	4663 out of 63288 genes, 7.4%	2.36e-07
molecular function	GO:0001882	nucleoside binding (view genes)	984 out of 5196 genes, 18.9%	10073 out of 63288 genes, 15.9%	3.45e-07
molecular function	GO:0001883	purine nucleoside binding (view genes)	977 out of 5196 genes, 18.8%	10035 out of 63288 genes, 15.9%	8.1e-07
molecular function	GO:0032549	ribonucleoside binding (view genes)	977 out of 5196 genes, 18.8%	10035 out of 63288 genes, 15.9%	8.1e-07
molecular function	GO:0032550	purine ribonucleoside binding (view genes)	977 out of 5196 genes, 18.8%	10035 out of 63288 genes, 15.9%	8.1e-07
molecular function	GO:0004672	protein kinase activity (view genes)	454 out of 5196 genes, 8.7%	4260 out of 63288 genes, 6.7%	1.95e-06
molecular function	GO:0016301	kinase activity (view genes)	561 out of 5196 genes, 10.8%	5493 out of 63288 genes, 8.7%	1.18e-05
molecular function	GO:0016772	transferase activity, transferring phosphorus-containing groups (view genes)	704 out of 5196 genes, 13.5%	7150 out of 63288 genes, 11.3%	5.11e-05
molecular function	GO:0016412	serine O-acyltransferase activity (view genes)	8 out of 5196 genes, 0.2%	12 out of 63288 genes, 0.0%	0.00039
L1 VS L3
biological process	GO:0050896	response to stimulus	3986 out of 7156 genes, 55.7%	35738 out of 72498 genes, 49.3%	2.74e-27
biological process	GO:0009605	response to external stimulus	659 out of 7156 genes, 9.2%	4394 out of 72498 genes, 6.1%	1.82e-25
biological process	GO:0065007	biological regulation	2221 out of 7156 genes, 31.0%	18587 out of 72498 genes, 25.6%	2.52e-24
biological process	GO:1901698	response to nitrogen compound	551 out of 7156 genes, 7.7%	3695 out of 72498 genes, 5.1%	3.06e-20
biological process	GO:0010033	response to organic substance	1859 out of 7156 genes, 26.0%	15471 out of 72498 genes, 21.3%	4.68e-20
biological process	GO:0042221	response to chemical stimulus	2456 out of 7156 genes, 34.3%	21304 out of 72498 genes, 29.4%	1.39e-18
biological process	GO:0009719	response to endogenous stimulus	1346 out of 7156 genes, 18.8%	10858 out of 72498 genes, 15.0%	1.2e-17
biological process	GO:0050789	regulation of biological process	1727 out of 7156 genes, 24.1%	14414 out of 72498 genes, 19.9%	1.36e-17
biological process	GO:0007010	cytoskeleton organization	383 out of 7156 genes, 5.4%	2424 out of 72498 genes, 3.3%	1.77e-17
biological process	GO:0044699	single-organism process	4664 out of 7156 genes, 65.2%	43633 out of 72498 genes, 60.2%	4.91e-17
biological process	GO:0010817	regulation of hormone levels	300 out of 7156 genes, 4.2%	1807 out of 72498 genes, 2.5%	2.96e-16
biological process	GO:0051716	cellular response to stimulus	1694 out of 7156 genes, 23.7%	14315 out of 72498 genes, 19.7%	6.13e-15
biological process	GO:0050794	regulation of cellular process	1471 out of 7156 genes, 20.6%	12262 out of 72498 genes, 16.9%	2.32e-14
biological process	GO:0070887	cellular response to chemical stimulus	795 out of 7156 genes, 11.1%	6082 out of 72498 genes, 8.4%	3.65e-14
biological process	GO:0007154	cell communication	1441 out of 7156 genes, 20.1%	12002 out of 72498 genes, 16.6%	4.28e-14
biological process	GO:0010243	response to organic nitrogen	439 out of 7156 genes, 6.1%	3005 out of 72498 genes, 4.1%	4.45e-14
biological process	GO:0071310	cellular response to organic substance	765 out of 7156 genes, 10.7%	5842 out of 72498 genes, 8.1%	1.05e-13
biological process	GO:0009606	tropism	184 out of 7156 genes, 2.6%	1021 out of 72498 genes, 1.4%	1.26e-12
biological process	GO:0032501	multicellular organismal process	1763 out of 7156 genes, 24.6%	15213 out of 72498 genes, 21.0%	3.42e-12
biological process	GO:0009725	response to hormone stimulus	1160 out of 7156 genes, 16.2%	9548 out of 72498 genes, 13.2%	5.3e-12
biological process	GO:0042430	indole-containing compound metabolic process	173 out of 7156 genes, 2.4%	962 out of 72498 genes, 1.3%	1.11e-11
biological process	GO:0009933	meristem structural organization	145 out of 7156 genes, 2.0%	760 out of 72498 genes, 1.0%	1.36e-11
biological process	GO:0048532	anatomical structure arrangement	145 out of 7156 genes, 2.0%	762 out of 72498 genes, 1.1%	1.69e-11
biological process	GO:0009850	auxin metabolic process	168 out of 7156 genes, 2.3%	936 out of 72498 genes, 1.3%	3.22e-11
biological process	GO:0044707	single-multicellular organism process	1735 out of 7156 genes, 24.2%	15053 out of 72498 genes, 20.8%	4.62e-11
biological process	GO:0042445	hormone metabolic process	201 out of 7156 genes, 2.8%	1194 out of 72498 genes, 1.6%	6.97e-11
biological process	GO:0034754	cellular hormone metabolic process	172 out of 7156 genes, 2.4%	974 out of 72498 genes, 1.3%	6.99e-11
biological process	GO:0009683	indoleacetic acid metabolic process	150 out of 7156 genes, 2.1%	816 out of 72498 genes, 1.1%	1.1e-10
biological process	GO:0006950	response to stress	2514 out of 7156 genes, 35.1%	22660 out of 72498 genes, 31.3%	1.31e-10
biological process	GO:0044763	single-organism cellular process	3917 out of 7156 genes, 54.7%	36687 out of 72498 genes, 50.6%	1.41e-10
biological process	GO:0009628	response to abiotic stimulus	1766 out of 7156 genes, 24.7%	15460 out of 72498 genes, 21.3%	5.8e-10
biological process	GO:0023052	signaling	1103 out of 7156 genes, 15.4%	9190 out of 72498 genes, 12.7%	7.46e-10
biological process	GO:0044700	single organism signaling	1103 out of 7156 genes, 15.4%	9190 out of 72498 genes, 12.7%	7.46e-10
biological process	GO:0007165	signal transduction	1102 out of 7156 genes, 15.4%	9181 out of 72498 genes, 12.7%	7.52e-10
biological process	GO:0002376	immune system process	756 out of 7156 genes, 10.6%	6018 out of 72498 genes, 8.3%	1.33e-09
biological process	GO:0009888	tissue development	518 out of 7156 genes, 7.2%	3916 out of 72498 genes, 5.4%	3.42e-09
biological process	GO:0006464	cellular protein modification process	1418 out of 7156 genes, 19.8%	12242 out of 72498 genes, 16.9%	6.84e-09
biological process	GO:0032870	cellular response to hormone stimulus	589 out of 7156 genes, 8.2%	4580 out of 72498 genes, 6.3%	1.29e-08
biological process	GO:0071495	cellular response to endogenous stimulus	589 out of 7156 genes, 8.2%	4580 out of 72498 genes, 6.3%	1.29e-08
biological process	GO:0009755	hormone-mediated signaling pathway	588 out of 7156 genes, 8.2%	4573 out of 72498 genes, 6.3%	1.39e-08
biological process	GO:0040007	growth	387 out of 7156 genes, 5.4%	2820 out of 72498 genes, 3.9%	2.38e-08
biological process	GO:1901135	carbohydrate derivative metabolic process	638 out of 7156 genes, 8.9%	5040 out of 72498 genes, 7.0%	2.67e-08
biological process	GO:0036211	protein modification process	1421 out of 7156 genes, 19.9%	12333 out of 72498 genes, 17.0%	2.89e-08
biological process	GO:0048731	system development	1067 out of 7156 genes, 14.9%	8990 out of 72498 genes, 12.4%	2.9e-08
biological process	GO:0006952	defense response	1024 out of 7156 genes, 14.3%	8590 out of 72498 genes, 11.8%	3.03e-08
biological process	GO:0007389	pattern specification process	221 out of 7156 genes, 3.1%	1435 out of 72498 genes, 2.0%	3.24e-08
biological process	GO:0006568	tryptophan metabolic process	116 out of 7156 genes, 1.6%	632 out of 72498 genes, 0.9%	7.68e-08
biological process	GO:0009799	specification of symmetry	123 out of 7156 genes, 1.7%	687 out of 72498 genes, 0.9%	1.07e-07
biological process	GO:0006586	indolalkylamine metabolic process	116 out of 7156 genes, 1.6%	640 out of 72498 genes, 0.9%	1.7e-07
biological process	GO:0009832	plant-type cell wall biogenesis	63 out of 7156 genes, 0.9%	273 out of 72498 genes, 0.4%	2e-07
biological process	GO:0016049	cell growth	262 out of 7156 genes, 3.7%	1804 out of 72498 genes, 2.5%	2.27e-07
biological process	GO:0033205	cell cycle cytokinesis	191 out of 7156 genes, 2.7%	1227 out of 72498 genes, 1.7%	3.01e-07
biological process	GO:0006486	protein glycosylation	127 out of 7156 genes, 1.8%	733 out of 72498 genes, 1.0%	4.74e-07
biological process	GO:0009101	glycoprotein biosynthetic process	127 out of 7156 genes, 1.8%	733 out of 72498 genes, 1.0%	4.74e-07
biological process	GO:0043413	macromolecule glycosylation	127 out of 7156 genes, 1.8%	733 out of 72498 genes, 1.0%	4.74e-07
biological process	GO:1901137	carbohydrate derivative biosynthetic process	458 out of 7156 genes, 6.4%	3515 out of 72498 genes, 4.8%	5.49e-07
biological process	GO:0019538	protein metabolic process	2049 out of 7156 genes, 28.6%	18544 out of 72498 genes, 25.6%	5.62e-07
biological process	GO:0070085	glycosylation	127 out of 7156 genes, 1.8%	735 out of 72498 genes, 1.0%	5.66e-07
biological process	GO:0005976	polysaccharide metabolic process	567 out of 7156 genes, 7.9%	4491 out of 72498 genes, 6.2%	5.89e-07
biological process	GO:0042546	cell wall biogenesis	155 out of 7156 genes, 2.2%	952 out of 72498 genes, 1.3%	6.34e-07
biological process	GO:0009100	glycoprotein metabolic process	127 out of 7156 genes, 1.8%	737 out of 72498 genes, 1.0%	6.75e-07
biological process	GO:0010608	posttranscriptional regulation of gene expression	202 out of 7156 genes, 2.8%	1331 out of 72498 genes, 1.8%	8.09e-07
biological process	GO:0019222	regulation of metabolic process	509 out of 7156 genes, 7.1%	3983 out of 72498 genes, 5.5%	9.19e-07
biological process	GO:0000910	cytokinesis	192 out of 7156 genes, 2.7%	1253 out of 72498 genes, 1.7%	9.88e-07
biological process	GO:0051301	cell division	206 out of 7156 genes, 2.9%	1367 out of 72498 genes, 1.9%	1e-06
biological process	GO:0048364	root development	235 out of 7156 genes, 3.3%	1606 out of 72498 genes, 2.2%	1e-06
biological process	GO:0044267	cellular protein metabolic process	1874 out of 7156 genes, 26.2%	16878 out of 72498 genes, 23.3%	1.15e-06
biological process	GO:0045087	innate immune response	649 out of 7156 genes, 9.1%	5257 out of 72498 genes, 7.3%	1.2e-06
biological process	GO:0048513	organ development	795 out of 7156 genes, 11.1%	6601 out of 72498 genes, 9.1%	1.28e-06
biological process	GO:0006955	immune response	649 out of 7156 genes, 9.1%	5260 out of 72498 genes, 7.3%	1.32e-06
biological process	GO:0022610	biological adhesion	103 out of 7156 genes, 1.4%	568 out of 72498 genes, 0.8%	1.76e-06
biological process	GO:0009072	aromatic amino acid family metabolic process	153 out of 7156 genes, 2.1%	950 out of 72498 genes, 1.3%	1.77e-06
biological process	GO:0071822	protein complex subunit organization	391 out of 7156 genes, 5.5%	2958 out of 72498 genes, 4.1%	2.07e-06
biological process	GO:0048507	meristem development	313 out of 7156 genes, 4.4%	2281 out of 72498 genes, 3.1%	2.17e-06
biological process	GO:0010087	phloem or xylem histogenesis	69 out of 7156 genes, 1.0%	329 out of 72498 genes, 0.5%	2.25e-06
biological process	GO:0010468	regulation of gene expression	348 out of 7156 genes, 4.9%	2594 out of 72498 genes, 3.6%	3.4e-06
biological process	GO:0022622	root system development	304 out of 7156 genes, 4.2%	2219 out of 72498 genes, 3.1%	4.41e-06
biological process	GO:0009308	amine metabolic process	215 out of 7156 genes, 3.0%	1470 out of 72498 genes, 2.0%	5.51e-06
biological process	GO:0030422	production of siRNA involved in RNA interference	106 out of 7156 genes, 1.5%	603 out of 72498 genes, 0.8%	5.93e-06
biological process	GO:0042545	cell wall modification	102 out of 7156 genes, 1.4%	574 out of 72498 genes, 0.8%	6.44e-06
biological process	GO:0000160	phosphorelay signal transduction system	110 out of 7156 genes, 1.5%	640 out of 72498 genes, 0.9%	1.09e-05
biological process	GO:0002252	immune effector process	153 out of 7156 genes, 2.1%	981 out of 72498 genes, 1.4%	1.6e-05
biological process	GO:0006576	cellular biogenic amine metabolic process	192 out of 7156 genes, 2.7%	1301 out of 72498 genes, 1.8%	1.88e-05
biological process	GO:0044106	cellular amine metabolic process	192 out of 7156 genes, 2.7%	1301 out of 72498 genes, 1.8%	1.88e-05
biological process	GO:0007015	actin filament organization	140 out of 7156 genes, 2.0%	881 out of 72498 genes, 1.2%	2.05e-05
biological process	GO:0035195	gene silencing by miRNA	115 out of 7156 genes, 1.6%	694 out of 72498 genes, 1.0%	4.04e-05
biological process	GO:0016246	RNA interference	121 out of 7156 genes, 1.7%	741 out of 72498 genes, 1.0%	4.16e-05
biological process	GO:0016441	posttranscriptional gene silencing	161 out of 7156 genes, 2.2%	1062 out of 72498 genes, 1.5%	4.69e-05
biological process	GO:0065008	regulation of biological quality	630 out of 7156 genes, 8.8%	5211 out of 72498 genes, 7.2%	5.06e-05
biological process	GO:0009798	axis specification	89 out of 7156 genes, 1.2%	500 out of 72498 genes, 0.7%	5.52e-05
biological process	GO:0006972	hyperosmotic response	165 out of 7156 genes, 2.3%	1099 out of 72498 genes, 1.5%	6.16e-05
biological process	GO:0031050	dsRNA fragmentation	109 out of 7156 genes, 1.5%	653 out of 72498 genes, 0.9%	6.23e-05
biological process	GO:0043331	response to dsRNA	109 out of 7156 genes, 1.5%	653 out of 72498 genes, 0.9%	6.23e-05
biological process	GO:0070918	production of small RNA involved in gene silencing by RNA	109 out of 7156 genes, 1.5%	653 out of 72498 genes, 0.9%	6.23e-05
biological process	GO:0071359	cellular response to dsRNA	109 out of 7156 genes, 1.5%	653 out of 72498 genes, 0.9%	6.23e-05
biological process	GO:1901699	cellular response to nitrogen compound	109 out of 7156 genes, 1.5%	653 out of 72498 genes, 0.9%	6.23e-05
biological process	GO:0070647	protein modification by small protein conjugation or removal	315 out of 7156 genes, 4.4%	2381 out of 72498 genes, 3.3%	7.7e-05
biological process	GO:0060255	regulation of macromolecule metabolic process	373 out of 7156 genes, 5.2%	2896 out of 72498 genes, 4.0%	8.56e-05
biological process	GO:0060918	auxin transport	100 out of 7156 genes, 1.4%	589 out of 72498 genes, 0.8%	9.5e-05
biological process	GO:0035194	posttranscriptional gene silencing by RNA	158 out of 7156 genes, 2.2%	1051 out of 72498 genes, 1.4%	0.0001
biological process	GO:0016458	gene silencing	268 out of 7156 genes, 3.7%	1981 out of 72498 genes, 2.7%	0.00011
biological process	GO:0031047	gene silencing by RNA	162 out of 7156 genes, 2.3%	1085 out of 72498 genes, 1.5%	0.00011
biological process	GO:0007275	multicellular organismal development	1543 out of 7156 genes, 21.6%	13925 out of 72498 genes, 19.2%	0.00012
biological process	GO:0009692	ethylene metabolic process	103 out of 7156 genes, 1.4%	616 out of 72498 genes, 0.8%	0.00013
biological process	GO:0043449	cellular alkene metabolic process	103 out of 7156 genes, 1.4%	616 out of 72498 genes, 0.8%	0.00013
biological process	GO:1900673	olefin metabolic process	103 out of 7156 genes, 1.4%	616 out of 72498 genes, 0.8%	0.00013
biological process	GO:0009914	hormone transport	102 out of 7156 genes, 1.4%	610 out of 72498 genes, 0.8%	0.00015
biological process	GO:0010413	glucuronoxylan metabolic process	16 out of 7156 genes, 0.2%	38 out of 72498 genes, 0.1%	0.00032
biological process	GO:0048571	long-day photoperiodism	35 out of 7156 genes, 0.5%	141 out of 72498 genes, 0.2%	0.00036
biological process	GO:0010629	negative regulation of gene expression	280 out of 7156 genes, 3.9%	2114 out of 72498 genes, 2.9%	0.00038
biological process	GO:0009607	response to biotic stimulus	842 out of 7156 genes, 11.8%	7275 out of 72498 genes, 10.0%	0.00041
biological process	GO:0048588	developmental cell growth	194 out of 7156 genes, 2.7%	1376 out of 72498 genes, 1.9%	0.00044
biological process	GO:0044262	cellular carbohydrate metabolic process	401 out of 7156 genes, 5.6%	3198 out of 72498 genes, 4.4%	0.00049
biological process	GO:0044264	cellular polysaccharide metabolic process	346 out of 7156 genes, 4.8%	2710 out of 72498 genes, 3.7%	0.0006
biological process	GO:0035264	multicellular organism growth	12 out of 7156 genes, 0.2%	23 out of 72498 genes, 0.0%	0.00061
biological process	GO:0007623	circadian rhythm	56 out of 7156 genes, 0.8%	286 out of 72498 genes, 0.4%	0.0008
biological process	GO:0009791	post-embryonic development	789 out of 7156 genes, 11.0%	6806 out of 72498 genes, 9.4%	0.00081
biological process	GO:0048589	developmental growth	213 out of 7156 genes, 3.0%	1552 out of 72498 genes, 2.1%	0.00087
biological process	GO:0006970	response to osmotic stress	773 out of 7156 genes, 10.8%	6661 out of 72498 genes, 9.2%	0.00092
biological process	GO:0006073	cellular glucan metabolic process	339 out of 7156 genes, 4.7%	2660 out of 72498 genes, 3.7%	0.00093
cellular component	GO:0030054	cell junction (view genes)	969 out of 7176 genes, 13.5%	7997 out of 74577 genes, 10.7%	1.05e-12
cellular component	GO:0005911	cell-cell junction (view genes)	966 out of 7176 genes, 13.5%	7990 out of 74577 genes, 10.7%	2.06e-12
cellular component	GO:0012505	endomembrane system (view genes)	201 out of 7176 genes, 2.8%	1331 out of 74577 genes, 1.8%	2.46e-08
cellular component	GO:0012506	vesicle membrane (view genes)	50 out of 7176 genes, 0.7%	210 out of 74577 genes, 0.3%	3.16e-07
cellular component	GO:0030135	coated vesicle (view genes)	45 out of 7176 genes, 0.6%	184 out of 74577 genes, 0.2%	8.36e-07
cellular component	GO:0030659	cytoplasmic vesicle membrane (view genes)	46 out of 7176 genes, 0.6%	197 out of 74577 genes, 0.3%	2.68e-06
cellular component	GO:0044433	cytoplasmic vesicle part (view genes)	46 out of 7176 genes, 0.6%	197 out of 74577 genes, 0.3%	2.68e-06
cellular component	GO:0030662	coated vesicle membrane (view genes)	42 out of 7176 genes, 0.6%	173 out of 74577 genes, 0.2%	3.41e-06
cellular component	GO:0005635	nuclear envelope (view genes)	55 out of 7176 genes, 0.8%	279 out of 74577 genes, 0.4%	5.34e-05
cellular component	GO:0005618	cell wall (view genes)	249 out of 7176 genes, 3.5%	1963 out of 74577 genes, 2.6%	0.00098
molecular function	GO:0001882	nucleoside binding (view genes)	1216 out of 6250 genes, 19.5%	10073 out of 63288 genes, 15.9%	1.17e-12
molecular function	GO:0001883	purine nucleoside binding (view genes)	1208 out of 6250 genes, 19.3%	10035 out of 63288 genes, 15.9%	3.47e-12
molecular function	GO:0032549	ribonucleoside binding (view genes)	1208 out of 6250 genes, 19.3%	10035 out of 63288 genes, 15.9%	3.47e-12
molecular function	GO:0032550	purine ribonucleoside binding (view genes)	1208 out of 6250 genes, 19.3%	10035 out of 63288 genes, 15.9%	3.47e-12
molecular function	GO:0017111	nucleoside-triphosphatase activity (view genes)	485 out of 6250 genes, 7.8%	3655 out of 63288 genes, 5.8%	3.61e-09
molecular function	GO:0016818	hydrolase activity, acting on acid anhydrides, in phosphorus-containing anhydrides (view genes)	531 out of 6250 genes, 8.5%	4186 out of 63288 genes, 6.6%	3.67e-07
molecular function	GO:0016462	pyrophosphatase activity (view genes)	527 out of 6250 genes, 8.4%	4156 out of 63288 genes, 6.6%	4.51e-07
molecular function	GO:0036094	small molecule binding (view genes)	1624 out of 6250 genes, 26.0%	14496 out of 63288 genes, 22.9%	5.22e-07
molecular function	GO:0046527	glucosyltransferase activity (view genes)	130 out of 6250 genes, 2.1%	775 out of 63288 genes, 1.2%	8.84e-07
molecular function	GO:0016817	hydrolase activity, acting on acid anhydrides (view genes)	542 out of 6250 genes, 8.7%	4357 out of 63288 genes, 6.9%	3.94e-06
molecular function	GO:0016758	transferase activity, transferring hexosyl groups (view genes)	200 out of 6250 genes, 3.2%	1373 out of 63288 genes, 2.2%	9.4e-06
molecular function	GO:0016757	transferase activity, transferring glycosyl groups (view genes)	259 out of 6250 genes, 4.1%	1880 out of 63288 genes, 3.0%	1.41e-05
molecular function	GO:0016740	transferase activity (view genes)	1526 out of 6250 genes, 24.4%	13769 out of 63288 genes, 21.8%	3.43e-05
molecular function	GO:0016773	phosphotransferase activity, alcohol group as acceptor (view genes)	566 out of 6250 genes, 9.1%	4663 out of 63288 genes, 7.4%	5.3e-05
molecular function	GO:0005488	binding (view genes)	4302 out of 6250 genes, 68.8%	41694 out of 63288 genes, 65.9%	5.44e-05
molecular function	GO:0016772	transferase activity, transferring phosphorus-containing groups (view genes)	829 out of 6250 genes, 13.3%	7150 out of 63288 genes, 11.3%	0.00012
molecular function	GO:0016759	cellulose synthase activity (view genes)	40 out of 6250 genes, 0.6%	174 out of 63288 genes, 0.3%	0.00017
molecular function	GO:0016301	kinase activity (view genes)	648 out of 6250 genes, 10.4%	5493 out of 63288 genes, 8.7%	0.00033
L2 VS L3
biological process	GO:0048588	developmental cell growth	137 out of 4051 genes, 3.4%	1376 out of 72498 genes, 1.9%	8.44e-08
biological process	GO:0016049	cell growth	168 out of 4051 genes, 4.1%	1804 out of 72498 genes, 2.5%	1.18e-07
biological process	GO:0050896	response to stimulus	2194 out of 4051 genes, 54.2%	35738 out of 72498 genes, 49.3%	1.37e-07
biological process	GO:0040007	growth	236 out of 4051 genes, 5.8%	2820 out of 72498 genes, 3.9%	6.21e-07
biological process	GO:0048511	rhythmic process	102 out of 4051 genes, 2.5%	976 out of 72498 genes, 1.3%	1.81e-06
biological process	GO:0048589	developmental growth	143 out of 4051 genes, 3.5%	1552 out of 72498 genes, 2.1%	5.83e-06
biological process	GO:0048571	long-day photoperiodism	28 out of 4051 genes, 0.7%	141 out of 72498 genes, 0.2%	5.87e-06
biological process	GO:0042221	response to chemical stimulus	1348 out of 4051 genes, 33.3%	21304 out of 72498 genes, 29.4%	2.35e-05
biological process	GO:0009628	response to abiotic stimulus	1006 out of 4051 genes, 24.8%	15460 out of 72498 genes, 21.3%	2.61e-05
biological process	GO:0007623	circadian rhythm	41 out of 4051 genes, 1.0%	286 out of 72498 genes, 0.4%	4.73e-05
biological process	GO:0060918	auxin transport	67 out of 4051 genes, 1.7%	589 out of 72498 genes, 0.8%	4.95e-05
biological process	GO:0010033	response to organic substance	1003 out of 4051 genes, 24.8%	15471 out of 72498 genes, 21.3%	5.7e-05
biological process	GO:0009605	response to external stimulus	328 out of 4051 genes, 8.1%	4394 out of 72498 genes, 6.1%	6.87e-05
biological process	GO:0009914	hormone transport	68 out of 4051 genes, 1.7%	610 out of 72498 genes, 0.8%	8.59e-05
biological process	GO:0009832	plant-type cell wall biogenesis	38 out of 4051 genes, 0.9%	273 out of 72498 genes, 0.4%	0.00031
biological process	GO:0009719	response to endogenous stimulus	720 out of 4051 genes, 17.8%	10858 out of 72498 genes, 15.0%	0.00038
biological process	GO:0048580	regulation of post-embryonic development	28 out of 4051 genes, 0.7%	173 out of 72498 genes, 0.2%	0.00055
biological process	GO:0033240	positive regulation of cellular amine metabolic process	5 out of 4051 genes, 0.1%	6 out of 72498 genes, 0.0%	0.00422
biological process	GO:0045764	positive regulation of cellular amino acid metabolic process	5 out of 4051 genes, 0.1%	6 out of 72498 genes, 0.0%	0.00422
biological process	GO:0005976	polysaccharide metabolic process	320 out of 4051 genes, 7.9%	4491 out of 72498 genes, 6.2%	0.00606
biological process	GO:0009699	phenylpropanoid biosynthetic process	189 out of 4051 genes, 4.7%	2444 out of 72498 genes, 3.4%	0.00631
biological process	GO:1901700	response to oxygen-containing compound	435 out of 4051 genes, 10.7%	6356 out of 72498 genes, 8.8%	0.00695
biological process	GO:0007167	enzyme linked receptor protein signaling pathway	50 out of 4051 genes, 1.2%	458 out of 72498 genes, 0.6%	0.00791
cellular component	GO:0071944	cell periphery (view genes)	432 out of 4072 genes, 10.6%	5536 out of 74577 genes, 7.4%	4.81e-12
cellular component	GO:0005618	cell wall (view genes)	182 out of 4072 genes, 4.5%	1963 out of 74577 genes, 2.6%	6.22e-10
cellular component	GO:0030312	external encapsulating structure (view genes)	384 out of 4072 genes, 9.4%	5010 out of 74577 genes, 6.7%	1.66e-09
cellular component	GO:0005911	cell-cell junction (view genes)	540 out of 4072 genes, 13.3%	7990 out of 74577 genes, 10.7%	1.71e-05
cellular component	GO:0030054	cell junction (view genes)	540 out of 4072 genes, 13.3%	7997 out of 74577 genes, 10.7%	1.91e-05
cellular component	GO:0044459	plasma membrane part (view genes)	41 out of 4072 genes, 1.0%	353 out of 74577 genes, 0.5%	0.00102
cellular component	GO:0005886	plasma membrane (view genes)	41 out of 4072 genes, 1.0%	364 out of 74577 genes, 0.5%	0.00215
cellular component	GO:0019898	extrinsic to membrane (view genes)	29 out of 4072 genes, 0.7%	237 out of 74577 genes, 0.3%	0.00892
molecular function	GO:0017111	nucleoside-triphosphatase activity (view genes)	276 out of 3597 genes, 7.7%	3655 out of 63288 genes, 5.8%	0.0004
molecular function	GO:0016759	cellulose synthase activity (view genes)	27 out of 3597 genes, 0.8%	174 out of 63288 genes, 0.3%	0.00097
molecular function	GO:0004753	saccharopine dehydrogenase activity (view genes)	5 out of 3597 genes, 0.1%	7 out of 63288 genes, 0.0%	0.00531
molecular function	GO:0050662	coenzyme binding (view genes)	6 out of 3597 genes, 0.2%	11 out of 63288 genes, 0.0%	0.00569
molecular function	GO:0016757	transferase activity, transferring glycosyl groups (view genes)	151 out of 3597 genes, 4.2%	1880 out of 63288 genes, 3.0%	0.00649
molecular function	GO:0046527	glucosyltransferase activity (view genes)	73 out of 3597 genes, 2.0%	775 out of 63288 genes, 1.2%	0.00936
