# Supplementary material for: Transcriptome Profiling of Taproot Reveals Complex Regulatory Networks during Taproot Thickening in Radish (Raphanus sativus L.)
Source: Front Plant Sci. 2016 Aug 22;7:1210. doi: 10.3389/fpls.2016.01210 (PMC4992731; doi:10.3389/fpls.2016.01210)
Supplement: Table S5 — Overview of all 127 KEGG pathways for DEGs in three libraries based on pairwise comparison. [file Table5.XLSX]

## Sheet: All 127 KEGG pathways
Table S5 Overview of all 127 KEGG pathways for DEGs in three libraries based on pairwise comparison.
Xh	Pathway term	DEGs tested				All genes tested （73011）		P-value				Q-value			Pathway ID
		L1 VS L2 (5286)	L1 VS L3(6217)	L2 VS L3 (3666)				L1 VS L2	L1 VS L3	L2 VS L3		L1 VS L2	L1 VS L3	L2 VS L3
	1.metabolism
	1.0 Global and overview maps
1	Metabolic pathways	1369 (25.9%)	1601 (25.75%)	874 (23.84%)		19283 (26.41%)		0.814152	0.8941	0.999882		1	1	1	ko01100
2	Biosynthesis of secondary metabolites	754 (14.26%)	895 (14.4%)	458 (12.49%)		10591 (14.51%)		0.704011	0.607554	0.999864		1	1	1	ko01110
	1.1 Carbohydrate metabolism
3	Starch and sucrose metabolism	202 (3.82%)	241 (3.88%)	176 (4.8%)		1931 (2.64%)		1.02322e-07	1.45279e-09	2.63223e-14		3.24871e-06	6.1017e-08	3.21132e-12	ko00500
4	Amino sugar and nucleotide sugar metabolism	76 (1.44%)	117 (1.88%)	68 (1.85%)		1170 (1.6%)		0.852955	0.0397593	0.120082		1	0.19268	0.505174	ko00520
5	Glycolysis / Gluconeogenesis	68 (1.29%)	84 (1.35%)	42 (1.15%)		1122 (1.54%)		0.947566	0.904688	0.982893		1	1	1	ko00010
6	Pentose and glucuronate interconversions	87 (1.65%)	87 (1.4%)	83 (2.26%)		1171 (1.6%)		0.416629	0.920611	0.00116834		1	1	0.0142538	ko00040
7	Pyruvate metabolism	48 (0.91%)	68 (1.09%)	40 (1.09%)		807 (1.11%)		0.935601	0.554702	0.556524		1	0.997731	1	ko00620
8	Inositol phosphate metabolism	45 (0.85%)	60 (0.97%)	25 (0.68%)		501 (0.69%)		0.0805066	0.00483645	0.541641		0.304123	0.0304696	1	ko00562
9	Galactose metabolism	36 (0.68%)	49 (0.79%)	16 (0.44%)		589 (0.81%)		0.874635	0.58943	0.998068		1	1	1	ko00052
10	Fructose and mannose metabolism	31 (0.59%)	40 (0.64%)	17 (0.46%)		546 (0.75%)		0.937034	0.860044	0.98865		1	1	1	ko00051
11	Glyoxylate and dicarboxylate metabolism	55 (1.04%)	61 (0.98%)	21 (0.57%)		880 (1.21%)		0.88782	0.963419	0.999976		1	1	1	ko00630
12	Pentose phosphate pathway	31 (0.59%)	27 (0.43%)	20 (0.55%)		467 (0.64%)		0.71787	0.98961	0.796901		1	1	1	ko00030
13	Citrate cycle (TCA cycle)	34 (0.64%)	44 (0.71%)	19 (0.52%)		475 (0.65%)		0.553107	0.301448	0.872641		1	0.759648	1	ko00020
14	Ascorbate and aldarate metabolism	35 (0.66%)	58 (0.93%)	35 (0.95%)		630 (0.86%)		0.961153	0.285672	0.292969		1	0.749888	0.916466	ko00053
15	Propanoate metabolism	19 (0.36%)	29 (0.47%)	14 (0.38%)		378 (0.52%)		0.966846	0.747804	0.907201		1	1	1	ko00640
16	Butanoate metabolism	17 (0.32%)	13 (0.21%)	9 (0.25%)		176 (0.24%)		0.137937	0.74266	0.525744		0.461001	1	1	ko00650
17	C5-Branched dibasic acid metabolism	9 (0.17%)	7 (0.11%)			50 (0.07%)		0.00902982	0.129856			0.0614722	0.39907		ko00660
	1.2 Energy metabolism
18	Oxidative phosphorylation	94 (1.78%)	127 (2.04%)	67 (1.83%)		1766 (2.42%)		0.99956	0.982176	0.994379		1	1	1	ko00190
19	Carbon fixation in photosynthetic organisms	53 (1%)	49 (0.79%)	25 (0.68%)		917 (1.26%)		0.965992	0.99991	0.999813		1	1	1	ko00710
20	Nitrogen metabolism	36 (0.68%)	52 (0.84%)	18 (0.49%)		809 (1.11%)		0.999605	0.988635	0.999985		1	1	1	ko00910
21	Photosynthesis	57 (1.08%)	55 (0.88%)	12 (0.33%)		1147 (1.57%)		0.99932	1	1		1	1	1	ko00195
22	Sulfur metabolism	51 (0.96%)	55 (0.88%)	13 (0.35%)		362 (0.5%)		4.28959e-06	2.092e-05	0.920576		7.78255e-05	0.000293206	1	ko00920
23	Photosynthesis - antenna proteins	9 (0.17%)	12 (0.19%)	10 (0.27%)		413 (0.57%)		0.999999	0.999999	0.99736		1	1	1	ko00196
	1.3 Lipid metabolism
24	Glycerophospholipid metabolism	67 (1.27%)	60 (0.97%)	42 (1.15%)		828 (1.13%)		0.187226	0.918511	0.495417		0.579943	1	1	ko00564
25	Ether lipid metabolism	32 (0.61%)	24 (0.39%)	13 (0.35%)		202 (0.28%)		2.46293e-05	0.0609828	0.217173		0.000347547	0.26496	0.73406	ko00565
26	Glycerolipid metabolism	35 (0.66%)	43 (0.69%)	27 (0.74%)		487 (0.67%)		0.543281	0.424835	0.325911		1	0.907274	0.941531	ko00561
27	Fatty acid metabolism	26 (0.49%)	46 (0.74%)	28 (0.76%)		371 (0.51%)		0.597404	0.0067184	0.0219755		1	0.0403104	0.141106	ko00071
28	alpha-Linolenic acid metabolism	55 (1.04%)	53 (0.85%)	24 (0.65%)		391 (0.54%)		1.94725e-06	0.000544293	0.182539		4.94603e-05	0.00489864	0.638264	ko00592
29	Sphingolipid metabolism	23 (0.44%)	31 (0.5%)	11 (0.3%)		288 (0.39%)		0.343419	0.105657	0.859988		0.900339	0.350337	1	ko00600
30	Steroid biosynthesis	20 (0.38%)	20 (0.32%)	8 (0.22%)		342 (0.47%)		0.866206	0.974337	0.995929		1	1	1	ko00100
31	Cutin, suberine and wax biosynthesis	33 (0.62%)	31 (0.5%)	20 (0.55%)		430 (0.59%)		0.389816	0.856279	0.668873		0.988424	1	1	ko00073
32	Fatty acid biosynthesis	11 (0.21%)	17 (0.27%)	6 (0.16%)		300 (0.41%)		0.996826	0.97517	0.997807		1	1	1	ko00061
33	Biosynthesis of unsaturated fatty acids	13 (0.25%)	25 (0.4%)	7 (0.19%)		404 (0.55%)		0.999828	0.966487	0.999846		1	1	1	ko01040
34	Fatty acid elongation	15 (0.28%)	19 (0.31%)	7 (0.19%)		274 (0.38%)		0.897886	0.853679	0.985552		1	1	1	ko00062
35	Arachidonic acid metabolism	7 (0.13%)	8 (0.13%)	4 (0.11%)		129 (0.18%)		0.83274	0.867366	0.892935		1	1	1	ko00590
36	Linoleic acid metabolism	18 (0.34%)	15 (0.24%)	9 (0.25%)		82 (0.11%)		1.89115e-05	0.00365853	0.0217516		0.00030022	0.0256097	0.141106	ko00591
37	Synthesis and degradation of ketone bodies	3 (0.06%)	2 (0.03%)	2 (0.05%)		38 (0.05%)		0.525708	0.845891	0.57522		1	1	1	ko00072
	1.4 Nucleotide metabolism
38	Purine metabolism	114 (2.16%)	115 (1.85%)	52 (1.42%)		1163 (1.59%)		0.000680142	0.0530126	0.824153		0.00616986	0.238557	1	ko00230
39	Pyrimidine metabolism	83 (1.57%)	88 (1.42%)	47 (1.28%)		1095 (1.5%)		0.347375	0.7315	0.883375		0.900339	1	1	ko00240
	1.5 Amino acid metabolism
40	Cysteine and methionine metabolism	83 (1.57%)	100 (1.61%)	43 (1.17%)		874 (1.2%)		0.00738344	0.00165148	0.576865		0.0551586	0.0138724	1	ko00270
41	Arginine and proline metabolism	48 (0.91%)	59 (0.95%)	50 (1.36%)		686 (0.94%)		0.618642	0.487832	0.00595213		1	0.940389	0.0484107	ko00330
42	Phenylalanine metabolism	79 (1.49%)	83 (1.34%)	61 (1.66%)		853 (1.17%)		0.0153706	0.113082	0.00397046		0.0887303	0.356209	0.0345997	ko00360
43	Glycine, serine and threonine metabolism	39 (0.74%)	48 (0.77%)	24 (0.65%)		766 (1.05%)		0.993502	0.991685	0.995917		1	1	1	ko00260
44	Alanine, aspartate and glutamate metabolism	49 (0.93%)	55 (0.88%)	26 (0.71%)		648 (0.89%)		0.396926	0.530594	0.901665		0.988424	0.968911	1	ko00250
45	Tryptophan metabolism	50 (0.95%)	66 (1.06%)	29 (0.79%)		472 (0.65%)		0.00471207	4.97333e-05	0.154913		0.0398955	0.00062664	0.590604	ko00380
46	Tyrosine metabolism	39 (0.74%)	41 (0.66%)	19 (0.52%)		388 (0.53%)		0.0244184	0.0897148	0.57755		0.12479	0.333011	1	ko00350
47	Phenylalanine, tyrosine and tryptophan biosynthesis	47 (0.89%)	51 (0.82%)	21 (0.57%)		368 (0.5%)		0.000117765	0.000408695	0.304681		0.00135965	0.00396119	0.929276	ko00400
48	Valine, leucine and isoleucine degradation	15 (0.28%)	29 (0.47%)	16 (0.44%)		335 (0.46%)		0.985491	0.491244	0.616895		1	0.940389	1	ko00280
49	Valine, leucine and isoleucine biosynthesis	33 (0.62%)	33 (0.53%)	11 (0.3%)		304 (0.42%)		0.0134374	0.0898601	0.900252		0.0812642	0.333011	1	ko00290
50	Lysine degradation	18 (0.34%)	33 (0.53%)	18 (0.49%)		165 (0.23%)		0.0537174	3.29797e-06	0.00169463		0.213191	6.92573e-05	0.018795	ko00310
51	Histidine metabolism	9 (0.17%)	15 (0.24%)	10 (0.27%)		150 (0.21%)		0.765519	0.296094	0.222625		1	0.759648	0.73406	ko00340
52	Lysine biosynthesis	12 (0.23%)	13 (0.21%)	3 (0.08%)		136 (0.19%)		0.280773	0.37389	0.969434		0.810414	0.856547	1	ko00300
	1.6 Metabolism of other amino acids
53	Glutathione metabolism	38 (0.72%)	53 (0.85%)	28 (0.76%)		611 (0.84%)		0.855322	0.464751	0.716806		1	0.940389	1	ko00480
54	Cyanoamino acid metabolism	41 (0.78%)	58 (0.93%)	24 (0.65%)		579 (0.79%)		0.581978	0.111875	0.857713		1	0.356209	1	ko00460
55	beta-Alanine metabolism	23 (0.44%)	26 (0.42%)	26 (0.71%)		233 (0.32%)		0.0814187	0.0950612	0.000129471		0.304123	0.336199	0.00263257	ko00410
56	Selenocompound metabolism	23 (0.44%)	30 (0.48%)	9 (0.25%)		126 (0.17%)		3.49177e-05	1.91211e-07	0.183108		0.000443454	6.02315e-06	0.638264	ko00450
57	Taurine and hypotaurine metabolism	12 (0.23%)	8 (0.13%)	9 (0.25%)		83 (0.11%)		0.0162019	0.411714	0.0233461		0.0894629	0.894412	0.142411	ko00430
	1.7 Glycan biosynthesis and metabolism
58	Glycosylphosphatidylinositol(GPI)-anchor biosynthesis	37 (0.7%)	41 (0.66%)	19 (0.52%)		387 (0.53%)		0.0519985	0.087114	0.572991		0.213026	0.333011	1	ko00563
59	Other glycan degradation	48 (0.91%)	51 (0.82%)	30 (0.82%)		806 (1.1%)		0.934392	0.991478	0.967083		1	1	1	ko00511
60	N-Glycan biosynthesis	22 (0.42%)	26 (0.42%)	14 (0.38%)		294 (0.4%)		0.468009	0.449891	0.618541		1	0.940389	1	ko00510
61	Glycosaminoglycan degradation	10 (0.19%)	17 (0.27%)	5 (0.14%)		152 (0.21%)		0.668451	0.150428	0.883864		1	0.451284	1	ko00531
62	Glycosphingolipid biosynthesis - ganglio series	10 (0.19%)	16 (0.26%)	4 (0.11%)		132 (0.18%)		0.48831	0.0960567	0.902763		1	0.336199	1	ko00604
63	Other types of O-glycan biosynthesis	9 (0.17%)	10 (0.16%)	4 (0.11%)		65 (0.09%)		0.0439287	0.047486	0.413143		0.185965	0.221602	1	ko00514
64	Glycosphingolipid biosynthesis - globo series	7 (0.13%)	6 (0.1%)			60 (0.08%)		0.141724	0.403933			0.46151	0.892904		ko00603
	1.8 Metabolism of cofactors and vitamins
65	Porphyrin and chlorophyll metabolism	25 (0.47%)	28 (0.45%)	15 (0.41%)		594 (0.81%)		0.999204	0.999883	0.999224		1	1	1	ko00860
66	Ubiquinone and other terpenoid-quinone biosynthesis	25 (0.47%)	28 (0.45%)	10 (0.27%)		437 (0.6%)		0.910654	0.957145	0.998765		1	1	1	ko00130
67	Pantothenate and CoA biosynthesis	10 (0.19%)	13 (0.21%)	5 (0.14%)		307 (0.42%)		0.999063	0.998869	0.99951		1	1	1	ko00770
68	Riboflavin metabolism	15 (0.28%)	19 (0.31%)	8 (0.22%)		216 (0.3%)		0.604361	0.476111	0.853654		1	0.940389	1	ko00740
69	One carbon pool by folate	8 (0.15%)	13 (0.21%)	4 (0.11%)		203 (0.28%)		0.982018	0.889768	0.992247		1	1	1	ko00670
70	Nicotinate and nicotinamide metabolism	6 (0.11%)	5 (0.08%)	9 (0.25%)		115 (0.16%)		0.847021	0.971851	0.124683		1	1	0.507042	ko00760
71	Folate biosynthesis	7 (0.13%)	6 (0.1%)	5 (0.14%)		121 (0.17%)		0.780921	0.951008	0.732131		1	1	1	ko00790
72	Vitamin B6 metabolism	6 (0.11%)	9 (0.14%)	1 (0.03%)		83 (0.11%)		0.561995	0.274011	0.986134		1	0.749888	1	ko00750
73	Thiamine metabolism	2 (0.04%)	2 (0.03%)			26 (0.04%)		0.570779	0.661904			1	1		ko00730
74	Biotin metabolism	1 (0.02%)		1 (0.03%)		42 (0.06%)		0.957465		0.88517		1		1	ko00780
	1.9 Metabolism of terpenoids and polyketides
75	Carotenoid biosynthesis	57 (1.08%)	56 (0.9%)	39 (1.06%)		817 (1.12%)		0.634296	0.965196	0.650433		1	1	1	ko00906
76	Limonene and pinene degradation	53 (1%)	67 (1.08%)	33 (0.9%)		514 (0.7%)		0.00632896	0.000345712	0.0909062		0.0502362	0.00362997	0.414632	ko00903
77	Zeatin biosynthesis	22 (0.42%)	31 (0.5%)	24 (0.65%)		357 (0.49%)		0.81179	0.481938	0.0917628		1	0.940389	0.414632	ko00908
78	Terpenoid backbone biosynthesis	18 (0.34%)	20 (0.32%)	16 (0.44%)		450 (0.62%)		0.99851	0.999737	0.944052		1	1	1	ko00900
79	Diterpenoid biosynthesis	20 (0.38%)	16 (0.26%)	7 (0.19%)		172 (0.24%)		0.024565	0.393939	0.765324		0.12479	0.886363	1	ko00904
80	Sesquiterpenoid and triterpenoid biosynthesis	8 (0.15%)	10 (0.16%)	3 (0.08%)		174 (0.24%)		0.940631	0.932921	0.993357		1	1	1	ko00909
81	Brassinosteroid biosynthesis	11 (0.21%)	12 (0.19%)	15 (0.41%)		116 (0.16%)		0.218704	0.283473	0.000719556		0.661321	0.749888	0.00975398	ko00905
82	Monoterpenoid biosynthesis	1 (0.02%)	3 (0.05%)			60 (0.08%)		0.989015	0.894957			1	1		ko00902
	1.10 Biosynthesis of other secondary metabolites
83	Phenylpropanoid biosynthesis	142 (2.69%)	174 (2.8%)	104 (2.84%)		1678 (2.3%)		0.030346	0.00412434	0.016919		0.148229	0.0273509	0.121419	ko00940
84	Stilbenoid, diarylheptanoid and gingerol biosynthesis	77 (1.46%)	94 (1.51%)	44 (1.2%)		702 (0.96%)		0.000202765	9.16645e-06	0.0793083		0.00198086	0.000164996	0.387025	ko00945
85	Flavonoid biosynthesis	70 (1.32%)	87 (1.4%)	53 (1.45%)		892 (1.22%)		0.257794	0.103163	0.11866		0.761391	0.350337	0.505174	ko00941
86	Flavone and flavonol biosynthesis	30 (0.57%)	35 (0.56%)	19 (0.52%)		381 (0.52%)		0.343301	0.344559	0.545285		0.900339	0.845345	1	ko00944
87	Glucosinolate biosynthesis	44 (0.83%)	44 (0.71%)	7 (0.19%)		294 (0.4%)		3.95964e-06	0.000185255	0.992409		7.78255e-05	0.00212201	1	ko00966
88	Tropane, piperidine and pyridine alkaloid biosynthesis	27 (0.51%)	24 (0.39%)	12 (0.33%)		257 (0.35%)		0.0336469	0.348872	0.64248		0.158265	0.845345	1	ko00960
89	Isoquinoline alkaloid biosynthesis	27 (0.51%)	21 (0.34%)	12 (0.33%)		177 (0.24%)		0.000193199	0.0764521	0.180753		0.00198086	0.321099	0.638264	ko00950
90	Isoflavonoid biosynthesis	12 (0.23%)	9 (0.14%)	7 (0.19%)		112 (0.15%)		0.111553	0.621296	0.331851		0.382897	1	0.941531	ko00943
91	Benzoxazinoid biosynthesis	13 (0.25%)	12 (0.19%)	1 (0.03%)		167 (0.23%)		0.434766	0.76992	0.999818		1	1	1	ko00402
92	Indole alkaloid biosynthesis	13 (0.25%)	13 (0.21%)	12 (0.33%)		188 (0.26%)		0.608788	0.819485	0.23708		1	1	0.761151	ko00901
93	Caffeine metabolism	3 (0.06%)	3 (0.05%)	2 (0.05%)		34 (0.05%)		0.450781	0.562214	0.514676		1	0.997731	1	ko00232
94	Anthocyanin biosynthesis	2 (0.04%)	4 (0.06%)	4 (0.11%)		28 (0.04%)		0.611661	0.211964	0.0496748		1	0.621105	0.263493	ko00942
95	Betalain biosynthesis	1 (0.02%)	1 (0.02%)			5 (0.01%)		0.31325	0.359174			0.864841	0.853885		ko00965
	2. Genetic Information Processing
	2.1 Transcription
96	Spliceosome	130 (2.46%)	162 (2.61%)	117 (3.19%)		1545 (2.12%)		0.0422834	0.00362169	8.41539e-06		0.185172	0.0256097	0.000342226	ko03040
97	RNA polymerase	35 (0.66%)	35 (0.56%)	16 (0.44%)		385 (0.53%)		0.0985193	0.368154	0.813442		0.347554	0.856547	1	ko03020
98	Basal transcription factors	7 (0.13%)	14 (0.23%)	4 (0.11%)		291 (0.4%)		0.999925	0.994568	0.999778		1	1	1	ko03022
	2.2 Translation
99	RNA transport	157 (2.97%)	183 (2.94%)	99 (2.7%)		1881 (2.58%)		0.0355639	0.0326355	0.327895		0.161308	0.164483	0.941531	ko03013
100	Ribosome	156 (2.95%)	143 (2.3%)	156 (4.26%)		3906 (5.35%)		1	1	0.999192		1	1	1	ko03010
101	mRNA surveillance pathway	74 (1.4%)	104 (1.67%)	44 (1.2%)		1322 (1.81%)		0.992982	0.815853	0.998936		1	1	1	ko03015
102	Ribosome biogenesis in eukaryotes	105 (1.99%)	79 (1.27%)	97 (2.65%)		1151 (1.58%)		0.00919663	0.983384	6.15123e-07		0.0614722	1	3.75225e-05	ko03008
103	Aminoacyl-tRNA biosynthesis	43 (0.81%)	50 (0.8%)	26 (0.71%)		416 (0.57%)		0.0122944	0.00877302	0.149711		0.0780697	0.0502455	0.589185	ko00970
	2.3 Folding, sorting and degradation
104	Protein processing in endoplasmic reticulum	128 (2.42%)	207 (3.33%)	118 (3.22%)		1834 (2.51%)		0.681698	2.09433e-05	0.0038862		1	0.000293206	0.0345997	ko04141
105	RNA degradation	77 (1.46%)	102 (1.64%)	70 (1.91%)		1045 (1.43%)		0.453154	0.0831385	0.00961584		1	0.333011	0.0733208	ko03018
106	Ubiquitin mediated proteolysis	89 (1.68%)	126 (2.03%)	73 (1.99%)		1223 (1.68%)		0.495885	0.0154543	0.074234		1	0.0846629	0.377356	ko04120
107	Protein export	12 (0.23%)	26 (0.42%)	14 (0.38%)		407 (0.56%)		0.999945	0.953344	0.949627		1	1	1	ko03060
108	SNARE interactions in vesicular transport	15 (0.28%)	11 (0.18%)	23 (0.63%)		448 (0.61%)		0.999855	1	0.486662		1	1	1	ko04130
109	Proteasome	28 (0.53%)	47 (0.76%)	28 (0.76%)		583 (0.8%)		0.993512	0.674465	0.622634		1	1	1	ko03050
110	Sulfur relay system	1 (0.02%)	1 (0.02%)	3 (0.08%)		57 (0.08%)		0.986234	0.993748	0.550488		1	1	1	ko04122
	2.4 Replication and repair
111	Homologous recombination	29 (0.55%)	43 (0.69%)	33 (0.9%)		459 (0.63%)		0.801898	0.278163	0.0259058		1	0.749888	0.1505	ko03440
112	Nucleotide excision repair	27 (0.51%)	31 (0.5%)	15 (0.41%)		595 (0.81%)		0.997412	0.999235	0.999246		1	1	1	ko03420
113	DNA replication	21 (0.4%)	22 (0.35%)	12 (0.33%)		444 (0.61%)		0.987851	0.998559	0.994555		1	1	1	ko03030
114	Mismatch repair	10 (0.19%)	15 (0.24%)	7 (0.19%)		345 (0.47%)		0.999854	0.999135	0.998669		1	1	1	ko03430
115	Base excision repair	13 (0.25%)	20 (0.32%)	16 (0.44%)		413 (0.57%)		0.999887	0.998541	0.885059		1	1	1	ko03410
116	Non-homologous end-joining	2 (0.04%)	4 (0.06%)	2 (0.05%)		43 (0.06%)		0.828048	0.504012	0.642866		1	0.947844	1	ko03450
	3. Environmental Information Processing
	3.1 Membrane transport
117	ABC transporters	78 (1.48%)	84 (1.35%)	50 (1.36%)		577 (0.79%)		8.95973e-08	1.05163e-06	0.000151157		3.24871e-06	2.6501e-05	0.00263445	ko02010
	3.2 Signal transduction
118	Plant hormone signal transduction	402 (7.6%)	421 (6.77%)	217 (5.92%)		3376 (4.62%)		2.22532e-23	1.03032e-15	0.000125868		1.41308e-21	1.2982e-13	0.00263257	ko04075
119	Phosphatidylinositol signaling system	49 (0.93%)	62 (1%)	24 (0.65%)		558 (0.76%)		0.0945684	0.0194479	0.808736		0.343148	0.102102	1	ko04070
	4. Cellular Processes
	4.1 Transport and catabolism
120	Endocytosis	57 (1.08%)	94 (1.51%)	53 (1.45%)		828 (1.13%)		0.673659	0.00278706	0.0439845		1	0.0219481	0.243914	ko04144
121	Phagosome	77 (1.46%)	106 (1.71%)	62 (1.69%)		1385 (1.9%)		0.994959	0.887859	0.841254		1	1	1	ko04145
122	Peroxisome	45 (0.85%)	51 (0.82%)	25 (0.68%)		719 (0.98%)		0.863806	0.928124	0.981269		1	1	1	ko04146
123	Regulation of autophagy	29 (0.55%)	35 (0.56%)	31 (0.85%)		361 (0.49%)		0.307422	0.234604	0.0028087		0.864841	0.671821	0.0285551	ko04140
	5. Organismal Systems
	5.1 Immune system
124	Natural killer cell mediated cytotoxicity	37 (0.7%)	37 (0.6%)	21 (0.57%)		429 (0.59%)		0.154632	0.492585	0.578949		0.490957	0.940389	1	ko04650
	5.2 Environmental adaptation
125	Plant-pathogen interaction	399 (7.55%)	395 (6.35%)	217 (5.92%)		3312 (4.54%)		3.85434e-24	4.50681e-12	4.18431e-05		4.89501e-22	2.83929e-10	0.00127621	ko04626
126	Circadian rhythm - plant	48 (0.91%)	66 (1.06%)	61 (1.66%)		775 (1.06%)		0.886803	0.518431	0.0004209		1	0.960622	0.00641872	ko04712
127	Circadian rhythm - mammal	7 (0.13%)	11 (0.18%)	3 (0.08%)		132 (0.18%)		0.849474	0.575038	0.96432		1	1	1	ko04710
