# Supplementary material for: Transcriptome Profiling of Taproot Reveals Complex Regulatory Networks during Taproot Thickening in Radish (Raphanus sativus L.)
Source: Front Plant Sci. 2016 Aug 22;7:1210. doi: 10.3389/fpls.2016.01210 (PMC4992731; doi:10.3389/fpls.2016.01210)
Supplement: Table S6 — The differentially expressed transcripts involved in root thickening-related signaling pathways. [file Table6.XLSX]

## Sheet: Sheet1
Table S6 The differentially expressed transcripts involved in root thickening-related signaling pathways.
Transcript ID	Length	RPKM			Fold change			Up-Down-Regulation			Blast nr	Genes
		L1	L2	L3	log2(L2/L1)	log2(L3/L1)	log2(L3/L2)	L2/L1	L3/L1	L3/L2
Plant hormone mediated signal pathway
1. Tryptophan metabolism---Auxin
CL6551.Contig1_NAU-YH	1664	18.5755	31.2067	15.3471	0.748449	-0.275435	-1.02388	Up	Down	Down	Transmembrane amino acid transporter family protein [Arabidopsis thaliana]	AUX1
gi|166117770|gb|FD544930.1|FD544930	671	26.7178	5.65199	12.0187	-2.24097	-1.15252	1.08845	Down	Down	Up	hypothetical protein ARALYDRAFT_476933 [Arabidopsis lyrata subsp. lyrata]	AUX1
gi|167446368|gb|FD950732.1|FD950732	625	24.2332	3.26737	3.87097	-2.89078	-2.64622	0.244564	Down	Down	Up	auxin transporter-like protein 3 [Arabidopsis thaliana]	AUX1
gi|154258941|gb|EV569962.1|EV569962	851	9.80684	0.685616	1.57942	-3.83832	-2.63439	1.20392	Down	Down	Up	hypothetical protein ARALYDRAFT_900513 [Arabidopsis lyrata subsp. lyrata]	AUX1
gi|166112118|gb|FD544122.1|FD544122	771	20.847	0.378378	1.04598	-5.78387	-4.31691	1.46696	Down	Down	Up	auxin transporter protein 1 [Arabidopsis thaliana]	AUX1
gi|161564302|gb|EY935682.1|EY935682	632	39.1262	0.461597	1.27603	-6.40536	-4.9384	1.46696	Down	Down	Up	auxin transporter-like protein 3 [Arabidopsis thaliana]	AUX1
CL5713.Contig1_NAU-YH	1056	34.832	23.482	8.6551	-0.568855	-2.00879	-1.43993	Down	Down	Down	auxin transporter-like protein 2 [Arabidopsis thaliana]	AUX1
gi|166110777|gb|FD539792.1|FD539792	744	32.4053	12.5475	10.4781	-1.36883	-1.62885	-0.260025	Down	Down	Down	auxin transporter protein 1 [Arabidopsis thaliana]	AUX1
gi|154263405|gb|EV574376.1|EV574376	802	29.6764	2.91002	2.34629	-3.35021	-3.66087	-0.310651	Down	Down	Down	auxin transporter-like protein 2 [Arabidopsis thaliana]	AUX1
gi|166110266|gb|FD540061.1|FD540061	636	32.0761	2.29347	2.11334	-3.80589	-3.9239	-0.118006	Down	Down	Down	auxin resistant 1 protein [Brassica rapa subsp. campestris]	AUX1
gi|167498980|gb|FD981785.1|FD981785	715	51.8764	3.26411	0.751936	-3.99032	-6.10832	-2.11801	Down	Down	Down	auxin transporter-like protein 3 [Arabidopsis thaliana]	AUX1
gi|154099924|gb|EV532897.1|EV532897	532	18.0113	1.09673	1.01059	-4.03762	-4.15563	-0.118006	Down	Down	Down	auxin transporter protein 1 [Arabidopsis thaliana]	AUX1
gi|156162168|gb|EW722314.1|EW722314	749	0.41268	1.94746	6.46023	2.2385	3.96849	1.72999	Up	Up	Up	GRR1-like protein 1 [Arabidopsis thaliana]	TIR1
CL8434.Contig1_NAU-YH	1988	6.37474	21.2781	23.2578	1.73893	1.86728	0.12835	Up	Up	Up	GRR1-like protein 1 [Arabidopsis thaliana]	TIR1
CL5888.Contig3_NAU-YH	1508	4.91932	7.15782	15.1522	0.541063	1.62299	1.08193	Up	Up	Up	hypothetical protein [Brassica rapa]	TIR1
CL5888.Contig5_NAU-YH	1437	0.01	4.26327	0.01	8.73582	0	-8.73582	Up	unchanged	Down	hypothetical protein [Brassica rapa]	TIR1
gi|167506519|gb|FD987795.1|FD987795	603	1.0252	8.70835	0.01	3.0865	-6.67976	-9.76625	Up	Down	Down	hypothetical protein [Brassica rapa]	TIR1
CL4893.Contig2_NAU-YH	1702	15.6183	22.6253	6.31768	0.534701	-1.30577	-1.84047	Up	Down	Down	hypothetical protein ARALYDRAFT_907876 [Arabidopsis lyrata subsp. lyrata]	TIR1
CL5888.Contig2_NAU-YH	1297	23.3551	10.5715	19.068	-1.14355	-0.292582	0.850967	Down	Down	Up	protein auxin signaling F-box 2 [Arabidopsis thaliana]	TIR1
gi|167451893|gb|FD955493.1|FD955493	781	33.6405	11.5795	19.275	-1.53862	-0.80347	0.735153	Down	Down	Up	protein TRANSPORT INHIBITOR RESPONSE 1 [Arabidopsis thaliana]	TIR1
gi|161573531|gb|EY945358.1|EY945358	456	23.0467	10.2361	4.71609	-1.17089	-2.2889	-1.11801	Down	Down	Down	transport inhibitor response 1 [Arabidopsis thaliana]	TIR1
CL5881.Contig2_NAU-YH	1978	2.03148	11.9465	11.9595	2.55598	2.55756	0.001576	Up	Up	Up	auxin response factor 5 [Arabidopsis thaliana]	ARF
CL1404.Contig1_NAU-YH	2465	5.76814	33.7294	61.2882	2.54783	3.40943	0.861602	Up	Up	Up	auxin response factor 6 [Arabidopsis thaliana]	ARF
CL5881.Contig3_NAU-YH	976	2.85028	15.8419	19.2799	2.47457	2.75792	0.283357	Up	Up	Up	auxin response factor 5 [Arabidopsis thaliana]	ARF
CL13099.Contig3_NAU-YH	2314	13.0905	34.4175	52.3926	1.39462	2.00084	0.606221	Up	Up	Up	auxin response factor 7 [Arabidopsis thaliana]	ARF
gi|154178427|gb|EV547767.1|EV547767	710	40.9227	93.2713	106.012	1.18853	1.37326	0.184729	Up	Up	Up	auxin response factor 7-1 [Brassica rapa subsp. pekinensis]	ARF
gi|154257083|gb|EV568130.1|EV568130	798	6.97211	13.8919	20.8856	0.994574	1.58284	0.588263	Up	Up	Up	auxin responsive transcription factor [Arabidopsis thaliana]	ARF
CL11432.Contig2_NAU-YH	438	9.87981	17.3173	36.8243	0.809657	1.8981	1.08845	Up	Up	Up	auxin response factor 8-1 [Brassica rapa subsp. pekinensis]	ARF
CL8770.Contig3_NAU-YH	741	6.67416	10.6298	19.5899	0.671459	1.55345	0.881994	Up	Up	Up	auxin responsive transcription factor [Arabidopsis thaliana]	ARF
CL1404.Contig2_NAU-YH	1691	3.83858	36.574	13.9893	3.25217	1.86568	-1.3865	Up	Up	Down	auxin response factor 6 [Arabidopsis thaliana]	ARF
CL3674.Contig1_NAU-YH	1408	17.1233	48.8979	47.9213	1.51381	1.48471	-0.029105	Up	Up	Down	auxin response factor 6 [Brassica rapa subsp. pekinensis]	ARF
Unigene29830_NAU-YH	652	10.9037	30.8732	14.0181	1.50153	0.362467	-1.13907	Up	Up	Down	auxin response factor 5-1 [Brassica rapa subsp. pekinensis]	ARF
CL3674.Contig2_NAU-YH	1413	21.0002	61.9383	20.5465	1.56043	-0.031509	-1.59194	Up	Down	Down	auxin response factor 6 [Brassica rapa subsp. pekinensis]	ARF
Unigene16504_NAU-YH	957	0.01	0.01	31.7412	0	11.6321	11.6321	unchanged	Up	Up	PREDICTED: auxin response factor 11-like [Brachypodium distachyon]	ARF
Unigene14883_NAU-YH	771	0.01	0.01	21.9656	0	11.101	11.101	unchanged	Up	Up	PREDICTED: LOW QUALITY PROTEIN: auxin response factor 17-like [Vitis vinifera]	ARF
gi|332791208|gb|FY449641.1|FY449641	827	26.9105	13.7575	29.2546	-0.967951	0.120494	1.08845	Down	Up	Up	auxin response factor 8-1 [Brassica rapa subsp. pekinensis]	ARF
gi|332769020|gb|FY432256.1|FY432256	858	3.24228	0.680022	7.20606	-2.25335	1.1522	3.40556	Down	Up	Up	auxin response factor 18-1 [Brassica rapa subsp. pekinensis]	ARF
gi|332771514|gb|FY430781.1|FY430781	817	72.6397	27.4947	31.2578	-1.4016	-1.21654	0.185063	Down	Down	Up	auxin response factor 1 [Brassica rapa subsp. pekinensis]	ARF
CL8015.Contig2_NAU-YH	478	45.9119	16.4784	24.1823	-1.47829	-0.924916	0.553371	Down	Down	Up	auxin response factor 2-3 [Brassica rapa subsp. pekinensis]	ARF
CL8015.Contig1_NAU-YH	442	52.4486	13.8605	15.8128	-1.91993	-1.72981	0.190116	Down	Down	Up	auxin response factor 2-3 [Brassica rapa subsp. pekinensis]	ARF
CL481.Contig1_NAU-YH	1458	23.7441	2.80124	15.8562	-3.08343	-0.582524	2.5009	Down	Down	Up	auxin response factor 18-2 [Brassica rapa subsp. pekinensis]	ARF
gi|332783910|gb|FY434046.1|FY434046	736	27.7179	3.17097	3.28717	-3.12782	-3.0759	0.051919	Down	Down	Up	auxin response factor 8-1 [Brassica rapa subsp. pekinensis]	ARF
Unigene16761_NAU-YH	1370	23.9155	19.8035	10.2033	-0.27219	-1.22891	-0.956725	Down	Down	Down	auxin response factor 9 [Brassica rapa subsp. pekinensis]	ARF
Unigene17144_NAU-YH	425	64.0013	39.1261	24.6679	-0.70997	-1.37546	-0.665494	Down	Down	Down	auxin response factor 4 [Brassica rapa subsp. pekinensis]	ARF
gi|154172976|gb|EV544249.1|EV544249	857	28.1325	15.9992	10.3512	-0.814241	-1.44244	-0.628201	Down	Down	Down	auxin response factor 2-2 [Brassica rapa subsp. pekinensis]	ARF
gi|332779568|gb|FY438538.1|FY438538	841	39.6938	20.1193	9.90884	-0.980335	-2.00212	-1.02179	Down	Down	Down	auxin response factor 2-2 [Brassica rapa subsp. pekinensis]	ARF
Unigene27665_NAU-YH	651	0.474803	12.9956	4.95516	4.77455	3.38353	-1.39102	Up	Up	Down	phytochrome-associated protein 1 [Arabidopsis thaliana]	AUX/IAA
Unigene31772_NAU-YH	667	0.463414	8.31014	4.43327	4.1645	3.258	-0.906502	Up	Up	Down	auxin-responsive protein IAA27 [Arabidopsis thaliana]	AUX/IAA
Unigene27663_NAU-YH	452	12.993	60.6694	35.6837	2.22323	1.45753	-0.765704	Up	Up	Down	phytochrome-associated protein 1 [Arabidopsis thaliana]	AUX/IAA
CL10262.Contig1_NAU-YH	786	5.50555	13.3617	1.02602	1.27914	-2.42383	-3.70297	Up	Down	Down	indole-3-acetic acid-amido synthetase GH3.17 [Arabidopsis thaliana]	AUX/IAA
CL1259.Contig6_NAU-YH	905	31.422	35.1365	12.1785	0.161194	-1.36744	-1.52864	Up	Down	Down	phytochrome-associated protein 1 [Arabidopsis thaliana]	AUX/IAA
gi|166101885|gb|FD534691.1|FD534691	686	8.561	9.35576	1.17559	0.128076	-2.8644	-2.99248	Up	Down	Down	auxin-responsive protein IAA3 [Arabidopsis thaliana]	AUX/IAA
gi|154180104|gb|EV549444.1|EV549444	570	35.7902	9.21251	13.2051	-1.9579	-1.43847	0.519424	Down	Down	Up	hypothetical protein ARALYDRAFT_470401 [Arabidopsis lyrata subsp. lyrata]	AUX/IAA
CL8883.Contig1_NAU-YH	1264	204.924	44.3134	51.8919	-2.20927	-1.9815	0.227769	Down	Down	Up	phytochrome-associated protein 2 [Arabidopsis thaliana]	AUX/IAA
gi|167436622|gb|FD943095.1|FD943095	824	20.6315	3.18637	3.58858	-2.69486	-2.52336	0.171501	Down	Down	Up	auxin-responsive protein IAA11 [Arabidopsis thaliana]	AUX/IAA
gi|156166444|gb|EW726590.1|EW726590	718	11.1929	1.62523	1.87199	-2.78387	-2.57995	0.203922	Down	Down	Up	indoleacetic acid-induced protein 2 [Arabidopsis lyrata subsp. lyrata]	AUX/IAA
CL12734.Contig3_NAU-YH	1045	73.9467	6.42084	41.1586	-3.52565	-0.84529	2.68036	Down	Down	Up	auxin-responsive protein IAA7 [Arabidopsis thaliana]	AUX/IAA
gi|166141260|gb|FD574781.1|FD574781	767	11.6869	0.760703	1.75239	-3.94141	-2.73749	1.20392	Down	Down	Up	auxin-responsive protein IAA11 [Arabidopsis thaliana]	AUX/IAA
gi|156176535|gb|EW736681.1|EW736681	935	102.151	6.55222	12.9377	-3.96257	-2.98104	0.98153	Down	Down	Up	auxin-responsive protein IAA17 [Arabidopsis thaliana]	AUX/IAA
CL5706.Contig1_NAU-YH	1182	4.44556	0.24681	0.454852	-4.17089	-3.2889	0.881994	Down	Down	Up	auxin-responsive protein IAA8 [Arabidopsis thaliana]	AUX/IAA
gi|166096676|gb|FD528649.1|FD528649	762	9.73534	0.382847	3.52779	-4.66839	-1.46447	3.20392	Down	Down	Up	indoleacetic acid (IAA)-inducible gene (IAA7) [Arabidopsis thaliana]	AUX/IAA
CL12734.Contig2_NAU-YH	1069	237.1	8.73278	33.9479	-4.76291	-2.8041	1.95881	Down	Down	Up	auxin-responsive protein IAA7 [Arabidopsis thaliana]	AUX/IAA
gi|166142854|gb|FD575670.1|FD575670	537	17.268	0.543258	1.50177	-4.99032	-3.52336	1.46696	Down	Down	Up	indoleacetic acid (IAA)-inducible gene (IAA7) [Arabidopsis thaliana]	AUX/IAA
gi|156169085|gb|EW729231.1|EW729231	787	103.294	2.5948	3.75729	-5.31499	-4.78092	0.534071	Down	Down	Up	indoleacetic acid-induced protein 2 [Arabidopsis lyrata subsp. lyrata]	AUX/IAA
CL1297.Contig1_NAU-YH	890	158.022	1.31114	4.83267	-6.91315	-5.03116	1.88199	Down	Down	Up	indoleacetic acid-induced protein 2 [Arabidopsis lyrata subsp. lyrata]	AUX/IAA
gi|154169598|gb|EV540872.1|EV540872	792	5.85411	0.01	1.01825	-9.19331	-2.52336	6.66994	Down	Down	Up	auxin-responsive protein IAA19 [Arabidopsis thaliana]	AUX/IAA
gi|158644869|gb|EX754760.1|EX754760	759	6.92312	0.01	0.354173	-9.43528	-4.2889	5.14638	Down	Down	Up	indoleacetic acid-induced protein 2 [Arabidopsis lyrata subsp. lyrata]	AUX/IAA
gi|167442969|gb|FD950192.1|FD950192	788	8.23736	0.01	3.41139	-9.68604	-1.27182	8.41422	Down	Down	Up	auxin-responsive protein IAA11 [Arabidopsis thaliana]	AUX/IAA
CL7139.Contig1_NAU-YH	264	23.4164	0.01	2.03649	-11.1933	-3.52336	7.66994	Down	Down	Up	indole-3-acetic acid-amido synthetase GH3.5 [Arabidopsis thaliana]	AUX/IAA
gi|161572270|gb|EY943822.1|EY943822	882	33.6432	0.01	0.609563	-11.7161	-5.7864	5.9297	Down	Down	Up	indole-3-acetic acid-amido synthetase GH3.5 [Arabidopsis thaliana]	AUX/IAA
Unigene32362_NAU-YH	305	16.2149	0.01	0.01	-10.6631	-10.6631	0	Down	Down	unchanged	indole-3-acetic acid-amido synthetase GH3.5 [Arabidopsis thaliana]	AUX/IAA
Unigene27891_NAU-YH	996	133.446	116.868	51.2804	-0.191376	-1.37977	-1.1884	Down	Down	Down	indole-3-acetic acid inducible 4 [Arabidopsis thaliana]	AUX/IAA
CL4256.Contig3_NAU-YH	1259	9.32938	6.95146	0.213517	-0.424465	-5.44936	-5.0249	Down	Down	Down	indoleacetic acid-induced protein 16 [Brassica rapa]	AUX/IAA
gi|166131819|gb|FD564021.1|FD564021	696	21.7611	12.5746	3.47609	-0.791247	-2.64622	-1.85497	Down	Down	Down	auxin-responsive protein [Brassica rapa]	AUX/IAA
CL4256.Contig1_NAU-YH	1197	28.4049	16.0853	4.71609	-0.820394	-2.59048	-1.77008	Down	Down	Down	indoleacetic acid-induced protein 16 [Brassica rapa]	AUX/IAA
CL449.Contig2_NAU-YH	1117	120.927	68.4272	60.4057	-0.821495	-1.00138	-0.179885	Down	Down	Down	auxin-responsive protein IAA13 [Arabidopsis thaliana]	AUX/IAA
gi|167474452|gb|FD958954.1|FD958954	609	55.3228	25.8676	0.01	-1.09672	-12.4337	-11.3369	Down	Down	Down	auxin-responsive protein IAA9 [Arabidopsis thaliana]	AUX/IAA
gi|161564279|gb|EY935659.1|EY935659	799	11.9925	5.11166	1.34577	-1.23027	-3.15563	-1.92536	Down	Down	Down	auxin-responsive protein IAA3 [Arabidopsis thaliana]	AUX/IAA
gi|166112189|gb|FD544193.1|FD544193	759	6.10864	1.53744	0.354173	-1.99032	-4.10832	-2.11801	Down	Down	Down	auxin-responsive protein IAA3 [Arabidopsis thaliana]	AUX/IAA
gi|158656684|gb|EX766575.1|EX766575	819	18.1156	4.27443	2.29758	-2.08343	-2.97904	-0.895613	Down	Down	Down	indoleacetic acid-induced protein 13 [Arabidopsis lyrata subsp. lyrata]	AUX/IAA
gi|166134256|gb|FD565917.1|FD565917	711	11.3031	2.46185	1.13425	-2.1989	-3.31691	-1.11801	Down	Down	Down	auxin-responsive protein IAA28 [Arabidopsis thaliana]	AUX/IAA
CL1297.Contig2_NAU-YH	892	84.5512	16.6796	14.4655	-2.34174	-2.54721	-0.205469	Down	Down	Down	indoleacetic acid-induced protein 2 [Arabidopsis lyrata subsp. lyrata]	AUX/IAA
Unigene33245_NAU-YH	579	14.4139	2.51925	1.39284	-2.51639	-3.37136	-0.854971	Down	Down	Down	indole-3-acetic acid inducible 34 [Arabidopsis thaliana]	AUX/IAA
gi|161574103|gb|EY945628.1|EY945628	698	14.1706	2.08975	1.15538	-2.7615	-3.61647	-0.854971	Down	Down	Down	indoleacetic acid-induced protein 30 [Arabidopsis lyrata subsp. lyrata]	AUX/IAA
gi|167447206|gb|FD952830.1|FD952830	780	22.1916	2.9921	0.689275	-2.89078	-5.00879	-2.11801	Down	Down	Down	auxin-responsive protein IAA19 [Arabidopsis thaliana]	AUX/IAA
gi|167450956|gb|FD956866.1|FD956866	426	15.9628	2.05443	0.01	-2.9579	-10.6405	-7.6826	Down	Down	Down	indoleacetic acid-induced protein 10 [Arabidopsis lyrata subsp. lyrata]	AUX/IAA
gi|167442644|gb|FD946681.1|FD946681	792	8.19575	0.736691	0.01	-3.47575	-9.67873	-6.20299	Down	Down	Down	auxin-responsive protein IAA28 [Arabidopsis thaliana]	AUX/IAA
gi|156176595|gb|EW736741.1|EW736741	838	21.3934	1.74063	0.01	-3.61948	-11.0629	-7.44347	Down	Down	Down	auxin-responsive protein IAA19 [Arabidopsis thaliana]	AUX/IAA
gi|158926819|gb|EX898926.1|EX898926	763	5.67151	0.382345	0.01	-3.89078	-9.14759	-5.2568	Down	Down	Down	auxin-responsive protein IAA32 [Arabidopsis thaliana]	AUX/IAA
CL7139.Contig2_NAU-YH	1094	103.692	3.73329	1.96576	-4.79571	-5.72107	-0.925361	Down	Down	Down	indole-3-acetic acid-amido synthetase GH3.6 [Arabidopsis thaliana]	AUX/IAA
Unigene17619_NAU-YH	1316	1.40926	12.1923	7.96647	3.11297	2.49901	-0.613963	Up	Up	Down	auxin-responsive GH3 family protein [Arabidopsis thaliana]	GH3
Unigene17620_NAU-YH	403	5.36893	24.6124	6.00336	2.19668	0.161136	-2.03554	Up	Up	Down	auxin-responsive GH3 family protein [Arabidopsis lyrata subsp. lyrata]	GH3
Unigene18111_NAU-YH	911	4.75012	36.5062	0.885238	2.94211	-2.42383	-5.36593	Up	Down	Down	putative GH3-like protein [Brassica juncea]	GH3
gi|167496633|gb|FD979153.1|FD979153	731	2.95989	11.5734	0.367739	1.9672	-3.00879	-4.97599	Up	Down	Down	putative GH3-like protein [Brassica juncea]	GH3
CL10262.Contig1_NAU-YH	786	5.50555	13.3617	1.02602	1.27914	-2.42383	-3.70297	Up	Down	Down	indole-3-acetic acid-amido synthetase GH3.17 [Arabidopsis thaliana]	GH3
CL12097.Contig1_NAU-YH	802	25.0515	60.7467	1.00555	1.27791	-4.63884	-5.91675	Up	Down	Down	putative GH3-like protein [Brassica juncea]	GH3
Unigene14843_NAU-YH	2001	15.4471	6.56064	15.718	-1.23543	0.025075	1.26051	Down	Up	Up	auxin-responsive GH3 family protein [Arabidopsis lyrata subsp. lyrata]	GH3
Unigene15275_NAU-YH	756	17.9898	10.033	2.13347	-0.84242	-3.0759	-2.23348	Down	Down	Down	hypothetical protein ARALYDRAFT_490882 [Arabidopsis lyrata subsp. lyrata]	GH3
Unigene18853_NAU-YH	1228	13.3405	5.93912	1.97016	-1.16749	-2.75943	-1.59194	Down	Down	Down	hypothetical protein ARALYDRAFT_490882 [Arabidopsis lyrata subsp. lyrata]	GH3
gi|154095775|gb|EV528748.1|EV528748	814	9.11343	3.22551	0.330242	-1.49847	-4.7864	-3.28793	Down	Down	Down	hypothetical protein ARALYDRAFT_911862 [Arabidopsis lyrata subsp. lyrata]	GH3
gi|166138841|gb|FD570862.1|FD570862	668	12.4934	2.62033	1.20726	-2.25335	-3.37136	-1.11801	Down	Down	Down	auxin-responsive GH3 family protein [Arabidopsis thaliana]	GH3
Unigene34380_NAU-YH	299	24.8105	2.92705	1.79811	-3.08343	-3.7864	-0.702968	Down	Down	Down	AT5G54510-like protein [Capsella grandiflora]	GH3
gi|156154260|gb|EW714406.1|EW714406	737	0.01	8.31251	12.7661	9.69914	10.3181	0.61896	Up	Up	Up	hypothetical protein ARALYDRAFT_476705 [Arabidopsis lyrata subsp. lyrata]	SAUR
Unigene14134_NAU-YH	668	0.01	0.436721	60.7656	5.44864	12.569	7.1204	Up	Up	Up	hypothetical protein ARALYDRAFT_491020 [Arabidopsis lyrata subsp. lyrata]	SAUR
CL7420.Contig1_NAU-YH	974	9.52044	137.778	47.1948	3.85517	2.30953	-1.54564	Up	Up	Down	SAUR-like auxin-responsive protein [Arabidopsis thaliana]	SAUR
gi|158920731|gb|EX893822.1|EX893822	805	20.3505	138.073	61.4439	2.7623	1.59421	-1.16809	Up	Up	Down	SAUR-like auxin-responsive protein [Arabidopsis thaliana]	SAUR
gi|156168599|gb|EW728745.1|EW728745	734	18.9501	104.132	18.3118	2.45814	-0.049431	-2.50757	Up	Down	Down	SAUR-like auxin-responsive protein family [Arabidopsis thaliana]	SAUR
CL8713.Contig2_NAU-YH	501	6.78656	11.6459	1.07312	0.779068	-2.66087	-3.43993	Up	Down	Down	SAUR-like auxin-responsive protein family [Arabidopsis thaliana]	SAUR
CL2018.Contig4_NAU-YH	718	18.0809	30.4731	2.62078	0.753073	-2.7864	-3.53947	Up	Down	Down	SAUR-like auxin-responsive protein [Arabidopsis thaliana]	SAUR
Unigene27373_NAU-YH	462	168.598	61.882	102.988	-1.446	-0.711108	0.73489	Down	Down	Up	SAUR-like auxin-responsive protein [Arabidopsis thaliana]	SAUR
Unigene27372_NAU-YH	451	139.813	22.6398	38.147	-2.62657	-1.87386	0.752711	Down	Down	Up	SAUR-like auxin-responsive protein [Arabidopsis thaliana]	SAUR
gi|166132326|gb|FD564753.1|FD564753	795	85.1475	5.13738	20.9644	-4.05086	-2.02203	2.02884	Down	Down	Up	SAUR-like auxin-responsive protein [Arabidopsis thaliana]	SAUR
gi|158946857|gb|EX909909.1|EX909909	638	5.81374	0.01	0.01	-9.18332	-9.18332	0	Down	Down	unchanged	SAUR [Raphanus sativus]	SAUR
gi|167434836|gb|FD937938.1|FD937938	575	8.60096	0.01	0.01	-9.74835	-9.74835	0	Down	Down	unchanged	SAUR [Raphanus sativus]	SAUR
CL2018.Contig2_NAU-YH	476	18.1822	9.80604	2.82371	-0.890783	-2.68686	-1.79608	Down	Down	Down	SAUR-like auxin-responsive protein [Arabidopsis thaliana]	SAUR
gi|156160624|gb|EW720770.1|EW720770	688	11.681	3.81623	0.390723	-1.61394	-4.90187	-3.28793	Down	Down	Down	SAUR9 - auxin-responsive SAUR family member [Zea mays]	SAUR
CL1834.Contig4_NAU-YH	573	138.635	26.4746	25.3336	-2.38861	-2.45217	-0.063558	Down	Down	Down	SAUR-like auxin-responsive protein [Arabidopsis thaliana]	SAUR
CL1834.Contig2_NAU-YH	626	46.4139	1.39807	0.858841	-5.05305	-5.75602	-0.702968	Down	Down	Down	auxin-responsive family protein [Brassica napus]	SAUR
gi|167451831|gb|FD955476.1|FD955476	534	84.5097	1.63893	0.01	-5.68829	-13.0449	-7.35661	Down	Down	Down	SAUR [Raphanus sativus]	SAUR
2. Zeatin biosynthesis---Cytokinin
gi|156165025|gb|EW725171.1|EW725171	779	0.396787	5.61739	6.55652	3.82346	4.04649	0.223031	Up	Up	Up	carbohydrate-binding X8 domain-containing protein [Arabidopsis thaliana]	CRE1
CL4517.Contig2_NAU-YH	2428	0.636526	11.6548	1.32859	4.19456	1.0616	-3.13296	Up	Up	Down	histidine kinase 1 [Arabidopsis thaliana]	CRE1
gi|332769992|gb|FY430084.1|FY430084	763	1.21532	10.3233	5.28474	3.0865	2.12049	-0.966003	Up	Up	Down	carbohydrate-binding X8 domain-containing protein [Arabidopsis thaliana]	CRE1
gi|166129863|gb|FD563895.1|FD563895	747	2.89649	21.0889	16.9135	2.8641	2.5458	-0.318304	Up	Up	Down	hypothetical protein ARALYDRAFT_890098 [Arabidopsis lyrata subsp. lyrata]	CRE1
CL5954.Contig2_NAU-YH	1226	2.01695	13.8012	8.11276	2.77455	2.00802	-0.766533	Up	Up	Down	predicted protein [Arabidopsis lyrata subsp. lyrata]	CRE1
CL5494.Contig1_NAU-YH	616	20.0712	78.6154	22.256	1.96968	0.149063	-1.82062	Up	Up	Down	glycosyl hydrolase family 17 protein [Arabidopsis lyrata subsp. lyrata]	CRE1
Unigene21202_NAU-YH	1936	73.7618	234.167	98.8626	1.66659	0.42255	-1.24404	Up	Up	Down	O-Glycosyl hydrolases family 17 protein [Arabidopsis thaliana]	CRE1
Unigene20897_NAU-YH	1223	82.3922	275.509	52.5326	1.74152	-0.649295	-2.39082	Up	Down	Down	plasmodesmata callose-binding protein 4 [Arabidopsis thaliana]	CRE1
CL1015.Contig3_NAU-YH	1029	16.5212	31.1859	14.8908	0.916572	-0.149904	-1.06648	Up	Down	Down	hypothetical protein ARALYDRAFT_889285 [Arabidopsis lyrata subsp. lyrata]	CRE1
Unigene28488_NAU-YH	1914	38.1123	66.1498	32.0221	0.79548	-0.251187	-1.04667	Up	Down	Down	hypothetical protein ARALYDRAFT_484077 [Arabidopsis lyrata subsp. lyrata]	CRE1
gi|332790892|gb|FY451375.1|FY451375	803	5.38899	9.08249	0.01	0.753073	-9.07387	-9.82694	Up	Down	Down	hypothetical protein ARALYDRAFT_493633 [Arabidopsis lyrata subsp. lyrata]	CRE1
Unigene26372_NAU-YH	1635	33.6509	52.6362	10.5225	0.64541	-1.67717	-2.32258	Up	Down	Down	O-Glycosyl hydrolases family 17 protein [Arabidopsis thaliana]	CRE1
Unigene26658_NAU-YH	1517	11.0028	9.42304	21.0872	-0.223606	0.938496	1.1621	Down	Up	Up	hypothetical protein ARALYDRAFT_493633 [Arabidopsis lyrata subsp. lyrata]	CRE1
gi|167485685|gb|FD973625.1|FD973625	788	2.74579	2.22129	15.6924	-0.305821	2.51477	2.82059	Down	Up	Up	glucan endo-1,3-beta-glucosidase 7 [Arabidopsis thaliana]	CRE1
Unigene1962_NAU-YH	785	4.3313	1.85815	15.7523	-1.22093	1.8627	3.08363	Down	Up	Up	histidine kinase-like protein [Arabidopsis thaliana]	CRE1
gi|167503795|gb|FD989070.1|FD989070	685	24.818	5.96236	28.6477	-2.05743	0.207031	2.26446	Down	Up	Up	carbohydrate-binding X8 domain-containing protein [Arabidopsis thaliana]	CRE1
gi|158641254|gb|EX751145.1|EX751145	743	13.7284	3.1411	22.4316	-2.12782	0.708368	2.83619	Down	Up	Up	glucan endo-1,3-beta-glucosidase 7 [Arabidopsis thaliana]	CRE1
gi|158945450|gb|EX907930.1|EX907930	785	10.2376	2.22978	12.3279	-2.1989	0.268051	2.46696	Down	Up	Up	hypothetical protein ARALYDRAFT_493633 [Arabidopsis lyrata subsp. lyrata]	CRE1
gi|166098456|gb|FD531524.1|FD531524	731	9.72535	0.798166	25.374	-3.60699	1.38353	4.99052	Down	Up	Up	glucan endo-1,3-beta-glucosidase 7 [Arabidopsis thaliana]	CRE1
Unigene6714_NAU-YH	539	1.72039	0.01	12.4683	-7.42659	2.85746	10.2841	Down	Up	Up	hypothetical protein ARALYDRAFT_919614 [Arabidopsis lyrata subsp. lyrata]	CRE1
gi|158919715|gb|EX893008.1|EX893008	868	32.0492	6.04969	8.05213	-2.40536	-1.99285	0.412509	Down	Down	Up	glucan endo-1,3-beta-glucosidase 13 [Arabidopsis thaliana]	CRE1
gi|158941148|gb|EX903480.1|EX903480	680	15.9094	13.2994	3.16256	-0.258515	-2.33072	-2.0722	Down	Down	Down	glycosyl hydrolase family protein 17 [Arabidopsis lyrata subsp. lyrata]	CRE1
CL5494.Contig2_NAU-YH	975	176.582	139.133	47.6978	-0.343875	-1.88834	-1.54446	Down	Down	Down	beta-1,3-glucanase-like protein [Arabidopsis thaliana]	CRE1
gi|156179094|gb|EW739240.1|EW739240	775	39.0858	22.9619	16.6493	-0.767401	-1.23118	-0.463781	Down	Down	Down	glycosyl hydrolase family 17 protein [Arabidopsis lyrata subsp. lyrata]	CRE1
CL4284.Contig1_NAU-YH	740	8.77167	4.33652	1.45307	-1.01631	-2.59375	-1.57744	Down	Down	Down	O-Glycosyl hydrolases family 17 protein [Arabidopsis thaliana]	CRE1
gi|166142047|gb|FD573078.1|FD573078	667	6.95121	0.437376	0.01	-3.99032	-9.44112	-5.4508	Down	Down	Down	O-Glycosyl hydrolases family 17 protein [Arabidopsis thaliana]	CRE1
gi|161571259|gb|EY942722.1|EY942722	695	131.644	11.7531	4.64145	-3.48553	-4.82592	-1.3404	Down	Down	Down	histidine-containing phosphotransmitter 3 [Arabidopsis lyrata subsp. lyrata]	AHP
gi|167435500|gb|FD941122.1|FD941122	726	171.153	13.2604	7.03516	-3.69009	-4.60456	-0.914472	Down	Down	Down	histidine-containing phosphotransfer protein 4 [Arabidopsis thaliana]	AHP
gi|167477527|gb|FD962977.1|FD962977	700	0.441567	5.00108	12.2888	3.50153	4.79857	1.29703	Up	Up	Up	myb family transcription factor [Arabidopsis lyrata subsp. lyrata]	B-ARR
CL6560.Contig2_NAU-YH	1123	0.825727	7.27376	7.4206	3.13896	3.1678	0.028836	Up	Up	Up	DNA binding protein [Arabidopsis lyrata subsp. lyrata]	B-ARR
CL9388.Contig1_NAU-YH	4430	1.46525	4.34631	6.25015	1.56865	2.09275	0.524101	Up	Up	Up	ATSEB1 [Arabidopsis lyrata subsp. lyrata]	B-ARR
CL3281.Contig1_NAU-YH	1145	1.88968	4.58614	20.4254	1.27914	3.43416	2.15501	Up	Up	Up	homeodomain-like superfamily protein [Arabidopsis thaliana]	B-ARR
CL7519.Contig1_NAU-YH	1276	3.87582	30.6362	16.8537	2.98266	2.12049	-0.862167	Up	Up	Down	hypothetical protein ARALYDRAFT_356449 [Arabidopsis lyrata subsp. lyrata]	B-ARR
CL13899.Contig2_NAU-YH	909	1.36016	9.62804	8.87186	2.82346	2.70546	-0.118006	Up	Up	Down	hypothetical protein ARALYDRAFT_900392 [Arabidopsis lyrata subsp. lyrata]	B-ARR
CL2632.Contig5_NAU-YH	4269	4.19949	18.9976	6.61181	2.17753	0.654831	-1.5227	Up	Up	Down	hypothetical protein ARALYDRAFT_478841 [Arabidopsis lyrata subsp. lyrata]	B-ARR
CL426.Contig1_NAU-YH	1080	11.1618	33.765	22.1525	1.59695	0.988897	-0.608057	Up	Up	Down	protein GOLDEN2-like 2 [Arabidopsis thaliana]	B-ARR
CL3704.Contig4_NAU-YH	1487	6.85958	18.0492	12.1121	1.39574	0.820261	-0.575479	Up	Up	Down	hypothetical protein ARALYDRAFT_915160 [Arabidopsis lyrata subsp. lyrata]	B-ARR
gi|154263707|gb|EV574678.1|EV574678	830	35.0062	61.5092	23.9668	0.813194	-0.546569	-1.35976	Up	Down	Down	pseudo-response regulator 2 [Arabidopsis lyrata subsp. lyrata]	B-ARR
gi|156176329|gb|EW736475.1|EW736475	843	3.66663	5.53698	0.01	0.594644	-8.51831	-9.11295	Up	Down	Down	myb family transcription factor [Arabidopsis thaliana]	B-ARR
CL4241.Contig1_NAU-YH	1147	14.2826	16.5322	3.74985	0.211019	-1.92935	-2.14037	Up	Down	Down	hypothetical protein ARALYDRAFT_478672 [Arabidopsis lyrata subsp. lyrata]	B-ARR
CL12491.Contig1_NAU-YH	1456	68.1457	22.8415	38.4025	-1.57697	-0.827424	0.749544	Down	Down	Up	protein phytoclock 1 [Arabidopsis thaliana]	B-ARR
CL1318.Contig1_NAU-YH	1219	24.0888	5.50433	5.51307	-2.12972	-2.12743	0.002288	Down	Down	Up	hypothetical protein ARALYDRAFT_894522 [Arabidopsis lyrata subsp. lyrata]	B-ARR
CL8627.Contig2_NAU-YH	1182	15.6902	2.96172	3.63881	-2.40536	-2.10832	0.297032	Down	Down	Up	myb family transcription factor [Arabidopsis thaliana]	B-ARR
CL1318.Contig2_NAU-YH	1238	50.1846	5.89115	13.2454	-3.09062	-1.92175	1.16888	Down	Down	Up	hypothetical protein ARALYDRAFT_894522 [Arabidopsis lyrata subsp. lyrata]	B-ARR
CL9695.Contig2_NAU-YH	1685	25.6817	25.4506	8.77445	-0.013039	-1.54936	-1.53632	Down	Down	Down	hypothetical protein ARALYDRAFT_475994 [Arabidopsis lyrata subsp. lyrata]	B-ARR
CL1609.Contig2_NAU-YH	1065	20.6065	9.86128	5.55303	-1.06325	-1.89175	-0.828499	Down	Down	Down	hypothetical protein ARALYDRAFT_491902 [Arabidopsis lyrata subsp. lyrata]	B-ARR
gi|166148152|gb|FD579566.1|FD579566	793	12.8628	5.51821	0.01	-1.22093	-10.329	-9.10806	Down	Down	Down	myb family transcription factor [Arabidopsis thaliana]	B-ARR
CL11453.Contig2_NAU-YH	839	21.3679	7.99735	6.72844	-1.41785	-1.6671	-0.24925	Down	Down	Down	myb family transcription factor [Arabidopsis thaliana]	B-ARR
gi|166151814|gb|FD582924.1|FD582924	771	12.428	3.78378	0.697321	-1.7157	-4.15563	-2.43993	Down	Down	Down	protein kanadi2 / DNA binding / transcription factor [Arabidopsis thaliana]	B-ARR
gi|332785192|gb|FY442133.1|FY442133	591	17.7822	1.97448	0.454852	-3.17089	-5.2889	-2.11801	Down	Down	Down	hypothetical protein ARALYDRAFT_894522 [Arabidopsis lyrata subsp. lyrata]	B-ARR
gi|161529384|gb|EY901394.1|EY901394	669	10.1646	0.872136	0.40182	-3.54286	-4.66087	-1.11801	Down	Down	Down	myb family transcription factor [Arabidopsis thaliana]	B-ARR
CL8433.Contig1_NAU-YH	1307	26.9603	0.223205	0.01	-6.91632	-11.3966	-4.4803	Down	Down	Down	myb family transcription factor [Arabidopsis lyrata subsp. lyrata]	B-ARR
CL3597.Contig3_NAU-YH	866	8.92312	23.5809	23.5914	1.402	1.40264	0.000639	Up	Up	Up	two-component response regulator ARR4 [Arabidopsis thaliana]	A-ARR
CL381.Contig5_NAU-YH	385	2.40855	5.30417	18.1539	1.13896	2.91404	1.77508	Up	Up	Up	predicted protein [Arabidopsis lyrata subsp. lyrata]	A-ARR
CL3704.Contig5_NAU-YH	1623	4.18986	12.4026	20.8694	1.56567	2.31641	0.75075	Up	Up	Up	MUH15_1 [Arabidopsis thaliana]	A-ARR
CL3597.Contig4_NAU-YH	1303	2.3722	12.314	9.90271	2.376	2.0616	-0.314403	Up	Up	Down	two-component response regulator ARR4 [Arabidopsis thaliana]	A-ARR
gi|158942954|gb|EX905415.1|EX905415	795	2.72161	13.2104	4.05762	2.27914	0.576174	-1.70297	Up	Up	Down	two-component response regulator ARR4 [Arabidopsis thaliana]	A-ARR
CL381.Contig2_NAU-YH	1782	0.520365	6.71207	6.63746	3.68916	3.67304	-0.016126	Up	Up	Down	two-component response regulator ARR10 [Arabidopsis thaliana]	A-ARR
gi|332780483|gb|FY443066.1|FY443066	910	14.6057	43.2786	23.6323	1.56712	0.694229	-0.872893	Up	Up	Down	hypothetical protein ARALYDRAFT_486148 [Arabidopsis lyrata subsp. lyrata]	A-ARR
Unigene20642_NAU-YH	909	1.02012	26.3166	17.1523	4.68916	4.07158	-0.617577	Up	Up	Down	hypothetical protein ARALYDRAFT_889335 [Arabidopsis lyrata subsp. lyrata] two-component response regulator ARR7	A-ARR
CL11480.Contig2_NAU-YH	1045	4.14101	17.5875	11.5759	2.0865	1.48306	-0.603433	Up	Up	Down	hypothetical protein ARALYDRAFT_906046 [Arabidopsis lyrata subsp. lyrata]	A-ARR
gi|156167861|gb|EW728007.1|EW728007	849	13.1066	21.6478	6.33256	0.723927	-1.04943	-1.77336	Up	Down	Down	hypothetical protein ARALYDRAFT_889335 [Arabidopsis lyrata subsp. lyrata]	A-ARR
CL3597.Contig2_NAU-YH	1022	19.0539	49.6682	9.99516	1.38224	-0.930786	-2.31302	Up	Down	Down	hypothetical protein ARALYDRAFT_888316 [Arabidopsis lyrata subsp. lyrata]	A-ARR
CL11480.Contig1_NAU-YH	1098	8.72678	2.39123	27.6652	-1.8677	1.66455	3.53225	Down	Up	Up	hypothetical protein ARALYDRAFT_906046 [Arabidopsis lyrata subsp. lyrata]	A-ARR
3. Diterpenoid biosynthesis --Gibberellin
Unigene6042_NAU-YH	1209	0.76699	15.2018	48.2493	4.30889	5.97515	1.66627	Up	Up	Up	hypothetical protein ARALYDRAFT_488458 [Arabidopsis lyrata subsp. lyrata]	GID1
Unigene6042_NAU-YH	1209	0.76699	15.2018	48.2493	4.30889	5.97515	1.66627	Up	Up	Up	hypothetical protein ARALYDRAFT_488458 [Arabidopsis lyrata subsp. lyrata]	GID1
gi|167452062|gb|FD954582.1|FD954582	634	1.95014	11.9637	5.93603	2.61701	1.60592	-1.01109	Up	Up	Down	hypothetical protein ARALYDRAFT_485224 [Arabidopsis lyrata subsp. lyrata]	GID1
gi|154092726|gb|EV525699.1|EV525699	739	2.50958	25.6596	12.3678	3.35398	2.30107	-1.05291	Up	Up	Down	hypothetical protein ARALYDRAFT_494871 [Arabidopsis lyrata subsp. lyrata]	GID2
gi|161547935|gb|EY919513.1|EY919513	717	9.05305	12.2063	2.24952	0.431145	-2.00879	-2.43993	Up	Down	Down	carboxyesterase 16 [Arabidopsis thaliana]	GID1
Unigene18511_NAU-YH	699	3.53759	15.0247	2.30744	2.0865	-0.616471	-2.70297	Up	Down	Down	gibberellin receptor 1B [Brassica napus]	GID1
CL6475.Contig2_NAU-YH	740	9.18937	24.4422	4.72247	1.41134	-0.960426	-2.37176	Up	Down	Down	hypothetical protein ARALYDRAFT_484264 [Arabidopsis lyrata subsp. lyrata]	GID1
Unigene18769_NAU-YH	454	26.5524	66.1853	11.2501	1.31767	-1.23891	-2.55658	Up	Down	Down	hypothetical protein ARALYDRAFT_484264 [Arabidopsis lyrata subsp. lyrata]	GID1
gi|158943823|gb|EX905959.1|EX905959	779	2.38072	10.8603	1.03524	2.18959	-1.20143	-3.39102	Up	Down	Down	hypothetical protein ARALYDRAFT_494871 [Arabidopsis lyrata subsp. lyrata]	GID2
Unigene17630_NAU-YH	1126	35.6862	15.5451	38.914	-1.19891	0.124926	1.32383	Down	Up	Up	carboxyesterase 5 [Arabidopsis thaliana]	GID1
CL5936.Contig2_NAU-YH	644	5.75957	0.01	5.84385	-9.16982	0.020958	9.19078	Down	Up	Up	hypothetical protein [Arabidopsis thaliana]	GID1
CL6407.Contig1_NAU-YH	1621	25.3608	18.1769	44.4436	-0.480499	0.809373	1.28987	Down	Up	Up	Chain A, Structural Basis Of Gibberellin(Ga3)-Induced Della Recognition By The Gibberellin Receptor	GID1
gi|332791925|gb|FY447172.1|FY447172	680	52.2738	13.7285	8.30171	-1.92892	-2.65461	-0.725688	Down	Down	Down	hypothetical protein ARALYDRAFT_485224 [Arabidopsis lyrata subsp. lyrata]	GID1
CL12130.Contig3_NAU-YH	1142	30.5849	11.7509	6.59097	-1.38004	-2.21426	-0.834213	Down	Down	Down	alpha/beta-hydrolase-like protein [Arabidopsis thaliana]	GID1
CL12130.Contig2_NAU-YH	715	48.8503	8.56828	1.87984	-2.51129	-4.69968	-2.18839	Down	Down	Down	alpha/beta-hydrolase-like protein [Arabidopsis thaliana]	GID1
CL4022.Contig2_NAU-YH	1382	1.1183	10.3435	14.783	3.20935	3.72457	0.515212	Up	Up	Up	screcrow-like protein 3 [Arabidopsis thaliana]	DELLA
CL4022.Contig1_NAU-YH	1371	0.676361	7.6603	12.7448	3.50153	4.23597	0.734437	Up	Up	Up	PREDICTED: scarecrow-like protein 3-like [Solanum lycopersicum]	DELLA
CL10631.Contig1_NAU-YH	2661	35.6606	55.5832	92.9395	0.640319	1.38196	0.741642	Up	Up	Up	RecName: Full=DELLA protein RGA2; AltName: Full=BrRGA2; AltName: Full=RGA-like protein 2	DELLA
CL9622.Contig1_NAU-YH	1841	7.89112	65.762	52.7121	3.05895	2.73983	-0.319118	Up	Up	Down	hypothetical protein ARALYDRAFT_485819 [Arabidopsis lyrata subsp. lyrata]	DELLA
Unigene28167_NAU-YH	1410	5.26123	16.9658	11.2484	1.68916	1.09625	-0.592915	Up	Up	Down	scarecrow-like protein 9 [Arabidopsis thaliana]	DELLA
CL8042.Contig1_NAU-YH	1545	17.4055	25.4909	10.9615	0.550444	-0.667098	-1.21754	Up	Down	Down	hypothetical protein ARALYDRAFT_912572 [Arabidopsis lyrata subsp. lyrata]	DELLA
CL7574.Contig1_NAU-YH	1479	37.2003	15.5826	45.439	-1.25538	0.288617	1.544	Down	Up	Up	GRAS family transcription factor SCL14 [Arabidopsis thaliana]	DELLA
CL12033.Contig2_NAU-YH	1944	36.5701	15.757	52.1317	-1.21467	0.511497	1.72617	Down	Up	Up	DELLA protein RGL3 [Arabidopsis thaliana]	DELLA
Unigene22545_NAU-YH	1013	7.32313	0.287986	15.6567	-4.66839	1.09625	5.76464	Down	Up	Up	DELLA protein RGL2, partial [Sisymbrium officinale]	DELLA
gi|158928134|gb|EX900220.1|EX900220	843	72.5993	34.9522	36.9903	-1.05457	-0.97281	0.081764	Down	Down	Up	hypothetical protein ARALYDRAFT_474191 [Arabidopsis lyrata subsp. lyrata]	DELLA
CL2758.Contig4_NAU-YH	2011	5.99442	0.01	4.5449	-9.22748	-0.399373	8.8281	Down	Down	Up	GRAS family transcription factor [Brassica oleracea]	DELLA
CL689.Contig1_NAU-YH	1929	25.3174	12.4012	20.4853	-1.02966	-0.305542	0.724115	Down	Down	Up	scarecrow-like protein 7 [Arabidopsis thaliana]	DELLA
gi|167500416|gb|FD982559.1|FD982559	818	8.31312	0.01	5.91529	-9.69925	-0.490941	9.20831	Down	Down	Up	DELLA protein RGL2, partial [Sisymbrium officinale]	DELLA
CL689.Contig2_NAU-YH	2117	90.8164	25.907	49.2684	-1.80961	-0.882292	0.927318	Down	Down	Up	GRAS family transcription factor [Arabidopsis thaliana]	DELLA
gi|332780456|gb|FY443039.1|FY443039	881	7.71865	0.662269	0.610255	-3.54286	-3.66087	-0.118006	Down	Down	Down	hypothetical protein ARALYDRAFT_485819 [Arabidopsis lyrata subsp. lyrata]	DELLA
CL1562.Contig3_NAU-YH	1302	23.028	6.04969	3.5099	-1.92845	-2.71388	-0.78543	Down	Down	Down	screcrow-like protein 28 [Arabidopsis thaliana]	DELLA
CL6751.Contig4_NAU-YH	1430	71.3301	41.0053	17.8585	-0.798699	-1.9979	-1.1992	Down	Down	Down	scarecrow-like protein 30 [Arabidopsis thaliana]	DELLA
Unigene28878_NAU-YH	1873	50.8286	34.2662	22.246	-0.568855	-1.1921	-0.623241	Down	Down	Down	scarecrow-like protein 11 [Arabidopsis thaliana]	DELLA
Unigene24892_NAU-YH	1215	63.6002	19.9289	14.1599	-1.67417	-2.16722	-0.493045	Down	Down	Down	scarecrow-like 6 [Arabidopsis thaliana]	DELLA
Unigene5363_NAU-YH	1687	45.4393	13.8342	13.7038	-1.7157	-1.72937	-0.013669	Down	Down	Down	DELLA protein RGL1 [Arabidopsis thaliana]	DELLA
4. Carotenoid biosynthesis ---Abscisic acid
CL11631.Contig4_NAU-YH	974	50.4583	104.232	16.2836	1.04663	-1.63167	-2.67831	Up	Down	Down	Streptomyces cyclasedehydrase family protein [Brassica oleracea]	PYR/PYL
Unigene18677_NAU-YH	1046	47.5761	183.516	19.0177	1.9476	-1.3229	-3.2705	Up	Down	Down	abscisic acid receptor PYL4 [Arabidopsis thaliana]	PYR/PYL
gi|158922462|gb|EX895230.1|EX895230	743	12.4804	3.92637	23.8788	-1.66839	0.93607	2.60446	Down	Up	Up	hypothetical protein [Arabidopsis suecica]	PYR/PYL
Unigene18782_NAU-YH	232	53.2926	22.6342	12.7456	-1.23543	-2.06393	-0.828499	Down	Down	Down	Streptomyces cyclase/dehydrase family protein [Brassica oleracea]	PYR/PYL
CL11631.Contig2_NAU-YH	1035	38.8238	19.1668	14.285	-1.01833	-1.44244	-0.424109	Down	Down	Down	hypothetical protein ARALYDRAFT_494299 [Arabidopsis lyrata subsp. lyrata]	PYR/PYL
CL3917.Contig3_NAU-YH	1512	9.60818	13.506	31.1131	0.491266	1.69519	1.20392	Up	Up	Up	putative protein phosphatase 2C 63 [Arabidopsis thaliana]	PP2C
CL12172.Contig2_NAU-YH	804	6.92008	8.70835	32.7663	0.331609	2.24335	1.91174	Up	Up	Up	F1L3.26 [Arabidopsis thaliana]	PP2C
CL10233.Contig2_NAU-YH	1249	2.47476	27.7949	5.8111	3.48946	1.23152	-2.25794	Up	Up	Down	RecName: Full=Probable protein phosphatase 2C 12; Short=AtPP2C12	PP2C
CL5613.Contig2_NAU-YH	1287	6.96489	14.9605	0.417742	1.10299	-4.05942	-5.1624	Up	Down	Down	putative protein phosphatase 2C 40 [Arabidopsis thaliana]	PP2C
Unigene18311_NAU-YH	686	42.805	94.8334	34.092	1.14762	-0.328346	-1.47596	Up	Down	Down	RecName: Full=Probable protein phosphatase 2C 15; Short=AtPP2C15	PP2C
gi|332795340|gb|FY449245.1|FY449245	805	8.83134	2.53678	21.3718	-1.79964	1.275	3.07464	Down	Up	Up	protein phosphatase-2C [Arabidopsis thaliana]	PP2C
CL2135.Contig3_NAU-YH	1670	32.9457	11.5294	37.3447	-1.51477	0.180814	1.69558	Down	Up	Up	hypothetical protein ARALYDRAFT_491566 [Arabidopsis lyrata subsp. lyrata]	PP2C
CL4407.Contig2_NAU-YH	331	44.8237	5.28815	24.3641	-3.08343	-0.879506	2.20392	Down	Down	Up	putative protein phosphatase 2C 73 [Arabidopsis thaliana]	PP2C
gi|332781738|gb|FY437407.1|FY437407	855	7.59186	0.01	0.628812	-9.56831	-3.59375	5.97456	Down	Down	Up	putative protein phosphatase 2C 67 [Arabidopsis thaliana]	PP2C
CL3917.Contig2_NAU-YH	1380	112.664	43.9708	78.892	-1.3574	-0.51407	0.843333	Down	Down	Up	putative protein phosphatase 2C 63 [Arabidopsis thaliana]	PP2C
gi|332785969|gb|FY445678.1|FY445678	833	29.6852	1.75108	2.58168	-4.08343	-3.52336	0.560066	Down	Down	Up	putative protein phosphatase 2C 25 [Arabidopsis thaliana]	PP2C
CL1529.Contig1_NAU-YH	1062	57.9193	2.19759	3.03748	-4.72005	-4.2531	0.466957	Down	Down	Up	putative protein phosphatase 2C 25 [Arabidopsis thaliana]	PP2C
gi|332785823|gb|FY444755.1|FY444755	882	85.8603	1.32304	9.14344	-6.02007	-3.23118	2.78889	Down	Down	Up	putative protein phosphatase 2C 25 [Arabidopsis thaliana]	PP2C
CL1137.Contig1_NAU-YH	731	95.1393	3.59175	20.2257	-4.72728	-2.23386	2.49343	Down	Down	Up	predicted protein [Populus trichocarpa]	PP2C
gi|158929209|gb|EX901801.1|EX901801	727	28.0611	10.8345	13.6812	-1.37294	-1.03638	0.33656	Down	Down	Up	RecName: Full=Probable protein phosphatase 2C 58; Short=AtPP2C58	PP2C
gi|332778711|gb|FY435112.1|FY435112	871	19.5182	0.334936	2.16041	-5.86479	-3.17544	2.68935	Down	Down	Up	protein phosphatase 2C 3 [Arabidopsis thaliana]	PP2C
CL9368.Contig2_NAU-YH	839	21.7363	6.2588	10.5733	-1.79615	-1.03968	0.756463	Down	Down	Up	hypothetical protein ARALYDRAFT_470787 [Arabidopsis lyrata subsp. lyrata]	PP2C
Unigene14028_NAU-YH	346	35.7338	10.1178	12.4309	-1.82039	-1.52336	0.297032	Down	Down	Up	Chain B, Crystal Structure Of Pyrabactin-Bound Abscisic Acid Receptor Pyl2 Mutant A93f In Complex With Type 2c Protein Phosphatase Abi2	PP2C
gi|167506642|gb|FD987828.1|FD987828	732	45.6045	17.5357	13.955	-1.37888	-1.70839	-0.32951	Down	Down	Down	protein phosphatase 2c, putative [Ricinus communis]	PP2C
CL5553.Contig4_NAU-YH	1661	10.4211	0.35127	0.161841	-4.89078	-6.00879	-1.11801	Down	Down	Down	putative protein phosphatase 2C 38 [Arabidopsis thaliana]	PP2C
gi|158648874|gb|EX758765.1|EX758765	782	16.2059	4.10361	3.43756	-1.98155	-2.23706	-0.255509	Down	Down	Down	RecName: Full=Probable protein phosphatase 2C 52; Short=AtPP2C52	PP2C
CL1232.Contig2_NAU-YH	1644	79.9065	50.5736	26.4893	-0.659929	-1.5929	-0.932974	Down	Down	Down	RecName: Full=Probable protein phosphatase 2C 42; Short=AtPP2C42	PP2C
gi|167499825|gb|FD985538.1|FD985538	695	8.45013	5.03706	0.01	-0.746393	-9.72283	-8.97644	Down	Down	Down	hypothetical protein ARALYDRAFT_339024 [Arabidopsis lyrata subsp. lyrata]	PP2C
Unigene442_NAU-YH	1279	13.2919	5.01802	2.52213	-1.40536	-2.39783	-0.992475	Down	Down	Down	protein phosphatase 2C 29 [Arabidopsis thaliana]	PP2C
CL5636.Contig1_NAU-YH	1364	6.3451	12.4049	24.4379	0.967198	1.94541	0.978209	Up	Up	Up	serine/threonine-protein kinase SRK2D [Arabidopsis thaliana]	SnRK2
gi|167432385|gb|FD939593.1|FD939593	779	1.19036	1.87246	29.6769	0.653537	4.63987	3.98633	Up	Up	Up	serine/threonine-protein kinase SRK2A [Arabidopsis thaliana]	SnRK2
gi|332791811|gb|FY452635.1|FY452635	894	0.01	1.95792	8.41933	7.61318	9.71756	2.10439	Up	Up	Up	serine/threonine-protein kinase SRK2A [Arabidopsis thaliana]	SnRK2
Unigene25343_NAU-YH	871	9.22678	15.0721	25.925	0.707985	1.49044	0.782458	Up	Up	Up	predicted protein [Arabidopsis lyrata subsp. lyrata]	SnRK2
CL5636.Contig3_NAU-YH	1448	60.1971	26.3927	80.9422	-1.18956	0.427199	1.61675	Down	Up	Up	serine/threonine-protein kinase SRK2I [Arabidopsis thaliana]	SnRK2
Unigene31087_NAU-YH	786	7.47181	4.45389	18.4684	-0.746393	1.30553	2.05192	Down	Up	Up	CBL-interacting serine/threonine-protein kinase 4 [Arabidopsis thaliana]	SnRK2
gi|158641845|gb|EX751736.1|EX751736	721	12.0038	2.02309	2.23704	-2.56886	-2.42383	0.145029	Down	Down	Up	hypothetical protein ARALYDRAFT_481174 [Arabidopsis lyrata subsp. lyrata]	SnRK2
gi|156158290|gb|EW718436.1|EW718436	810	16.4089	5.04224	5.30997	-1.70234	-1.6277	0.074639	Down	Down	Up	serine/threonine-protein kinase SRK2I [Arabidopsis thaliana]	SnRK2
Unigene13122_NAU-YH	1497	39.6437	13.4465	14.5452	-1.55987	-1.44655	0.11332	Down	Down	Up	serine/threonine protein kinase [Brassica napus]	SnRK2
gi|158945625|gb|EX908540.1|EX908540	789	14.495	1.84873	0.681413	-2.97095	-4.41089	-1.43993	Down	Down	Down	hypothetical protein ARALYDRAFT_491280 [Arabidopsis lyrata subsp. lyrata]	SnRK2
gi|166149780|gb|FD583068.1|FD583068	731	13.5309	4.78899	0.01	-1.49847	-10.402	-8.90358	Down	Down	Down	serine/threonine protein kinase [Brassica napus]	SnRK2
gi|166100093|gb|FD533386.1|FD533386	674	7.33762	5.194	0.398839	-0.498466	-4.20143	-3.70297	Down	Down	Down	serine/threonine-protein kinase SRK2A [Arabidopsis thaliana]	SnRK2
CL10136.Contig3_NAU-YH	808	21.4226	13.72	7.31928	-0.642856	-1.54936	-0.906502	Down	Down	Down	basic leucine zipper transcription factor-like protein [Arabidopsis thaliana]	ABF
Unigene17122_NAU-YH	813	26.9937	10.0473	5.29038	-1.42582	-2.35118	-0.925361	Down	Down	Down	basic leucine-zipper 3 [Arabidopsis thaliana]	ABF
Unigene24973_NAU-YH	2003	12.0367	8.30184	5.90512	-0.53594	-1.0274	-0.491464	Down	Down	Down	hypothetical protein [Arabidopsis thaliana]	ABF
Unigene6307_NAU-YH	1670	49.7887	17.6435	37.6666	-1.49668	-0.402532	1.09415	Down	Down	Up	putative bZIP transcription factor [Arabidopsis thaliana]	ABF
Unigene17432_NAU-YH	479	23.2307	5.48135	7.29567	-2.08343	-1.67092	0.412509	Down	Down	Up	abscisic acid responsive elements-binding factor 2 [Brassica napus]	ABF
Unigene17433_NAU-YH	231	36.1282	3.7887	17.4557	-3.25335	-1.04943	2.20392	Down	Down	Up	abscisic acid responsive elements-binding factor 2 [Brassica napus]	ABF
gi|156169256|gb|EW729402.1|EW729402	316	40.1044	3.69278	11.0589	-3.44098	-1.85855	1.58243	Down	Down	Up	abscisic acid responsive elements-binding factor 2 [Brassica napus]	ABF
Unigene24978_NAU-YH	620	8.97378	10.8222	0.01	0.270209	-9.80957	-10.0798	Up	Down	Down	basic leucine zipper transcription factor [Arabidopsis thaliana]	ABF
CL11719.Contig2_NAU-YH	1316	58.0144	87.3415	24.9208	0.590256	-1.21906	-1.80932	Up	Down	Down	basic region/leucine zipper motif 53 protein [Arabidopsis thaliana]	ABF
gi|332783842|gb|FY433978.1|FY433978	826	39.292	75.2281	15.6213	0.937036	-1.33072	-2.26775	Up	Down	Down	basic leucine-zipper 2 [Arabidopsis thaliana]	ABF
gi|158640564|gb|EX750455.1|EX750455	606	4.59055	17.8119	4.87952	1.9561	0.088073	-1.86803	Up	Up	Down	ATBZIP53 [Arabidopsis lyrata subsp. lyrata]	ABF
CL982.Contig6_NAU-YH	1898	1.30283	7.83889	1.98285	2.589	0.605921	-1.98308	Up	Up	Down	abscisic acid-insensitive 5-like protein 4 [Arabidopsis thaliana]	ABF
CL982.Contig1_NAU-YH	1558	2.38072	4.68116	9.14462	0.975466	1.94152	0.966058	Up	Up	Up	abscisic acid-insensitive 5-like protein 7 [Arabidopsis thaliana]	ABF
5. Cysteine and methionine metabolism --Ethylene
CL2835.Contig2_NAU-YH	2431	5.84881	12.2404	6.74531	1.06543	0.205741	-0.859694	Up	Up	Down	CTR1-like kinase kinase kinase [Brassica juncea]	CTR1
Unigene1755_NAU-YH	1934	257.155	194.889	104.247	-0.399986	-1.30264	-0.902649	Down	Down	Down	ein3-binding F box protein 1 [Arabidopsis lyrata subsp. lyrata]	EBF1/2
CL9943.Contig1_NAU-YH	1744	29.5982	14.8876	9.2483	-0.991399	-1.67825	-0.686849	Down	Down	Down	EIN3-binding F-box protein 2 [Arabidopsis thaliana]	EBF1/2
CL9943.Contig3_NAU-YH	783	87.2419	41.3563	12.7027	-1.07692	-2.77988	-1.70297	Down	Down	Down	EIN3-binding F-box protein 2 [Arabidopsis thaliana]	EBF1/2
CL3378.Contig1_NAU-YH	831	27.1529	12.287	5.49927	-1.14397	-2.3038	-1.15983	Down	Down	Down	EIN3-binding F-box protein 2 [Arabidopsis thaliana]	EBF1/2
CL9943.Contig2_NAU-YH	1941	114.02	50.9512	45.1491	-1.1621	-1.33652	-0.174419	Down	Down	Down	EIN3-binding F-box protein 2 [Arabidopsis thaliana]	EBF1/2
CL3378.Contig2_NAU-YH	714	243.295	62.5135	41.7909	-1.96047	-2.54144	-0.580978	Down	Down	Down	EIN3-binding F-box protein 2 [Arabidopsis thaliana]	EBF1/2
gi|161530752|gb|EY902811.1|EY902811	863	13.2521	3.38041	1.24597	-1.97095	-3.41089	-1.43993	Down	Down	Down	EIN3-binding F-box protein 2 [Arabidopsis thaliana]	EBF1/2
Unigene23841_NAU-YH	915	83.4393	11.7967	7.63852	-2.82234	-3.44936	-0.627019	Down	Down	Down	ERF2 transcription factor [Brassica carinata]	ERF1/2
gi|161534905|gb|EY906928.1|EY906928	707	1.74878	12.7915	5.70334	2.87077	1.70546	-1.16531	Up	Up	Down	ethylene insensitive 3-like 3 protein [Arabidopsis thaliana]	EIN3
CL6487.Contig1_NAU-YH	1013	10.6796	31.6784	16.1874	1.56865	0.60002	-0.968628	Up	Up	Down	ethylene insensitive 3-like 3 protein [Arabidopsis thaliana]	EIN3
Unigene26407_NAU-YH	588	31.5405	94.7625	44.3457	1.58711	0.491588	-1.09552	Up	Up	Down	ethylene response sensor [Brassica oleracea]	ETR
Unigene26408_NAU-YH	1821	153.106	279.554	91.082	0.8686	-0.749291	-1.61789	Up	Down	Down	ethylene response sensor [Brassica oleracea]	ETR
gi|158650517|gb|EX760408.1|EX760408	826	10.1037	1.41273	3.57989	-2.83832	-1.49689	1.34143	Down	Down	Up	ethylene insensitive 3-like 1 protein [Arabidopsis thaliana]	EIN3
gi|332786122|gb|FY445832.1|FY445832	780	61.8194	3.36611	6.54811	-4.1989	-3.23891	0.959997	Down	Down	Up	ethylene responsive element binding factor, putative [Brassica oleracea]	ERF1/2
gi|156160515|gb|EW720661.1|EW720661	559	33.7297	13.5688	17.312	-1.31373	-0.962246	0.351479	Down	Down	Up	ethylene-insensitive3 [Arabidopsis lyrata subsp. lyrata]	EIN3
CL5027.Contig3_NAU-YH	761	32.0876	17.6341	15.8959	-0.863647	-1.01336	-0.149715	Down	Down	Down	ethylene insensitive 3-like 1 protein [Arabidopsis thaliana]	EIN3
CL13528.Contig1_NAU-YH	1180	38.5062	17.5532	11.6184	-1.13335	-1.72868	-0.595328	Down	Down	Down	ethylene insensitive 3-like 1 protein [Arabidopsis thaliana]	EIN3
CL3370.Contig1_NAU-YH	1000	196.895	29.173	20.4301	-2.75472	-3.26866	-0.513935	Down	Down	Down	ethylene responsive element binding factor 1 [Arabidopsis thaliana]	ERF1/2
Unigene1446_NAU-YH	909	23.4628	13.4793	7.09749	-0.799635	-1.725	-0.925361	Down	Down	Down	ethylene responsive element binding factor, putative [Brassica oleracea]	ERF1/2
CL7986.Contig2_NAU-YH	942	20.344	4.64538	11.7001	-2.13073	-0.798078	1.33266	Down	Down	Up	F-box family protein [Arabidopsis lyrata subsp. lyrata]	EBF1/2
gi|166150877|gb|FD582812.1|FD582812	806	16.1068	0.361947	0.66704	-5.47575	-4.59375	0.881994	Down	Down	Up	hypothetical protein ARALYDRAFT_482050 [Arabidopsis lyrata subsp. lyrata]	ERF1/2
Unigene144_NAU-YH	386	5.60539	23.4291	21.589	2.06341	1.94541	-0.118006	Up	Up	Down	hypothetical protein ARALYDRAFT_903782 [Arabidopsis lyrata subsp. lyrata]	MPK6
CL7787.Contig2_NAU-YH	1142	7.57856	1.53273	5.6494	-2.30582	-0.423826	1.88199	Down	Down	Up	hypothetical protein ARALYDRAFT_903921 [Arabidopsis lyrata subsp. lyrata]	ERF1/2
CL7787.Contig1_NAU-YH	754	56.5721	0.386909	4.27826	-7.19195	-3.725	3.46696	Down	Down	Up	hypothetical protein ARALYDRAFT_903921 [Arabidopsis lyrata subsp. lyrata]	ERF1/2
Unigene14290_NAU-YH	550	347.875	0.01	18.5728	-15.0863	-4.2273	10.859	Down	Down	Up	hypothetical protein ARALYDRAFT_912253 [Arabidopsis lyrata subsp. lyrata]	ERF1/2
gi|166115637|gb|FD547327.1|FD547327	740	7.10088	1.18269	0.01	-2.58593	-9.47185	-6.88593	Down	Down	Down	Integrin-linked protein kinase-like protein [Arabidopsis thaliana]	CTR1
CL8511.Contig1_NAU-YH	1357	2.96114	9.24419	13.8668	1.6424	2.22741	0.585012	Up	Up	Up	kinase family protein [Arabidopsis lyrata subsp. lyrata]	CTR1
Unigene30039_NAU-YH	1026	5.72402	11.9421	18.8644	1.06096	1.72056	0.659602	Up	Up	Up	kinase family protein [Arabidopsis lyrata subsp. lyrata]	CTR1
Unigene2078_NAU-YH	890	3.1257	5.57236	14.196	0.83411	2.18323	1.34912	Up	Up	Up	kinase family protein [Arabidopsis lyrata subsp. lyrata]	CTR1
CL13681.Contig1_NAU-YH	2305	14.2144	22.908	41.1681	0.688497	1.53417	0.845673	Up	Up	Up	kinase family protein [Arabidopsis lyrata subsp. lyrata]	CTR1
gi|167439935|gb|FD946144.1|FD946144	666	29.703	38.5469	67.8098	0.376003	1.19088	0.81488	Up	Up	Up	kinase family protein [Arabidopsis lyrata subsp. lyrata]	CTR1
Unigene19949_NAU-YH	805	15.3589	27.1798	11.3538	0.823462	-0.435899	-1.25936	Up	Down	Down	kinase family protein [Arabidopsis lyrata subsp. lyrata]	CTR1
CL1294.Contig1_NAU-YH	865	20.0109	15.8512	35.7387	-0.336194	0.836701	1.1729	Down	Up	Up	kinase family protein [Arabidopsis lyrata subsp. lyrata]	CTR1
gi|161553316|gb|EY925229.1|EY925229	699	3.09539	0.01	8.07606	-8.27398	1.38353	9.65751	Down	Up	Up	kinase family protein [Arabidopsis lyrata subsp. lyrata]	CTR1
gi|167504173|gb|FD989409.1|FD989409	802	21.1974	4.72878	8.71477	-2.16435	-1.28235	0.881994	Down	Down	Up	kinase family protein [Arabidopsis lyrata subsp. lyrata]	CTR1
CL1248.Contig2_NAU-YH	328	16.0203	9.78361	1.63913	-0.711459	-3.2889	-2.57744	Down	Down	Down	kinase family protein [Arabidopsis lyrata subsp. lyrata]	CTR1
gi|161554542|gb|EY926516.1|EY926516	779	29.759	16.8522	8.627	-0.820394	-1.7864	-0.966003	Down	Down	Down	kinase family protein [Arabidopsis lyrata subsp. lyrata]	CTR1
CL3587.Contig1_NAU-YH	1108	36.8238	14.7445	10.6751	-1.32047	-1.7864	-0.465929	Down	Down	Down	kinase family protein [Arabidopsis lyrata subsp. lyrata]	CTR1
CL14032.Contig1_NAU-YH	3127	2.2735	6.06409	10.4019	1.41538	2.19387	0.77849	Up	Up	Up	mitogen-activated protein kinase 16 [Arabidopsis thaliana]	MPK6
CL3023.Contig2_NAU-YH	1115	6.37599	0.261641	0.723275	-4.60699	-3.14003	1.46696	Down	Down	Up	mitogen-activated protein kinase 17 [Arabidopsis thaliana]	MPK6
gi|158927202|gb|EX899234.1|EX899234	759	22.3983	3.45924	2.83338	-2.69486	-2.98279	-0.287931	Down	Down	Down	mitogen-activated protein kinase 17 [Arabidopsis thaliana]	MPK6
Unigene12482_NAU-YH	1004	3.07866	21.7925	18.7422	2.82346	2.60592	-0.217542	Up	Up	Down	MPK6 protein [Brassica napus]	MPK6
Unigene27116_NAU-YH	895	3.4536	21.1871	18.622	2.61701	2.43083	-0.186177	Up	Up	Down	MPK6 protein [Brassica napus]	MPK6
gi|167436165|gb|FD942327.1|FD942327	727	19.5577	4.41407	7.39525	-2.14756	-1.40307	0.744491	Down	Down	Up	octicosapeptide/Phox/Be.1 domain-containing protein kinase [Arabidopsis thaliana]	CTR1
gi|154165048|gb|EV536322.1|EV536322	627	16.2683	3.25695	7.28851	-2.32047	-1.15837	1.1621	Down	Down	Up	octicosapeptide/Phox/Be.1 domain-containing protein kinase [Arabidopsis thaliana]	CTR1
CL1289.Contig1_NAU-YH	1029	146.889	116.522	72.1026	-0.334124	-1.0266	-0.692476	Down	Down	Down	octicosapeptide/Phox/Be.1 domain-containing protein kinase [Arabidopsis thaliana]	CTR1
Unigene15938_NAU-YH	918	9.7645	12.3937	2.34263	0.343993	-2.05941	-2.40341	Up	Down	Down	predicted protein [Arabidopsis lyrata subsp. lyrata]	ETR
gi|156178703|gb|EW738849.1|EW738849	911	17.6433	7.36529	6.49175	-1.26031	-1.44244	-0.182136	Down	Down	Down	predicted protein [Arabidopsis lyrata subsp. lyrata]	CTR1
Unigene21188_NAU-YH	1803	8.40031	20.2253	61.2778	1.26765	2.86685	1.5992	Up	Up	Up	protein ETHYLENE INSENSITIVE 2 [Arabidopsis thaliana]	EIN2
Unigene21189_NAU-YH	1334	35.9146	57.9523	118.288	0.690296	1.71966	1.02936	Up	Up	Up	protein ETHYLENE INSENSITIVE 2 [Arabidopsis thaliana]	EIN2
CL5913.Contig1_NAU-YH	1322	8.41717	18.5365	34.7714	1.13896	2.04649	0.907529	Up	Up	Up	protein kinase ATMRK1 [Arabidopsis thaliana]	CTR1
CL5913.Contig2_NAU-YH	1700	9.63655	15.7877	24.0354	0.712213	1.31857	0.60636	Up	Up	Up	protein kinase ATMRK1 [Arabidopsis thaliana]	CTR1
Unigene20298_NAU-YH	1225	20.9429	5.47737	9.43604	-1.93491	-1.15021	0.784697	Down	Down	Up	protein kinase family protein [Arabidopsis thaliana]	CTR1
gi|166136016|gb|FD565843.1|FD565843	851	11.9861	8.91301	3.47472	-0.427383	-1.7864	-1.35901	Down	Down	Down	protein kinase family protein [Arabidopsis thaliana]	CTR1
CL12034.Contig4_NAU-YH	1195	14.2262	5.37075	4.27408	-1.40536	-1.73487	-0.32951	Down	Down	Down	protein kinase family protein [Arabidopsis thaliana]	CTR1
gi|161554364|gb|EY926454.1|EY926454	620	18.9447	1.41159	0.01	-3.74639	-10.8876	-7.14118	Down	Down	Down	protein kinase family protein [Arabidopsis thaliana]	CTR1
gi|158944385|gb|EX906851.1|EX906851	771	51.3157	8.7027	15.3411	-2.55987	-1.742	0.817864	Down	Down	Up	putative protein kinase [Arabidopsis thaliana]	CTR1
CL728.Contig1_NAU-YH	1307	4.02039	13.8387	13.7802	1.7833	1.77719	-0.006113	Up	Up	Down	serine/threonine-protein kinase CTR1 [Arabidopsis thaliana]	CTR1
CL1448.Contig1_NAU-YH	1522	6.90493	17.8258	8.47781	1.36827	0.296066	-1.0722	Up	Up	Down	serine/threonine-protein kinase CTR1 [Arabidopsis thaliana]	CTR1
gi|156160863|gb|EW721009.1|EW721009	732	79.8078	46.2304	16.1584	-0.78769	-2.30424	-1.51656	Down	Down	Down	serine/threonine-protein kinase CTR1 [Arabidopsis thaliana]	CTR1
CL9327.Contig1_NAU-YH	633	27.8334	69.1302	10.6168	1.3125	-1.39047	-2.70297	Up	Down	Down	unnamed protein product [Thellungiella halophila]	CTR1
6. Brassionsteroid biosynthesis --Brassinosteroid
Unigene24461_NAU-YH	464	26.6463	80.4771	101.386	1.59464	1.92785	0.333205	Up	Up	Up	hypothetical protein ARALYDRAFT_492992 [Arabidopsis lyrata subsp. lyrata]	BAK1
CL1591.Contig1_NAU-YH	257	21.6488	40.8648	59.621	0.916572	1.46153	0.544959	Up	Up	Up	somatic embryogenesis receptor-like kinase 3 [Arabidopsis thaliana]	BAK1
Unigene25591_NAU-YH	510	0.01	8.58028	2.10837	9.74488	7.71999	-2.0249	Up	Up	Down	concanavalin A-like lectin kinase-like protein [Arabidopsis thaliana]	BAK1
CL3215.Contig3_NAU-YH	1972	17.085	107.549	69.9307	2.6542	2.0332	-0.621002	Up	Up	Down	hypothetical protein ARALYDRAFT_482773 [Arabidopsis lyrata subsp. lyrata]	BAK1
gi|332773150|gb|FY433333.1|FY433333	890	4.5149	130.787	17.5184	4.85638	1.95611	-2.90027	Up	Up	Down	hypothetical protein ARALYDRAFT_484589 [Arabidopsis lyrata subsp. lyrata]	BAK1
Unigene1056_NAU-YH	777	11.9342	69.084	48.4355	2.53324	2.02096	-0.512285	Up	Up	Down	hypothetical protein ARALYDRAFT_491249 [Arabidopsis lyrata subsp. lyrata]	BAK1
Unigene11509_NAU-YH	467	0.01	8.74564	5.18063	9.77242	9.01699	-0.755436	Up	Up	Down	hypothetical protein ARALYDRAFT_906979 [Arabidopsis lyrata subsp. lyrata]	BAK1
Unigene28855_NAU-YH	2313	12.2944	31.027	18.0141	1.33552	0.551128	-0.784396	Up	Up	Down	lectin protein kinase family protein [Arabidopsis lyrata subsp. lyrata]	BAK1
gi|156157234|gb|EW717380.1|EW717380	698	0.01	7.52311	3.081	9.55519	8.26726	-1.28793	Up	Up	Down	polygalacturonase-inhibiting protein 4 [Brassica rapa subsp. pekinensis]	BAK1
gi|166134757|gb|FD567708.1|FD567708	721	0.857412	22.254	2.23704	4.69793	1.38353	-3.3144	Up	Up	Down	probably inactive leucine-rich repeat receptor-like protein kinase [Arabidopsis thaliana]	BAK1
gi|332777264|gb|FY437782.1|FY437782	828	12.6924	29.9481	17.2069	1.2385	0.439024	-0.799476	Up	Up	Down	kinase family protein [Arabidopsis lyrata subsp. lyrata]	BAK1
CL12917.Contig1_NAU-YH	714	1.73164	31.8696	19.5777	4.20197	3.49901	-0.702968	Up	Up	Down	receptor like protein 19 [Arabidopsis thaliana]	BAK1
Unigene21694_NAU-YH	1912	44.1336	97.3449	59.8934	1.14123	0.440519	-0.700709	Up	Up	Down	receptor-like protein kinase 4 [Arabidopsis thaliana]	BAK1
CL13993.Contig1_NAU-YH	1262	19.1043	53.399	10.6504	1.48292	-0.84298	-2.3259	Up	Down	Down	RecName: Full=Probable inactive receptor kinase At5g67200; Flags: Precursor	BAK1
Unigene3238_NAU-YH	413	0.748419	9.88914	0.01	3.72393	-6.22577	-9.9497	Up	Down	Down	receptor like protein 30 [Arabidopsis thaliana]	BAK1
CL2437.Contig5_NAU-YH	2722	30.5463	43.6201	11.3571	0.513994	-1.42741	-1.9414	Up	Down	Down	Leucine-rich repeat transmembrane protein kinase [Arabidopsis thaliana]	BAK1
Unigene20611_NAU-YH	1141	3.2508	9.7158	2.82718	1.57954	-0.201434	-1.78097	Up	Down	Down	hypothetical protein ARALYDRAFT_486237 [Arabidopsis lyrata subsp. lyrata]	BAK1
CL5600.Contig1_NAU-YH	1602	15.6285	26.405	12.0817	0.756631	-0.371359	-1.12799	Up	Down	Down	hypothetical protein ARALYDRAFT_471863 [Arabidopsis lyrata subsp. lyrata]	BAK1
CL11615.Contig1_NAU-YH	711	0.01	0.01	21.9288	0	11.0986	11.0986	unchanged	Up	Up	receptor like protein 27 [Arabidopsis thaliana]	BAK1
Unigene7806_NAU-YH	844	9.52195	3.80216	17.1992	-1.32444	0.853014	2.17745	Down	Up	Up	hypothetical protein ARALYDRAFT_482773 [Arabidopsis lyrata subsp. lyrata]	BAK1
Unigene19613_NAU-YH	395	10.1728	5.16989	22.4582	-0.976513	1.14252	2.11903	Down	Up	Up	hypothetical protein ARALYDRAFT_486880 [Arabidopsis lyrata subsp. lyrata]	BAK1
gi|161537316|gb|EY909339.1|EY909339	695	4.44744	0.419755	7.34896	-3.40536	0.724565	4.12992	Down	Up	Up	receptor like protein 25 [Arabidopsis thaliana]	BAK1
gi|158663791|gb|EX773682.1|EX773682	726	5.96055	2.81282	13.7001	-1.08343	1.20066	2.28409	Down	Up	Up	leucine-rich repeat receptor-like kinase (mitochondrion) [Brassica rapa subsp. campestris]	BAK1
Unigene32937_NAU-YH	475	2.60292	0.01	9.0549	-8.02399	1.79857	9.82255	Down	Up	Up	hypothetical protein ARALYDRAFT_492546 [Arabidopsis lyrata subsp. lyrata]	BAK1
Unigene23839_NAU-YH	892	30.4939	13.082	22.6023	-1.22093	-0.432047	0.788885	Down	Down	Up	concanavalin A-like lectin kinase-like protein [Arabidopsis thaliana]	BAK1
CL14012.Contig1_NAU-YH	830	33.889	6.67815	9.71629	-2.34329	-1.80234	0.540957	Down	Down	Up	concanavalin A-like lectin kinase-like protein [Arabidopsis thaliana]	BAK1
Unigene33171_NAU-YH	398	16.3091	0.732989	8.10504	-4.47575	-1.00879	3.46696	Down	Down	Up	hypothetical protein ARALYDRAFT_477143 [Arabidopsis lyrata subsp. lyrata]	BAK1
CL13292.Contig2_NAU-YH	790	18.7806	7.01628	7.14578	-1.42046	-1.39408	0.026384	Down	Down	Up	hypothetical protein ARALYDRAFT_478170 [Arabidopsis lyrata subsp. lyrata]	BAK1
CL13034.Contig1_NAU-YH	1351	21.7352	9.28525	16.5151	-1.22702	-0.39625	0.830769	Down	Down	Up	hypothetical protein ARALYDRAFT_479045 [Arabidopsis lyrata subsp. lyrata]	BAK1
CL9066.Contig1_NAU-YH	326	31.289	0.894876	2.47378	-5.12782	-3.66087	1.46696	Down	Down	Up	hypothetical protein ARALYDRAFT_479218 [Arabidopsis lyrata subsp. lyrata]	BAK1
Unigene1018_NAU-YH	706	42.0302	3.30572	11.4228	-3.66839	-1.87951	1.78889	Down	Down	Up	kinase family protein [Arabidopsis lyrata subsp. lyrata]	BAK1
gi|167436839|gb|FD942409.1|FD942409	862	41.954	4.0612	6.23706	-3.36883	-2.74987	0.61896	Down	Down	Up	kinase family protein [Arabidopsis lyrata subsp. lyrata]	BAK1
CL11809.Contig1_NAU-YH	2625	36.7384	17.3371	24.5776	-1.08343	-0.579946	0.503483	Down	Down	Up	lectin protein kinase-like protein [Arabidopsis thaliana]	BAK1
Unigene35374_NAU-YH	480	16.0988	0.01	1.68011	-10.6527	-3.26033	7.39241	Down	Down	Up	leucine-rich repeat receptor-like kinase (mitochondrion) [Brassica rapa subsp. campestris]	BAK1
gi|166110879|gb|FD541139.1|FD541139	755	12.282	1.54559	2.1363	-2.99032	-2.52336	0.466957	Down	Down	Up	leucine-rich repeat-containing protein [Arabidopsis thaliana]	BAK1
CL1907.Contig4_NAU-YH	1217	42.1611	16.0607	19.217	-1.39238	-1.13353	0.258848	Down	Down	Up	leucine-rich repeat-containing protein [Arabidopsis thaliana]	BAK1
gi|156171822|gb|EW731968.1|EW731968	786	8.25832	0.01	0.342007	-9.6897	-4.59375	5.09595	Down	Down	Up	polygalacturonase inhibitor protein [Brassica napus]	BAK1
gi|158651478|gb|EX761369.1|EX761369	773	10.3965	1.1322	1.39103	-3.1989	-2.90187	0.297032	Down	Down	Up	protein kinase-like protein [Arabidopsis thaliana]	BAK1
gi|161570944|gb|EY942167.1|EY942167	753	38.9963	2.32454	4.28394	-4.06832	-3.18633	0.881994	Down	Down	Up	protein kinase family protein [Arabidopsis thaliana]	BAK1
gi|332777895|gb|FY441098.1|FY441098	834	18.9016	5.94653	8.05807	-1.66839	-1.23	0.438388	Down	Down	Up	putative serine/threonine kinase [Arabidopsis thaliana]	BAK1
Unigene16128_NAU-YH	421	19.8233	2.77178	5.10817	-2.83832	-1.95632	0.881994	Down	Down	Up	RecName: Full=Probable LRR receptor-like serine/threonine-protein kinase RKF3; AltName: Full=Receptor-like kinase in flowers 3; Flags: Precursor	BAK1
gi|161517739|gb|EY897626.1|EY897626	604	7.1645	0.01	0.01	-9.48472	-9.48472	0	Down	Down	unchanged	leucine-rich repeat-containing protein [Arabidopsis thaliana]	BAK1
Unigene19614_NAU-YH	915	61.4816	20.4051	10.2826	-1.59122	-2.57995	-0.988723	Down	Down	Down	hypothetical protein ARALYDRAFT_486880 [Arabidopsis lyrata subsp. lyrata]	BAK1
CL12796.Contig2_NAU-YH	549	19.7056	13.2846	5.87579	-0.568855	-1.74575	-1.1769	Down	Down	Down	hypothetical protein ARALYDRAFT_486880 [Arabidopsis lyrata subsp. lyrata]	BAK1
Unigene25353_NAU-YH	1350	41.6709	12.1014	9.55795	-1.78387	-2.12427	-0.340398	Down	Down	Down	hypothetical protein ARALYDRAFT_492596 [Arabidopsis lyrata subsp. lyrata]	BAK1
Unigene21201_NAU-YH	892	43.3152	18.6419	18.3832	-1.21632	-1.23648	-0.020159	Down	Down	Down	leucine-rich repeat family protein [Arabidopsis lyrata subsp. lyrata]	BAK1
CL496.Contig1_NAU-YH	1655	134.658	16.9221	11.2075	-2.99232	-3.58677	-0.594444	Down	Down	Down	Leucine-rich repeat transmembrane protein kinase [Arabidopsis thaliana]	BAK1
CL1907.Contig1_NAU-YH	1197	29.4378	8.5301	7.63558	-1.78703	-1.94686	-0.159826	Down	Down	Down	leucine-rich repeat-containing protein [Arabidopsis thaliana]	BAK1
Unigene633_NAU-YH	292	31.7565	7.99259	4.60304	-1.99032	-2.7864	-0.796078	Down	Down	Down	Leu-rich receptor Serine/threonine protein kinase BAK1 [Arabidopsis thaliana]	BAK1
CL649.Contig1_NAU-YH	798	28.6631	9.50497	6.73728	-1.59244	-2.08896	-0.496517	Down	Down	Down	putative receptor-like protein kinase [Arabidopsis thaliana]	BAK1
Unigene7406_NAU-YH	996	22.3444	9.07994	5.66783	-1.29916	-1.97904	-0.679885	Down	Down	Down	Putative receptor-like serine/threonine kinase [Arabidopsis thaliana]	BAK1
Unigene5692_NAU-YH	866	20.7016	8.08488	2.79371	-1.35645	-2.88949	-1.53304	Down	Down	Down	receptor-like kinase 1 [Arabidopsis thaliana]	BAK1
gi|161556027|gb|EY928206.1|EY928206	898	16.5219	8.44651	4.49027	-0.967951	-1.87951	-0.911555	Down	Down	Down	RecName: Full=Probable LRR receptor-like serine/threonine-protein kinase At1g53430; Flags: Precursor	BAK1
gi|332792302|gb|FY450482.1|FY450482	677	12.7839	3.87824	2.7795	-1.72086	-2.20143	-0.480576	Down	Down	Down	RecName: Full=Probable inactive receptor kinase At4g23740; Flags: Precursor	BAK1
Unigene19986_NAU-YH	720	22.3237	15.802	8.21386	-0.498466	-1.44244	-0.943976	Down	Down	Down	RecName: Full=Probable inactive receptor kinase At4g23740; Flags: Precursor	BAK1
CL3998.Contig1_NAU-YH	844	27.4672	15.9	10.5106	-0.788685	-1.38586	-0.597174	Down	Down	Down	putative receptor protein kinase [Arabidopsis thaliana]	BAK1
CL3026.Contig1_NAU-YH	1861	11.7925	5.64334	4.33343	-1.06325	-1.44429	-0.38104	Down	Down	Down	leucine-rich repeat family protein [Arabidopsis lyrata subsp. lyrata]	BAK1
CL1907.Contig3_NAU-YH	1171	20.061	13.9512	0.459124	-0.524001	-5.44936	-4.92536	Down	Down	Down	leucine-rich repeat-containing protein [Arabidopsis thaliana]	BAK1
Unigene30276_NAU-YH	637	38.8191	28.3944	13.5042	-0.45116	-1.52336	-1.0722	Down	Down	Down	NSP-interacting kinase 2 [Arabidopsis thaliana]	BAK1
Unigene22323_NAU-YH	1013	35.7002	25.9187	17.2489	-0.46194	-1.04943	-0.587491	Down	Down	Down	F4N2.23 [Arabidopsis thaliana]	BAK1
gi|154172761|gb|EV544034.1|EV544034	879	8.08786	3.65077	0.305822	-1.14756	-4.725	-3.57744	Down	Down	Down	protein kinase domain-containing protein [Arabidopsis thaliana]	BAK1
Unigene22911_NAU-YH	861	36.9768	24.0567	16.5474	-0.620182	-1.16001	-0.539832	Down	Down	Down	leucine-rich repeat family protein [Arabidopsis lyrata subsp. lyrata]	BAK1
CL12786.Contig1_NAU-YH	519	1.78669	23.0461	43.508	3.68916	4.60592	0.91676	Up	Up	Up	hypothetical protein ARALYDRAFT_490081 [Arabidopsis lyrata subsp. lyrata]	BR11
gi|158942074|gb|EX904523.1|EX904523	693	0.01	0.841932	10.8613	6.39563	10.085	3.68935	Up	Up	Up	hypothetical protein ARALYDRAFT_887872 [Arabidopsis lyrata subsp. lyrata]	BR11
CL1876.Contig4_NAU-YH	831	7.0672	14.7445	41.7298	1.06096	2.56187	1.5009	Up	Up	Up	leucine-rich repeat receptor-like kinase [Brassica rapa subsp. campestris]	BR11
CL763.Contig1_NAU-YH	1877	1.97611	31.8618	39.9574	4.01109	4.33772	0.326635	Up	Up	Up	RecName: Full=G-type lectin S-receptor-like serine/threonine-protein kinase At1g11330; Flags: Precursor	BR11
Unigene16968_NAU-YH	210	60.3475	113.913	184.332	0.916572	1.61094	0.694367	Up	Up	Up	hypothetical protein ARALYDRAFT_496307 [Arabidopsis lyrata subsp. lyrata]	BRI1
gi|167433300|gb|FD940347.1|FD940347	792	16.7818	17.3122	37.6751	0.044896	1.16672	1.12182	Up	Up	Up	hypothetical protein ARALYDRAFT_902068 [Arabidopsis lyrata subsp. lyrata]	BRI1
gi|154171428|gb|EV542702.1|EV542702	821	1.12947	9.59403	8.18567	3.0865	2.85746	-0.229037	Up	Up	Down	BAK1-interacting receptor-like kinase BIR1 [Arabidopsis thaliana]	BR11
Unigene30378_NAU-YH	2405	172.22	354.321	321.016	1.0408	0.898389	-0.142412	Up	Up	Down	hypothetical protein ARALYDRAFT_321364 [Arabidopsis lyrata subsp. lyrata]	BR11
CL11710.Contig1_NAU-YH	3200	14.9719	33.4577	21.5054	1.16008	0.522442	-0.637642	Up	Up	Down	hypothetical protein ARALYDRAFT_487827 [Arabidopsis lyrata subsp. lyrata]	BR11
Unigene2341_NAU-YH	312	0.990696	17.7656	3.44638	4.1645	1.79857	-2.36593	Up	Up	Down	hypothetical protein ARALYDRAFT_496879 [Arabidopsis lyrata subsp. lyrata]	BR11
Unigene21811_NAU-YH	717	2.15549	13.02	6.74855	2.59464	1.64656	-0.948081	Up	Up	Down	hypothetical protein ARALYDRAFT_887872 [Arabidopsis lyrata subsp. lyrata]	BR11
CL1014.Contig1_NAU-YH	823	15.0229	50.3349	50.3012	1.74439	1.74342	-0.000966	Up	Up	Down	kinase [Arabidopsis lyrata subsp. lyrata]	BR11
Unigene1158_NAU-YH	2647	5.13799	69.874	8.63221	3.76548	0.748525	-3.01695	Up	Up	Down	leucine-rich repeat protein kinase-like protein [Arabidopsis thaliana]	BR11
CL1859.Contig1_NAU-YH	1185	20.0848	91.5809	34.2544	2.18894	0.770184	-1.41876	Up	Up	Down	leucine-rich repeat protein kinase-like protein [Arabidopsis thaliana]	BR11
CL7511.Contig3_NAU-YH	1178	0.01	10.4012	2.51018	10.0225	7.97165	-2.05089	Up	Up	Down	receptor like protein 11 [Arabidopsis thaliana]	BR11
CL11550.Contig1_NAU-YH	934	2.64751	43.4159	23.8885	4.03551	3.1736	-0.861907	Up	Up	Down	receptor like protein 53 [Arabidopsis thaliana]	BR11
CL13373.Contig1_NAU-YH	1816	42.3817	157.11	60.9872	1.89026	0.525065	-1.3652	Up	Up	Down	receptor protein kinase-like protein [Arabidopsis thaliana]	BR11
CL9547.Contig1_NAU-YH	3471	12.4672	33.2829	20.6008	1.41664	0.724565	-0.69208	Up	Up	Down	RecName: Full=Probable LRR receptor-like serine/threonine-protein kinase At4g20940	BR11
CL1876.Contig5_NAU-YH	811	0.01	5.75545	0.01	9.16879	0	-9.16879	Up	unchanged	Down	leucine-rich repeat receptor-like kinase [Brassica rapa subsp. campestris]	BR11
Unigene26877_NAU-YH	1127	29.6207	46.8528	17.8893	0.66153	-0.727503	-1.38903	Up	Down	Down	brassinosteroid receptor-like protein [Eutrema halophilum]	BR11
CL3754.Contig1_NAU-YH	2555	19.1144	39.1637	16.9392	1.03486	-0.174298	-1.20915	Up	Down	Down	hypothetical protein ARALYDRAFT_484119 [Arabidopsis lyrata subsp. lyrata]	BR11
CL13555.Contig2_NAU-YH	463	10.0139	32.7644	7.54779	1.71012	-0.407885	-2.11801	Up	Down	Down	hypothetical protein ARALYDRAFT_491015 [Arabidopsis lyrata subsp. lyrata]	BR11
CL3946.Contig2_NAU-YH	1276	41.1806	92.1372	30.3367	1.16182	-0.4409	-1.60272	Up	Down	Down	hypothetical protein ARALYDRAFT_912402 [Arabidopsis lyrata subsp. lyrata]	BR11
CL11598.Contig1_NAU-YH	848	2.91601	8.2565	0.01	1.50153	-8.18785	-9.68939	Up	Down	Down	receptor serine,threonine kinase PR5K, putative [Arabidopsis thaliana]	BR11
CL12935.Contig1_NAU-YH	1636	13.6033	19.7934	4.10784	0.541063	-1.7275	-2.26857	Up	Down	Down	hypothetical protein ARALYDRAFT_357577 [Arabidopsis lyrata subsp. lyrata]	BRI1
CL4135.Contig2_NAU-YH	1460	10.3738	18.1831	4.60304	0.809657	-1.17229	-1.98194	Up	Down	Down	predicted protein [Arabidopsis lyrata subsp. lyrata]	BRI1
CL997.Contig3_NAU-YH	1039	0.297495	0.280779	10.3491	-0.083428	5.12049	5.20392	Down	Up	Up	putative cysteine-rich receptor-like protein kinase 35 [Arabidopsis thaliana]	BR11
Unigene29244_NAU-YH	827	17.9403	13.052	36.0807	-0.458937	1.00802	1.46696	Down	Up	Up	hypothetical protein ARALYDRAFT_472802 [Arabidopsis lyrata subsp. lyrata]	BRI1
Unigene8301_NAU-YH	453	35.4813	2.57598	5.34074	-3.78387	-2.73195	1.05192	Down	Down	Up	hypothetical protein ARALYDRAFT_479218 [Arabidopsis lyrata subsp. lyrata]	BR11
Unigene20123_NAU-YH	600	38.6371	14.5865	17.9212	-1.40536	-1.10833	0.297032	Down	Down	Up	leucine-rich repeat family protein [Arabidopsis lyrata subsp. lyrata]	BR11
CL9594.Contig2_NAU-YH	1688	30.5801	5.35759	20.7028	-2.51294	-0.56277	1.95017	Down	Down	Up	leucine-rich repeat protein kinase-like protein [Arabidopsis thaliana]	BR11
gi|156176204|gb|EW736350.1|EW736350	828	26.5047	0.01	0.324659	-11.372	-6.35118	5.02085	Down	Down	Up	polygalacturonase inhibitor protein 11 [Brassica napus]	BR11
Unigene18978_NAU-YH	2364	58.8383	12.0937	12.1673	-2.2825	-2.27375	0.008751	Down	Down	Up	predicted protein [Arabidopsis lyrata subsp. lyrata]	BR11
CL8538.Contig1_NAU-YH	2241	24.2754	7.94088	13.195	-1.61212	-0.879506	0.732617	Down	Down	Up	PREDICTED: probable inactive receptor kinase At5g10020-like [Fragaria vesca subsp. vesca]	BR11
gi|161567570|gb|EY939137.1|EY939137	718	9.90144	1.62523	2.99518	-2.60699	-1.725	0.881994	Down	Down	Up	protein kinase-like protein [Arabidopsis thaliana]	BR11
gi|332786277|gb|FY441805.1|FY441805	814	16.3282	1.79195	2.3117	-3.18777	-2.82034	0.367421	Down	Down	Up	putative receptor-like protein kinase [Arabidopsis thaliana]	BR11
Unigene6782_NAU-YH	441	9.8126	0.01	7.31476	-9.93849	-0.423826	9.51467	Down	Down	Up	receptor like protein 32 [Arabidopsis thaliana]	BR11
CL3689.Contig1_NAU-YH	277	22.3175	0.01	4.8523	-11.124	-2.20143	8.92252	Down	Down	Up	RecName: Full=Leucine-rich repeat receptor-like serine/threonine/tyrosine-protein kinase SOBIR1; AltName: Full=Protein EVERSHED; AltName: Full=Protein SUPPRESSOR OF BIR1-1; Flags: Precursor	BR11
CL3689.Contig2_NAU-YH	1274	140.234	40.9887	87.3551	-1.77454	-0.682873	1.09167	Down	Down	Up	RecName: Full=Leucine-rich repeat receptor-like serine/threonine/tyrosine-protein kinase SOBIR1; AltName: Full=Protein EVERSHED; AltName: Full=Protein SUPPRESSOR OF BIR1-1; Flags: Precursor	BRI1
Unigene10590_NAU-YH	665	7.90173	0.438691	1.61695	-4.17089	-2.2889	1.88199	Down	Down	Up	hypothetical protein ARALYDRAFT_494760 [Arabidopsis lyrata subsp. lyrata]	BKI1
gi|161533977|gb|EY906000.1|EY906000	609	8.12078	0.01	0.01	-9.66547	-9.66547	0	Down	Down	unchanged	hypothetical protein ARALYDRAFT_476991 [Arabidopsis lyrata subsp. lyrata]	BR11
gi|166130801|gb|FD561113.1|FD561113	632	7.82524	0.01	0.01	-9.61199	-9.61199	0	Down	Down	unchanged	hypothetical protein ARALYDRAFT_477824 [Arabidopsis lyrata subsp. lyrata]	BR11
gi|167444788|gb|FD951596.1|FD951596	692	41.5405	0.01	0.01	-12.0203	-12.0203	0	Down	Down	unchanged	polygalacturonase inhibitory protein [Brassica rapa subsp. campestris]	BR11
gi|154097917|gb|EV530890.1|EV530890	820	35.4331	25.971	17.7026	-0.448192	-1.00114	-0.552943	Down	Down	Down	BAK1-interacting receptor-like kinase BIR1 [Arabidopsis thaliana]	BR11
gi|332769750|gb|FY429842.1|FY429842	762	12.1692	6.89125	2.11667	-0.820394	-2.52336	-1.70297	Down	Down	Down	BAK1-interacting receptor-like kinase BIR1 [Arabidopsis thaliana]	BR11
gi|166142620|gb|FD574626.1|FD574626	647	21.4982	10.8215	2.07741	-0.990319	-3.37136	-2.38104	Down	Down	Down	hypothetical protein ARALYDRAFT_491015 [Arabidopsis lyrata subsp. lyrata]	BR11
gi|167429061|gb|FD937418.1|FD937418	620	20.4403	15.057	3.90219	-0.44098	-2.38906	-1.94808	Down	Down	Down	hypothetical protein ARALYDRAFT_491015 [Arabidopsis lyrata subsp. lyrata]	BR11
gi|161515558|gb|EY895696.1|EY895696	701	5.73218	2.08081	0.01	-1.46194	-9.16294	-7.701	Down	Down	Down	leucine-rich repeat family protein [Arabidopsis lyrata subsp. lyrata]	BR11
gi|161522264|gb|EY900054.1|EY900054	769	7.23504	1.89681	0.349567	-1.93142	-4.37136	-2.43993	Down	Down	Down	leucine-rich repeat family protein [Arabidopsis lyrata subsp. lyrata]	BR11
gi|166148314|gb|FD579263.1|FD579263	805	4.99163	0.362397	0.01	-3.78387	-8.96337	-5.1795	Down	Down	Down	leucine-rich repeat family protein [Arabidopsis lyrata subsp. lyrata]	BR11
Unigene21606_NAU-YH	2235	119.766	77.5335	41.7358	-0.627332	-1.52086	-0.893533	Down	Down	Down	RecName: Full=Probable leucine-rich repeat receptor-like protein kinase At5g05160; Flags: Precursor	BR11
CL4611.Contig1_NAU-YH	1295	27.2101	11.489	6.43501	-1.24389	-2.08013	-0.836235	Down	Down	Down	ATP binding protein [Arabidopsis lyrata subsp. lyrata]	BR11
CL13212.Contig1_NAU-YH	1374	24.9707	11.253	10.1736	-1.14992	-1.29541	-0.145487	Down	Down	Down	ATPSKR1 [Arabidopsis lyrata subsp. lyrata]	BR11
gi|154092817|gb|EV525790.1|EV525790	799	56.8677	10.2233	6.72884	-2.47575	-3.07918	-0.603433	Down	Down	Down	hypothetical protein ARALYDRAFT_483263 [Arabidopsis lyrata subsp. lyrata]	BR11
Unigene13856_NAU-YH	401	18.4996	2.91002	2.68147	-2.66839	-2.7864	-0.118006	Down	Down	Down	hypothetical protein ARALYDRAFT_490141 [Arabidopsis lyrata subsp. lyrata]	BR11
gi|158928473|gb|EX901463.1|EX901463	812	44.1567	5.02982	1.65528	-3.13405	-4.73749	-1.60343	Down	Down	Down	leucine-rich repeat family protein [Arabidopsis lyrata subsp. lyrata]	BR11
gi|158929215|gb|EX901807.1|EX901807	864	15.3833	2.36355	1.55566	-2.70234	-3.30577	-0.603433	Down	Down	Down	leucine-rich repeat family protein [Arabidopsis lyrata subsp. lyrata]	BR11
CL13457.Contig1_NAU-YH	960	75.3424	7.90101	6.44041	-3.25335	-3.54824	-0.294884	Down	Down	Down	leucine-rich repeat receptor-like protein kinase PEPR1 [Arabidopsis thaliana]	BR11
Unigene28723_NAU-YH	1067	60.8345	28.9816	21.9186	-1.06975	-1.47274	-0.402983	Down	Down	Down	phytosulfokine receptor 2 [Arabidopsis thaliana]	BR11
gi|166102611|gb|FD535147.1|FD535147	600	8.24259	2.9173	0.448029	-1.49847	-4.20143	-2.70297	Down	Down	Down	polygalacturonase inhibitory protein [Brassica rapa subsp. campestris]	BR11
gi|167437726|gb|FD943581.1|FD943581	664	38.6371	3.95417	3.64361	-3.28854	-3.40655	-0.118006	Down	Down	Down	predicted protein [Arabidopsis lyrata subsp. lyrata]	BR11
Unigene34136_NAU-YH	256	33.8075	2.27914	0.01	-3.89078	-11.7231	-7.83234	Down	Down	Down	receptor-like serine/threonine kinase (RFK1), putative [Arabidopsis thaliana]	BR11
CL4614.Contig1_NAU-YH	1191	22.0598	15.9214	10.8339	-0.470451	-1.02586	-0.555411	Down	Down	Down	PR5-like receptor kinase [Arabidopsis thaliana]	BRI1
CL13515.Contig2_NAU-YH	1226	106.394	54.967	35.9592	-0.952778	-1.56498	-0.612203	Down	Down	Down	hypothetical protein ARALYDRAFT_485528 [Arabidopsis lyrata subsp. lyrata]	BRI1
CL5058.Contig1_NAU-YH	1117	30.1626	20.1103	13.477	-0.584826	-1.16226	-0.577437	Down	Down	Down	hypothetical protein ARALYDRAFT_480795 [Arabidopsis lyrata subsp. lyrata]	BRI1
CL12776.Contig2_NAU-YH	1764	75.522	74.7516	35.6594	-0.014793	-1.08261	-1.06782	Down	Down	Down	hypothetical protein ARALYDRAFT_481544 [Arabidopsis lyrata subsp. lyrata]	BRI1
Unigene19781_NAU-YH	988	10.6369	5.90546	2.72082	-0.848963	-1.96697	-1.11801	Down	Down	Down	leucine-rich repeat transmembrane protein kinase family protein [Arabidopsis thaliana]	BRI1
Unigene26560_NAU-YH	1990	18.7943	10.9948	5.40336	-0.773473	-1.79837	-1.0249	Down	Down	Down	hypothetical protein ARALYDRAFT_479268 [Arabidopsis lyrata subsp. lyrata]	BRI1
Unigene31760_NAU-YH	701	13.6691	12.901	2.30086	-0.083428	-2.57067	-2.48724	Down	Down	Down	hypothetical protein ARALYDRAFT_489266 [Arabidopsis lyrata subsp. lyrata]	BRI1
gi|166151896|gb|FD584161.1|FD584161	788	12.9444	3.70215	2.04683	-1.80589	-2.66087	-0.854971	Down	Down	Down	hypothetical protein ARALYDRAFT_481279 [Arabidopsis lyrata subsp. lyrata]	BRI1
CL13275.Contig1_NAU-YH	2642	5.26471	4.85848	1.72971	-0.11585	-1.60582	-1.48998	Down	Down	Down	hypothetical protein ARALYDRAFT_477135 [Arabidopsis lyrata subsp. lyrata]	BRI1
CL6471.Contig1_NAU-YH	865	16.7949	7.08245	5.90466	-1.2457	-1.50809	-0.262396	Down	Down	Down	protein kinase [Brassica oleracea]	BRI1
gi|154258470|gb|EV569491.1|EV569491	855	6.50731	3.75325	0.628812	-0.793922	-3.37136	-2.57744	Down	Down	Down	protein kinase-like protein [Arabidopsis thaliana]	BKI1
CL2760.Contig2_NAU-YH	1214	2.5461	12.9764	18.3788	2.34953	2.85168	0.502146	Up	Up	Up	BR-signaling kinase 1 [Arabidopsis thaliana]	BSK
Unigene25041_NAU-YH	2276	0.95065	3.84529	4.84249	2.01611	2.34876	0.332656	Up	Up	Up	kinase family protein [Arabidopsis lyrata subsp. lyrata]	BSK
Unigene25593_NAU-YH	873	0.354063	8.35423	1.23169	4.56043	1.79857	-2.76186	Up	Up	Down	lectin protein kinase family protein [Arabidopsis lyrata subsp. lyrata]	BSK
gi|154255310|gb|EV566361.1|EV566361	856	9.02737	35.103	18.5283	1.95922	1.03735	-0.921863	Up	Up	Down	kinase family protein [Arabidopsis lyrata subsp. lyrata]	BSK
Unigene12726_NAU-YH	744	19.1108	20.3897	7.22627	0.09345	-1.40307	-1.49652	Up	Down	Down	lectin protein kinase family protein [Arabidopsis lyrata subsp. lyrata]	BSK
gi|166147876|gb|FD578240.1|FD578240	743	7.48822	13.7423	0.3618	0.87593	-4.37136	-5.24729	Up	Down	Down	hypothetical protein ARALYDRAFT_328224 [Arabidopsis lyrata subsp. lyrata]	BSK
gi|161516211|gb|EY896154.1|EY896154	664	3.72406	6.15092	0.01	0.723927	-8.54073	-9.26466	Up	Down	Down	BR-signaling kinase 1 [Arabidopsis thaliana]	BSK
CL119.Contig2_NAU-YH	1375	23.8286	11.457	24.8289	-1.05646	0.05933	1.11579	Down	Up	Up	BR-signaling kinase 2 [Arabidopsis thaliana]	BSK
gi|161572254|gb|EY943806.1|EY943806	733	28.6748	6.7659	4.76756	-2.08343	-2.58846	-0.505029	Down	Down	Down	kinase family protein [Arabidopsis lyrata subsp. lyrata]	BSK
gi|167449208|gb|FD956017.1|FD956017	552	12.879	35.9377	23.8624	1.48047	0.889714	-0.590759	Up	Up	Down	serine/threonine-protein phosphatase BSL2 [Arabidopsis thaliana]	BSU1
Unigene782_NAU-YH	964	69.8995	72.6298	31.7896	0.055278	-1.13673	-1.19201	Up	Down	Down	kelch repeat-containing serine/threonine phosphoesterase family protein [Arabidopsis lyrata subsp. lyrata]	BSU1
CL5894.Contig2_NAU-YH	1036	40.8748	48.9971	23.0934	0.261483	-0.823733	-1.08522	Up	Down	Down	serine/threonine-protein phosphatase BSL2 [Arabidopsis thaliana]	BSU1
Unigene29397_NAU-YH	435	11.3691	25.4844	67.9768	1.1645	2.57993	1.41543	Up	Up	Up	AT4g18710/F28A21_120 [Arabidopsis thaliana]	BIN2
gi|166144270|gb|FD576248.1|FD576248	704	4.39058	11.1885	17.1829	1.34953	1.96849	0.61896	Up	Up	Up	hypothetical protein ARALYDRAFT_914806 [Arabidopsis lyrata subsp. lyrata]	BIN2
gi|154097521|gb|EV530494.1|EV530494	873	8.49751	13.7009	0.307924	0.689161	-4.7864	-5.47556	Up	Down	Down	hypothetical protein ARALYDRAFT_914806 [Arabidopsis lyrata subsp. lyrata]	BIN2
gi|166100137|gb|FD531990.1|FD531990	809	8.78768	1.44242	0.332283	-2.60699	-4.725	-2.11801	Down	Down	Down	hypothetical protein ARALYDRAFT_914806 [Arabidopsis lyrata subsp. lyrata]	BIN2
gi|332783170|gb|FY440478.1|FY440478	852	22.1302	15.7507	0.94654	-0.490604	-4.54721	-4.05661	Down	Down	Down	hypothetical protein ARALYDRAFT_914806 [Arabidopsis lyrata subsp. lyrata]	BIN2
CL8467.Contig2_NAU-YH	557	52.1636	195.883	7.72186	1.90888	-2.75602	-4.6649	Up	Down	Down	hypothetical protein ARALYDRAFT_912686 [Arabidopsis lyrata subsp. lyrata]	BZR1/2
gi|167445171|gb|FD951859.1|FD951859	669	13.3988	47.5314	1.20546	1.82678	-3.47445	-5.30123	Up	Down	Down	RecName: Full=BES1/BZR1 homolog protein 2	BZR1/2
gi|166109686|gb|FD542436.1|FD542436	807	8.80946	19.8824	1.66553	1.17437	-2.40307	-3.57744	Up	Down	Down	RecName: Full=BES1/BZR1 homolog protein 2	BZR1/2
gi|166097135|gb|FD532468.1|FD532468	788	7.45285	1.11065	27.2911	-2.74639	1.87257	4.61896	Down	Up	Up	protein brassinazole-resistant 2 [Arabidopsis thaliana]	BZR1/2
gi|332794392|gb|FY454048.1|FY454048	888	12.531	1.3141	2.42178	-3.25335	-2.37136	0.881994	Down	Down	Up	protein brassinazole-resistant 2 [Arabidopsis thaliana]	BZR1/2
Unigene24791_NAU-YH	580	181.728	60.3578	68.1313	-1.59017	-1.41539	0.174776	Down	Down	Up	protein brassinazole-resistant 2 [Arabidopsis thaliana]	BZR1/2
CL4204.Contig3_NAU-YH	959	118.933	50.4975	79.608	-1.23587	-0.579164	0.656702	Down	Down	Up	protein brassinazole-resistant 2 [Arabidopsis thaliana]	BZR1/2
Unigene15917_NAU-YH	1085	63.5287	20.4345	35.1816	-1.6364	-0.852587	0.783814	Down	Down	Up	RecName: Full=BES1/BZR1 homolog protein 2	BZR1/2
gi|332777924|gb|FY442331.1|FY442331	872	9.57067	0.01	0.01	-9.90248	-9.90248	0	Down	Down	unchanged	protein brassinazole-resistant 2 [Arabidopsis thaliana]	BZR1/2
CL3292.Contig2_NAU-YH	1116	120.204	157.889	4.09489	0.393425	-4.87552	-5.26895	Up	Down	Down	xyloglucosyl transferase 2, partial [Brassica juncea]	TCH4
gi|161571054|gb|EY942277.1|EY942277	730	28.7926	0.01	0.01	-11.4915	-11.4915	0	Down	Down	unchanged	xyloglucosyl transferase 2, partial [Brassica juncea]	TCH4
gi|156173552|gb|EW733698.1|EW733698	794	58.3936	8.81802	1.6928	-2.72728	-5.10832	-2.38104	Down	Down	Down	meristem-5 [Arabidopsis lyrata subsp. lyrata]	TCH4
CL10426.Contig2_NAU-YH	852	216.223	85.9438	30.2893	-1.33105	-2.83564	-1.50459	Down	Down	Down	xyloglucan endotransglucosylase/hydrolase protein 22 [Arabidopsis thaliana]	TCH4
CL10426.Contig1_NAU-YH	1059	481.888	133.331	55.0834	-1.85369	-3.12901	-1.27532	Down	Down	Down	xyloglucosyl transferase 1, partial [Brassica juncea]	TCH4
gi|166135426|gb|FD566067.1|FD566067	816	107.578	5.36268	0.658866	-4.32629	-7.35118	-3.0249	Down	Down	Down	xyloglucosyl transferase 2, partial [Brassica juncea]	TCH4
gi|161574357|gb|EY946122.1|EY946122	666	14.3874	6.13245	0.01	-1.23027	-10.4906	-9.26032	Down	Down	Down	xyloglucan:xyloglucosyl transferase [Arabidopsis thaliana]	TCH4
CL10426.Contig5_NAU-YH	812	28.1689	18.3229	2.9795	-0.620456	-3.24096	-2.62051	Down	Down	Down	hypothetical protein ARALYDRAFT_354208 [Arabidopsis lyrata subsp. lyrata]	TCH4
gi|167451710|gb|FD955445.1|FD955445	389	34.9621	17.2488	10.3657	-1.0193	-1.75398	-0.734677	Down	Down	Down	xyloglucan endotransglucosylase/hydrolase protein 22 [Arabidopsis thaliana]	TCH4
CL3229.Contig6_NAU-YH	1278	9.43254	21.2291	17.8791	1.17033	0.922555	-0.247774	Up	Up	Down	CYCD2_1 [Arabidopsis lyrata subsp. lyrata]	CYCD3
gi|158942054|gb|EX904503.1|EX904503	828	14.9322	22.1968	3.24659	0.571924	-2.20143	-2.77336	Up	Down	Down	cyclin-D3-1 [Arabidopsis thaliana]	CYCD3
gi|166141283|gb|FD575149.1|FD575149	745	12.032	21.9287	8.29906	0.865946	-0.535853	-1.4018	Up	Down	Down	CYCD2_1 [Arabidopsis lyrata subsp. lyrata]	CYCD3
CL9884.Contig1_NAU-YH	549	59.6799	50.4814	4.40684	-0.241493	-3.75943	-3.51794	Down	Down	Down	cyclin-D3-1 [Arabidopsis thaliana]	CYCD3
Unigene18440_NAU-YH	1369	32.287	9.16316	3.92721	-1.81703	-3.03938	-1.22234	Down	Down	Down	cyclin delta-1 [Arabidopsis lyrata subsp. lyrata]	CYCD3
gi|156177721|gb|EW737867.1|EW737867	862	31.1966	11.5067	5.3015	-1.43891	-2.55692	-1.11801	Down	Down	Down	cyclin-D3-3 [Arabidopsis thaliana]	CYCD3
7. α-Linolenci acid metabolism --Jasmonic acid
gi|158663796|gb|EX773687.1|EX773687	471	1.96877	0.619383	17.6929	-1.66839	3.1678	4.83619	Down	Up	Up	putative auxin-responsive protein [Arabidopsis thaliana]	JAR1
gi|166139662|gb|FD572463.1|FD572463	602	1.54035	0.01	9.82389	-7.26712	2.67304	9.94015	Down	Up	Up	RecName: Full=Jasmonic acid-amido synthetase JAR1; AltName: Full=Jasmonate-amino acid synthetase JAR1; AltName: Full=Protein FAR-RED INSENSITIVE 219; AltName: Full=Protein JASMONATE RESISTANT 1	JAR1
CL5195.Contig1_NAU-YH	1907	19.6123	37.3267	44.2625	0.928446	1.17432	0.245878	Up	Up	Up	coronitine insensitive 1 [Arabidopsis lyrata]	COI1
Unigene26267_NAU-YH	1360	11.5911	18.2331	34.5905	0.653537	1.57735	0.923814	Up	Up	Up	coronitine insensitive 1 [Arabidopsis lyrata subsp. lyrata]	COI1
gi|154179410|gb|EV548750.1|EV548750	819	30.57	0.01	34.792	-11.5779	0.186636	11.7645	Down	Up	Up	hypothetical protein ARALYDRAFT_312706 [Arabidopsis lyrata subsp. lyrata]	JAZ
gi|161552131|gb|EY924022.1|EY924022	541	22.2824	0.01	1.49067	-11.1217	-3.90187	7.21982	Down	Down	Up	predicted protein [Arabidopsis lyrata subsp. lyrata]	JAZ
CL819.Contig2_NAU-YH	1183	18.2898	1.23301	16.1336	-3.89078	-0.18097	3.70981	Down	Down	Up	protein TIFY 7 [Arabidopsis thaliana]	JAZ
CL10129.Contig2_NAU-YH	850	64.3649	0.686423	6.95762	-6.55103	-3.20961	3.34143	Down	Down	Up	protein TIFY 11B [Arabidopsis thaliana]	JAZ
CL2000.Contig4_NAU-YH	1359	28.2031	0.01	4.15391	-11.4616	-2.76331	8.69833	Down	Down	Up	protein TIFY 11A [Arabidopsis thaliana]	JAZ
gi|166111662|gb|FD542177.1|FD542177	786	18.4829	0.742314	7.18214	-4.63802	-1.3637	3.27431	Down	Down	Up	protein TIFY 11A [Arabidopsis thaliana]	JAZ
gi|167442180|gb|FD948092.1|FD948092	707	45.4683	0.41263	11.4067	-6.78387	-1.99498	4.78888	Down	Down	Up	protein TIFY 11A [Arabidopsis thaliana]	JAZ
CL1620.Contig1_NAU-YH	1429	77.6528	18.3735	60.0089	-2.07942	-0.371861	1.70755	Down	Down	Up	protein TIFY 6B [Arabidopsis thaliana]	JAZ
gi|154165367|gb|EV536641.1|EV536641	802	47.4052	14.5501	36.8702	-1.70402	-0.362589	1.34143	Down	Down	Up	protein TIFY 3B [Arabidopsis thaliana]	JAZ
gi|156173964|gb|EW734110.1|EW734110	753	64.857	5.0365	44.9814	-3.68677	-0.527935	3.15883	Down	Down	Up	hypothetical protein ARALYDRAFT_488138 [Arabidopsis lyrata subsp. lyrata]	JAZ
gi|158638977|gb|EX748868.1|EX748868	664	7.91363	0.01	1.21454	-9.6282	-2.70393	6.92426	Down	Down	Up	hypothetical protein ARALYDRAFT_488138 [Arabidopsis lyrata subsp. lyrata]	JAZ
gi|161562177|gb|EY933857.1|EY933857	846	74.1687	2.75867	7.30827	-4.74876	-3.34321	1.40556	Down	Down	Up	protein TIFY 9 [Arabidopsis thaliana]	JAZ
CL13685.Contig1_NAU-YH	1262	68.8243	9.01542	27.0521	-2.93245	-1.34718	1.58528	Down	Down	Up	protein TIFY 10A [Arabidopsis thaliana]	JAZ
gi|154168017|gb|EV539291.1|EV539291	729	12.72	0.01	1.10624	-10.3129	-3.52336	6.78953	Down	Down	Up	jasmonate-zim-domain protein 1 [Arabidopsis thaliana]	JAZ
gi|161574087|gb|EY945612.1|EY945612	617	97.6887	0.945639	1.30705	-6.69076	-6.2238	0.466957	Down	Down	Up	hypothetical protein ARALYDRAFT_472142 [Arabidopsis lyrata subsp. lyrata]	JAZ
gi|166113445|gb|FD546485.1|FD546485	629	40.787	0.463799	0.854745	-6.45847	-5.57647	0.881994	Down	Down	Up	hypothetical protein ARALYDRAFT_472142 [Arabidopsis lyrata subsp. lyrata]	JAZ
gi|167505058|gb|FD987384.1|FD987384	773	5.19827	0.01	0.347758	-9.02189	-3.90187	5.12001	Down	Down	Up	protein TIFY 10A [Arabidopsis thaliana]	JAZ
gi|332786593|gb|FY445117.1|FY445117	889	6.25843	0.01	1.20953	-9.28966	-2.37136	6.9183	Down	Down	Up	protein TIFY 10A [Arabidopsis thaliana]	JAZ
CL2445.Contig1_NAU-YH	205	54.2805	2.84614	11.8017	-4.25335	-2.20143	2.05192	Down	Down	Up	hypothetical protein ARALYDRAFT_488138 [Arabidopsis lyrata subsp. lyrata]	JAZ
gi|154097230|gb|EV530203.1|EV530203	838	7.00817	0.696252	1.28314	-3.33136	-2.44936	0.881994	Down	Down	Up	hypothetical protein ARALYDRAFT_476633 [Arabidopsis lyrata subsp. lyrata]	JAZ
Unigene22157_NAU-YH	488	13.9347	0.01	0.01	-10.4445	-10.4445	0	Down	Down	unchanged	protein TIFY 11B [Arabidopsis thaliana]	JAZ
gi|156168918|gb|EW729064.1|EW729064	848	13.4865	0.01	0.01	-10.3973	-10.3973	0	Down	Down	unchanged	hypothetical protein ARALYDRAFT_488138 [Arabidopsis lyrata subsp. lyrata]	JAZ
gi|161578899|gb|EY950264.1|EY950264	462	10.7047	0.01	0.01	-10.064	-10.064	0	Down	Down	unchanged	protein TIFY 10A [Arabidopsis thaliana]	JAZ
gi|332795512|gb|FY449417.1|FY449417	859	4.67784	0.01	0.01	-8.8697	-8.8697	0	Down	Down	unchanged	protein TIFY 10A [Arabidopsis thaliana]	JAZ
gi|166097199|gb|FD532532.1|FD532532	764	7.28239	0.76369	0.01	-3.25335	-9.50827	-6.25491	Down	Down	Down	protein TIFY 7 [Arabidopsis thaliana]	JAZ
gi|154255608|gb|EV566659.1|EV566659	803	26.1751	0.3633	0.01	-6.17089	-11.354	-5.18309	Down	Down	Down	protein TIFY 11B [Arabidopsis thaliana]	JAZ
gi|158945991|gb|EX908141.1|EX908141	756	18.3986	9.26126	0.01	-0.990319	-10.8454	-9.85506	Down	Down	Down	protein TIFY 6B [Arabidopsis thaliana]	JAZ
CL1542.Contig1_NAU-YH	1003	194.765	76.2045	59.767	-1.35379	-1.70432	-0.350529	Down	Down	Down	protein TIFY 3B [Arabidopsis thaliana]	JAZ
gi|166118863|gb|FD550493.1|FD550493	577	10.7139	0.505597	0.465888	-4.40536	-4.52336	-0.118006	Down	Down	Down	hypothetical protein ARALYDRAFT_488138 [Arabidopsis lyrata subsp. lyrata]	JAZ
gi|154099692|gb|EV532665.1|EV532665	663	48.4858	3.52012	0.405456	-3.78387	-6.90187	-3.11801	Down	Down	Down	hypothetical protein ARALYDRAFT_472142 [Arabidopsis lyrata subsp. lyrata]	JAZ
gi|156157098|gb|EW717244.1|EW717244	746	25.2747	2.73741	0.72069	-3.20681	-5.13217	-1.92536	Down	Down	Down	protein TIFY 10A [Arabidopsis thaliana]	JAZ
gi|156161130|gb|EW721276.1|EW721276	721	17.5769	3.64156	0.745679	-2.27106	-4.55899	-2.28793	Down	Down	Down	hypothetical protein ARALYDRAFT_472142 [Arabidopsis lyrata subsp. lyrata]	JAZ
CL2059.Contig4_NAU-YH	1437	4.30198	46.49	8.79221	3.43385	1.03123	-2.40262	Up	Up	Down	transcription factor bHLH93 [Arabidopsis thaliana]	MYC2
CL730.Contig2_NAU-YH	1655	6.35003	37.3696	12.3445	2.55703	0.959031	-1.598	Up	Up	Down	transcription factor bHLH96 [Arabidopsis thaliana]	MYC2
gi|154163591|gb|EV534865.1|EV534865	677	3.65255	23.7003	14.2946	2.69793	1.96849	-0.729441	Up	Up	Down	transcription factor bHLH96 [Arabidopsis thaliana]	MYC2
gi|166106852|gb|FD538078.1|FD538078	766	3.63169	37.3231	20.3543	3.36136	2.48662	-0.874735	Up	Up	Down	hypothetical protein ARALYDRAFT_496795 [Arabidopsis lyrata subsp. lyrata]	MYC2
gi|167486832|gb|FD973092.1|FD973092	646	8.13413	16.709	4.99351	1.03856	-0.703934	-1.7425	Up	Down	Down	transcription factor BIM1 [Arabidopsis thaliana]	MYC2
Unigene17575_NAU-YH	958	4.51708	1.21808	12.0659	-1.89078	1.41748	3.30826	Down	Up	Up	transcription factor bHLH51 [Arabidopsis thaliana]	MYC2
CL1684.Contig1_NAU-YH	2134	7.53189	1.23035	5.29069	-2.61394	-0.509556	2.10439	Down	Down	Up	MYC [Brassica oleracea var. gemmifera]	MYC2
CL1684.Contig2_NAU-YH	2099	22.0889	5.00346	11.6543	-2.14232	-0.922458	1.21986	Down	Down	Up	MYC [Brassica oleracea var. gemmifera]	MYC2
CL1684.Contig3_NAU-YH	2174	78.0562	30.0586	46.8637	-1.37674	-0.736042	0.640693	Down	Down	Up	MYC [Brassica oleracea var. gemmifera]	MYC2
gi|332785211|gb|FY442152.1|FY442152	750	511.04	0.777946	30.466	-9.35955	-4.06817	5.29139	Down	Down	Up	MYC [Brassica oleracea var. gemmifera]	MYC2
Unigene11626_NAU-YH	204	193.943	0.01	25.0369	-14.2433	-2.95351	11.2898	Down	Down	Up	transcription factor MYC2, partial [Brassica napus]	MYC2
Unigene11627_NAU-YH	344	357.618	0.01	40.6352	-15.1261	-3.13762	11.9885	Down	Down	Up	MYC [Brassica oleracea var. gemmifera]	MYC2
Unigene31076_NAU-YH	243	162.817	0.01	35.3998	-13.991	-2.20143	11.7895	Down	Down	Up	ATMYC2 [Arabidopsis lyrata subsp. lyrata]	MYC2
Unigene13789_NAU-YH	1658	25.1677	1.75953	10.3765	-3.83832	-1.27825	2.56007	Down	Down	Up	putative transcription factor [Raphanus sativus]	MYC2
gi|166140977|gb|FD575953.1|FD575953	753	9.8517	0.774846	1.78498	-3.66839	-2.46447	1.20392	Down	Down	Up	transcription factor EGL1 [Arabidopsis thaliana]	MYC2
CL5658.Contig1_NAU-YH	1228	30.2049	13.7788	25.3932	-1.13234	-0.250344	0.881994	Down	Down	Up	putative bHLH transcription factor (bHLH020) [Arabidopsis thaliana]	MYC2
gi|156161496|gb|EW721642.1|EW721642	865	12.1495	0.01	0.932314	-10.2467	-3.70393	6.54274	Down	Down	Up	putative bHLH transcription factor (bHLH020) [Arabidopsis thaliana]	MYC2
CL10799.Contig2_NAU-YH	1230	9.80064	2.13461	3.27826	-2.1989	-1.57995	0.61896	Down	Down	Up	At2g46510/F13A10.4 [Arabidopsis thaliana]	MYC2
CL10799.Contig3_NAU-YH	366	23.6468	4.78245	10.2826	-2.30582	-1.20143	1.10439	Down	Down	Up	F13A10.4 [Arabidopsis thaliana]	MYC2
gi|154097151|gb|EV530124.1|EV530124	799	27.0798	8.0326	9.08394	-1.75328	-1.57583	0.17745	Down	Down	Up	transcription factor ABA-INDUCIBLE bHLH-TYPE [Arabidopsis thaliana]	MYC2
gi|161571395|gb|EY943458.1|EY943458	877	37.3595	5.65496	6.74342	-2.72389	-2.46992	0.253963	Down	Down	Up	transcription factor ABA-INDUCIBLE bHLH-TYPE [Arabidopsis thaliana]	MYC2
gi|161575813|gb|EY947591.1|EY947591	758	13.4567	2.69407	8.51136	-2.32047	-0.660866	1.6596	Down	Down	Up	F13A10.4 [Arabidopsis thaliana]	MYC2
CL1597.Contig2_NAU-YH	410	21.1091	3.55768	5.24522	-2.56886	-2.00879	0.560066	Down	Down	Up	basic helix-loop-helix family protein [Arabidopsis lyrata subsp. lyrata]	MYC2
gi|332782546|gb|FY443565.1|FY443565	755	5.3222	0.01	0.01	-9.05588	-9.05588	0	Down	Down	unchanged	basic helix-loop-helix family protein [Arabidopsis lyrata subsp. lyrata]	MYC2
Unigene24051_NAU-YH	1187	37.7583	16.2209	7.47344	-1.21894	-2.33695	-1.11801	Down	Down	Down	transcription factor bHLH13 [Arabidopsis thaliana]	MYC2
gi|166098875|gb|FD529513.1|FD529513	873	8.85158	0.334169	0.307924	-4.72728	-4.84529	-0.118006	Down	Down	Down	RecName: Full=Transcription factor bHLH35; AltName: Full=Basic helix-loop-helix protein 35; Short=AtbHLH35; Short=bHLH 35; AltName: Full=Transcription factor EN 41; AltName: Full=bHLH transcription factor bHLH035	MYC2
8. Phenylalanine metabolism --Salicylic acid
Unigene2426_NAU-YH	415	2.23444	3.51481	16.1938	0.653537	2.85746	2.20392	Up	Up	Up	putative NPR1 [Brassica napus]	NPR1
CL13260.Contig2_NAU-YH	779	3.1743	27.7124	6.21144	3.12602	0.968491	-2.15753	Up	Up	Down	NPR1-like protein 3 [Arabidopsis thaliana]	NPR1
gi|158923109|gb|EX895471.1|EX895471	757	4.89982	16.1858	5.32663	1.72393	0.120494	-1.60343	Up	Up	Down	hypothetical protein ARALYDRAFT_494469 [Arabidopsis lyrata subsp. lyrata]	NPR1
gi|161515463|gb|EY895406.1|EY895406	729	4.66402	24.0107	1.84374	2.36403	-1.33894	-3.70297	Up	Down	Down	hypothetical protein ARALYDRAFT_494469 [Arabidopsis lyrata subsp. lyrata]	NPR1
CL8620.Contig1_NAU-YH	858	12.9691	4.76016	16.292	-1.446	0.329081	1.77508	Down	Up	Up	hypothetical protein ARALYDRAFT_903451 [Arabidopsis lyrata subsp. lyrata]	NPR1
CL5146.Contig1_NAU-YH	1106	26.5499	4.22032	9.23604	-2.65328	-1.52336	1.12992	Down	Down	Up	ankyrin repeat and BTB/POZ domain-containing protein [Arabidopsis thaliana]	NPR1
CL10032.Contig1_NAU-YH	2447	3.0316	4.05346	8.89832	0.419072	1.55345	1.13438	Up	Up	Up	U-box domain-containing protein 13 [Arabidopsis thaliana]	TGA
gi|166107168|gb|FD540884.1|FD540884	787	0.785507	4.81891	9.22245	2.61701	3.55345	0.936442	Up	Up	Up	transcription factor TGA7 [Arabidopsis thaliana]	TGA
CL5160.Contig2_NAU-YH	1234	14.5281	78.488	61.2137	2.43363	2.07501	-0.358619	Up	Up	Down	armadillo/beta-catenin repeat family protein [Arabidopsis lyrata subsp. lyrata]	TGA
CL1416.Contig1_NAU-YH	1393	20.1923	63.037	24.5081	1.6424	0.279456	-1.36294	Up	Up	Down	hypothetical protein [Arabidopsis thaliana]	TGA
CL11160.Contig3_NAU-YH	1760	19.1429	29.0072	12.8299	0.599599	-0.577301	-1.1769	Up	Down	Down	U-box domain-containing protein [Arabidopsis lyrata subsp. lyrata]	TGA
gi|154093472|gb|EV526445.1|EV526445	748	5.78524	16.7706	3.9532	1.53548	-0.549357	-2.08484	Up	Down	Down	armadillo/beta-catenin repeat family protein [Arabidopsis lyrata subsp. lyrata]	TGA
gi|154097946|gb|EV530919.1|EV530919	831	8.92699	21.0635	3.88184	1.2385	-1.20143	-2.43993	Up	Down	Down	armadillo/beta-catenin repeat family protein [Arabidopsis lyrata subsp. lyrata]	TGA
CL2202.Contig4_NAU-YH	893	14.1915	15.0275	4.51541	0.082582	-1.6521	-1.73468	Up	Down	Down	bZIP transcription factor [Brassica juncea]	TGA
Unigene23864_NAU-YH	1617	15.1012	5.23201	59.6818	-1.52923	1.98263	3.51185	Down	Up	Up	U-box domain-containing protein 19 [Arabidopsis thaliana]	TGA
Unigene9607_NAU-YH	896	25.8731	8.46537	40.8026	-1.61181	0.65721	2.26902	Down	Up	Up	U-box domain-containing protein 18 [Arabidopsis thaliana]	TGA
Unigene25463_NAU-YH	2078	17.1059	10.9504	30.5298	-0.643516	0.835719	1.47924	Down	Up	Up	armadillo/beta-catenin repeat family protein [Arabidopsis lyrata subsp. lyrata]	TGA
CL237.Contig1_NAU-YH	1033	24.237	3.67133	10.9296	-2.72284	-1.14897	1.57387	Down	Down	Up	U-box domain-containing protein 17 [Arabidopsis thaliana]	TGA
CL13641.Contig1_NAU-YH	849	16.3832	2.74892	3.79954	-2.57528	-2.10832	0.466957	Down	Down	Up	TGA2 protein [Brassica rapa subsp. pekinensis]	TGA
CL2202.Contig3_NAU-YH	905	46.7915	7.09177	43.0702	-2.72203	-0.119557	2.60247	Down	Down	Up	transcription factor TGA7 [Arabidopsis thaliana]	TGA
CL9598.Contig2_NAU-YH	866	6.78157	0.33687	0.931238	-4.33136	-2.8644	1.46696	Down	Down	Up	armadillo/beta-catenin repeat family protein [Arabidopsis lyrata subsp. lyrata]	TGA
gi|161554173|gb|EY926263.1|EY926263	871	20.2279	6.69873	8.95029	-1.59439	-1.17634	0.418047	Down	Down	Up	80A08_2 [Brassica rapa subsp. pekinensis]	TGA
gi|167442188|gb|FD945370.1|FD945370	918	12.4582	2.22452	5.85659	-2.48553	-1.08896	1.39657	Down	Down	Up	80A08_2 [Brassica rapa subsp. pekinensis]	TGA
CL929.Contig1_NAU-YH	1052	67.2844	9.70583	13.2875	-2.79335	-2.3402	0.453151	Down	Down	Up	hypothetical protein ARALYDRAFT_471106 [Arabidopsis lyrata subsp. lyrata]	TGA
gi|166129013|gb|FD562063.1|FD562063	741	11.6798	2.36218	5.44165	-2.30582	-1.1019	1.20392	Down	Down	Up	F28K19.13 [Arabidopsis thaliana]	TGA
gi|332775436|gb|FY434754.1|FY434754	888	33.764	8.21311	8.47622	-2.03948	-1.99399	0.045493	Down	Down	Up	predicted protein [Arabidopsis lyrata subsp. lyrata]	TGA
Unigene6307_NAU-YH	1670	49.7887	17.6435	37.6666	-1.49668	-0.402532	1.09415	Down	Down	Up	putative bZIP transcription factor [Arabidopsis thaliana]	TGA
CL489.Contig1_NAU-YH	1104	31.9176	13.7409	30.6802	-1.21588	-0.057044	1.15883	Down	Down	Up	hypothetical protein ARALYDRAFT_496435 [Arabidopsis lyrata subsp. lyrata]	TGA
gi|167446037|gb|FD952036.1|FD952036	833	84.2317	75.2964	38.4025	-0.161784	-1.13316	-0.971381	Down	Down	Down	U-box domain-containing protein 13 [Arabidopsis thaliana]	TGA
gi|166100584|gb|FD530010.1|FD530010	762	13.7917	3.44562	0.705557	-2.00097	-4.2889	-2.28793	Down	Down	Down	TGA2 protein [Brassica rapa subsp. pekinensis]	TGA
gi|156166222|gb|EW726368.1|EW726368	659	28.1424	12.8379	8.97417	-1.13234	-1.64889	-0.516555	Down	Down	Down	armadillo/beta-catenin repeat family protein [Arabidopsis lyrata subsp. lyrata]	TGA
CL3587.Contig2_NAU-YH	1076	37.919	20.6054	8.99389	-0.879895	-2.0759	-1.19601	Down	Down	Down	ACT-like protein tyrosine kinase family protein [Arabidopsis thaliana]	TGA
CL7045.Contig2_NAU-YH	447	43.564	5.87375	2.40552	-2.89078	-4.17871	-1.28793	Down	Down	Down	80A08_2 [Brassica rapa subsp. pekinensis]	TGA
CL2202.Contig1_NAU-YH	797	17.84	7.32069	3.37286	-1.28506	-2.40307	-1.11801	Down	Down	Down	bZIP transcription factor [Brassica juncea]	TGA
Unigene18193_NAU-YH	607	1.52766	9.13157	45.1719	2.57954	4.88603	2.30649	Up	Up	Up	hypothetical protein ARALYDRAFT_913036 [Arabidopsis lyrata subsp. lyrata]	PR-1
CL12316.Contig1_NAU-YH	565	1.64122	39.2415	0.475783	4.57954	-1.7864	-6.36593	Up	Down	Down	hypothetical protein ARALYDRAFT_492242 [Arabidopsis lyrata subsp. lyrata]	PR-1
gi|154256476|gb|EV567525.1|EV567525	803	12.3177	85.0121	2.0086	2.78694	-2.61647	-5.40341	Up	Down	Down	hypothetical protein ARALYDRAFT_492242 [Arabidopsis lyrata subsp. lyrata]	PR-1
gi|167500979|gb|FD986062.1|FD986062	827	14.5765	141.808	2.92546	3.28222	-2.31691	-5.59913	Up	Down	Down	hypothetical protein ARALYDRAFT_492242 [Arabidopsis lyrata subsp. lyrata]	PR-1
gi|166112248|gb|FD544252.1|FD544252	747	132.411	1.95267	24.1108	-6.08343	-2.45727	3.62615	Down	Down	Up	AT4g33720 [Arabidopsis thaliana]	PR-1
Unigene5070_NAU-YH	607	41.7561	5.76731	7.08579	-2.85602	-2.55899	0.297032	Down	Down	Up	At2g19970 [Arabidopsis thaliana]	PR-1
gi|154166376|gb|EV537650.1|EV537650	504	11.6525	1.15766	4.80031	-3.33136	-1.27944	2.05192	Down	Down	Up	pathogenesis-related protein PRB1-3 precursor [Zea mays]	PR-1
gi|158653125|gb|EX763016.1|EX763016	587	12.6377	1.49095	2.28976	-3.08343	-2.46447	0.61896	Down	Down	Up	pathogenesis-related protein PRB1-3 precursor [Zea mays]	PR-1
9. Others main hormone signaling pathway
gi|156153611|gb|EW713757.1|EW713757	888	1.04425	1.3141	16.0443	0.331609	3.94152	3.60991	Up	Up	Up	gibberellin-regulated protein 1 [Arabidopsis thaliana]
Unigene30362_NAU-YH	812	95.546	134.368	61.5764	0.491923	-0.633819	-1.12574	Up	Down	Down	gibberellin-regulated protein 3 [Arabidopsis thaliana]
gi|158641052|gb|EX750943.1|EX750943	573	7.01267	12.7282	0.01	0.859988	-9.45382	-10.3138	Up	Down	Down	gibberellin-regulated protein [Arabidopsis thaliana]
gi|161563507|gb|EY935105.1|EY935105	681	19.0633	2.99869	4.34213	-2.66839	-2.13432	0.534071	Down	Down	Up	gibberellin-regulated protein 4 [Arabidopsis thaliana]
gi|167505334|gb|FD989130.1|FD989130	666	32.0236	2.62819	7.26533	-3.60699	-2.14003	1.46696	Down	Down	Up	gibberellin-regulated protein 4 [Arabidopsis thaliana]
gi|154171869|gb|EV543143.1|EV543143	868	9.61477	0.01	3.09697	-9.90911	-1.63439	8.27472	Down	Down	Up	gibberellin-regulated [Arabidopsis thaliana]
Unigene18511_NAU-YH	699	3.53759	15.0247	2.30744	2.0865	-0.616471	-2.70297	Up	Down	Down	gibberellin receptor 1B [Brassica napus]
CL3642.Contig1_NAU-YH	1103	0.01	5.81872	34.8512	9.18456	11.767	2.58243	Up	Up	Up	gibberellin 2 oxidase 1 [Raphanus sativus]
gi|332795346|gb|FY449251.1|FY449251	814	0.379726	7.1678	0.01	4.2385	-5.24689	-9.48539	Up	Down	Down	gibberellin 20 oxidase 3 [Arabidopsis thaliana]
Unigene32988_NAU-YH	427	36.194	2.73283	5.03639	-3.72728	-2.84529	0.881994	Down	Down	Up	gibberellin 20 oxidase 1 [Raphanus sativus]
Unigene2648_NAU-YH	896	12.0741	3.5815	0.300019	-1.75328	-5.33072	-3.57744	Down	Down	Down	gibberellin 2-oxidase 6 [Arabidopsis thaliana]
gi|332785218|gb|FY442159.1|FY442159	888	13.5752	0.985573	0.01	-3.78387	-10.4068	-6.62289	Down	Down	Down	gibberellin 2-oxidase 6 [Arabidopsis thaliana]
MAPK signalling pathway
Unigene22552_NAU-YH	713	13.439	23.7312	33.9321	0.820357	1.33622	0.515866	Up	Up	Up	mitogen-activated protein kinase 20 [Arabidopsis thaliana]
CL14032.Contig1_NAU-YH	3127	2.2735	6.06409	10.4019	1.41538	2.19387	0.77849	Up	Up	Up	mitogen-activated protein kinase 16 [Arabidopsis thaliana]
CL9524.Contig1_NAU-YH	1237	16.9916	35.6113	32.1625	1.06751	0.920557	-0.146957	Up	Up	Down	mitogen-activated protein kinase 4 [Arabidopsis thaliana]
Unigene22548_NAU-YH	1297	28.8363	43.4108	16.5809	0.590166	-0.798369	-1.38854	Up	Down	Down	mitogen-activated protein kinase 9 [Brassica napus]
CL6655.Contig1_NAU-YH	502	9.23597	0.01	3.21296	-9.85112	-1.52336	8.32776	Down	Down	Up	mitogen-activated protein kinase15 [Arabidopsis thaliana]
Unigene5690_NAU-YH	1008	44.4634	0.868243	4.00026	-5.67837	-3.47445	2.20392	Down	Down	Up	mitogen-activated protein kinase 14 [Arabidopsis thaliana]
gi|332776690|gb|FY428774.1|FY428774	465	15.2887	0.01	0.578102	-10.5782	-4.725	5.85325	Down	Down	Up	mitogen-activated protein kinase 15 [Arabidopsis thaliana]
CL6644.Contig3_NAU-YH	1774	210.479	32.8895	52.43	-2.67798	-2.00521	0.672766	Down	Down	Up	mitogen-activated protein kinase 3 [Brassica napus]
gi|167475145|gb|FD959767.1|FD959767	806	93.5728	12.6682	15.0084	-2.88488	-2.64032	0.244564	Down	Down	Up	mitogen-activated protein kinase 3 [Brassica napus]
gi|167490288|gb|FD971431.1|FD971431	686	16.6714	0.01	2.35117	-10.7032	-2.82592	7.87724	Down	Down	Up	mitogen-activated protein kinase 3 [Brassica napus]
CL3023.Contig1_NAU-YH	1727	13.9604	4.89876	10.7402	-1.51085	-0.378312	1.13254	Down	Down	Up	mitogen-activated protein kinase 17 [Arabidopsis thaliana]
CL3023.Contig2_NAU-YH	1115	6.37599	0.261641	0.723275	-4.60699	-3.14003	1.46696	Down	Down	Up	mitogen-activated protein kinase 17 [Arabidopsis thaliana]
gi|332776726|gb|FY428810.1|FY428810	503	39.943	1.15996	5.87871	-5.1058	-2.76437	2.34143	Down	Down	Up	mitogen-activated protein kinase 17 [Arabidopsis thaliana]
CL2897.Contig1_NAU-YH	243	40.7041	0.01	0.01	-11.991	-11.991	0	Down	Down	unchanged	mitogen-activated protein kinase 14 (EC:2.7.11.25) [Arabidopsis thaliana]
CL8555.Contig1_NAU-YH	1249	21.7779	12.6128	7.10246	-0.787972	-1.61647	-0.828499	Down	Down	Down	mitogen-activated protein kinase 6 [Arabidopsis thaliana]
CL9055.Contig1_NAU-YH	724	18.358	7.25295	5.94071	-1.33977	-1.6277	-0.287931	Down	Down	Down	mitogen-activated protein kinase 2 [Brassica napus]
gi|166135466|gb|FD566782.1|FD566782	814	38.3523	3.5839	3.30242	-3.41971	-3.53772	-0.118006	Down	Down	Down	mitogen-activated protein kinase 5 [Arabidopsis lyrata subsp. lyrata]
gi|158927202|gb|EX899234.1|EX899234	759	22.3983	3.45924	2.83338	-2.69486	-2.98279	-0.287931	Down	Down	Down	mitogen-activated protein kinase 17 [Arabidopsis thaliana]
Calcium signalling pathway
CL1180.Contig3_NAU-YH	1204	10.7825	16.7187	31.7044	0.632779	1.556	0.923217	Up	Up	Up	calcium-dependent protein kinase 6 [Arabidopsis lyrata subsp. lyrata]	CDPK
CL7659.Contig7_NAU-YH	1336	3.93312	11.1364	18.3102	1.50153	2.2189	0.717363	Up	Up	Up	calcium-dependent protein kinase 6 [Arabidopsis lyrata subsp. lyrata]
CL6890.Contig1_NAU-YH	434	3.56103	22.8544	50.171	2.68211	3.81649	1.13438	Up	Up	Up	calcium-dependent protein kinase 19 [Arabidopsis lyrata subsp. lyrata]
Unigene29642_NAU-YH	1373	3.37688	12.1111	19.7746	1.84257	2.54989	0.707316	Up	Up	Up	calcium-dependent protein kinase 1 [Arabidopsis thaliana]
Unigene20576_NAU-YH	336	4.59966	23.4426	7.20046	2.34953	0.646563	-1.70297	Up	Up	Down	calcium-dependent protein kinase 6 [Arabidopsis lyrata subsp. lyrata]
CL1474.Contig1_NAU-YH	1847	28.1149	56.5453	38.7143	1.00807	0.461531	-0.546539	Up	Up	Down	calcium-dependent protein kinase 4 [Arabidopsis thaliana]
CL1810.Contig3_NAU-YH	880	21.0748	22.2112	6.72043	0.07577	-1.64889	-1.72466	Up	Down	Down	calcium-dependent protein kinase 6 [Arabidopsis lyrata subsp. lyrata]
Unigene24546_NAU-YH	792	20.2942	30.2043	14.9343	0.573684	-0.442442	-1.01613	Up	Down	Down	calcium-dependent protein kinase 30 [Arabidopsis thaliana]
CL1810.Contig1_NAU-YH	437	2.82926	9.34603	0.01	1.72393	-8.14428	-9.86821	Up	Down	Down	calcium-dependent protein kinase 26 [Arabidopsis thaliana]
Unigene29238_NAU-YH	986	21.6305	8.87615	32.7161	-1.28506	0.596932	1.88199	Down	Up	Up	calcium-dependent protein kinase 28 [Arabidopsis lyrata subsp. lyrata]
CL325.Contig4_NAU-YH	1502	142.201	37.0974	51.5442	-1.93854	-1.46405	0.47449	Down	Down	Up	calcium-dependent protein kinase 32 [Arabidopsis thaliana]
gi|167434520|gb|FD939062.1|FD939062	606	62.7375	17.8119	27.0592	-1.81649	-1.21321	0.603278	Down	Down	Up	calcium-dependent protein kinase 28 [Arabidopsis thaliana]
Unigene29237_NAU-YH	400	60.2739	12.3985	26.8817	-2.28137	-1.16491	1.11646	Down	Down	Up	calcium-dependent protein kinase 28 [Arabidopsis lyrata subsp. lyrata]
CL3729.Contig7_NAU-YH	948	37.1699	4.30824	17.2973	-3.10896	-1.10359	2.00538	Down	Down	Up	calcium-dependent protein kinase 28 [Arabidopsis lyrata subsp. lyrata]
gi|332787446|gb|FY453370.1|FY453370	878	21.4749	2.32586	6.1234	-3.20681	-1.81024	1.39657	Down	Down	Up	calcium-dependent protein kinase [Isatis tinctoria]
gi|154255755|gb|EV566806.1|EV566806	774	18.7695	5.65367	12.1558	-1.73113	-0.62674	1.10439	Down	Down	Up	calcium-dependent protein kinase [Arabidopsis thaliana]
gi|158921238|gb|EX893346.1|EX893346	757	5.30814	0.01	0.01	-9.05206	-9.05206	0	Down	Down	unchanged	calcium-dependent protein kinase 19 [Arabidopsis lyrata subsp. lyrata]
CL1810.Contig2_NAU-YH	828	21.2784	19.3782	8.11646	-0.134958	-1.39047	-1.25551	Down	Down	Down	calcium-dependent protein kinase 6 [Arabidopsis lyrata subsp. lyrata]
Unigene29860_NAU-YH	977	24.9935	9.55511	7.70408	-1.38721	-1.69786	-0.310651	Down	Down	Down	calcium-dependent protein kinase 6 [Arabidopsis lyrata subsp. lyrata]
gi|167428597|gb|FD935274.1|FD935274	796	22.9105	6.23041	2.36397	-1.87861	-3.27672	-1.39811	Down	Down	Down	calcium-dependent protein kinase 28 [Arabidopsis lyrata subsp. lyrata]
gi|154260863|gb|EV571852.1|EV571852	776	6.77146	0.37594	0.01	-4.17089	-9.40332	-5.23243	Down	Down	Down	calcium-dependent protein kinase [Isatis tinctoria]
gi|154094583|gb|EV527556.1|EV527556	745	2.07448	14.4886	3.96911	2.8041	0.93607	-1.86803	Up	Up	Down	calcium dependent kinase 5 [Brassica oleracea var. alboglabra]
gi|154098795|gb|EV531768.1|EV531768	806	11.1214	1.80974	14.0078	-2.61948	0.332902	2.95238	Down	Up	Up	calcium dependent kinase 5 [Brassica oleracea var. alboglabra]
gi|161554406|gb|EY926155.1|EY926155	894	171.144	119.759	58.334	-0.515077	-1.55281	-1.03773	Down	Down	Down	calcium dependent kinase 5 [Arabidopsis lyrata subsp. lyrata]
gi|167446176|gb|FD950660.1|FD950660	784	234.188	2.23262	58.2895	-6.71279	-2.00636	4.70642	Down	Down	Up	calcium-binding protein CML38 [Arabidopsis thaliana]	CML
Unigene14159_NAU-YH	364	15.285	0.01	14.7702	-10.5779	-0.049431	10.5285	Down	Down	Up	calcium-binding protein CML38 [Arabidopsis thaliana]
Unigene5717_NAU-YH	772	79.2762	1.13366	14.6248	-6.12782	-2.43847	3.68935	Down	Down	Up	calcium-binding protein CML37 [Arabidopsis thaliana]
gi|156153352|gb|EW713498.1|EW713498	907	13.9724	0.01	0.01	-10.4484	-10.4484	0	Down	Down	unchanged	calcium-binding protein CML19 [Arabidopsis thaliana]
gi|158914752|gb|EX887436.1|EX887436	756	44.1567	6.94594	3.55578	-2.66839	-3.63439	-0.966003	Down	Down	Down	calcium-binding protein CML42 [Arabidopsis thaliana]
Unigene30460_NAU-YH	877	119.48	61.2067	46.5909	-0.965008	-1.35865	-0.39364	Down	Down	Down	calcium-binding protein [Brassica napus]
Unigene1675_NAU-YH	1243	6.71409	9.62262	25.303	0.519236	1.91404	1.39481	Up	Up	Up	calmodulin binding protein [Arabidopsis lyrata subsp. lyrata]
CL9027.Contig1_NAU-YH	2118	12.9885	14.6003	28.3032	0.168759	1.12373	0.954974	Up	Up	Up	calmodulin binding protein [Arabidopsis lyrata subsp. lyrata]
gi|156166130|gb|EW726276.1|EW726276	750	0.412129	1.16692	12.5448	1.50153	4.92785	3.42632	Up	Up	Up	calmodulin binding protein IQ [Brassica rapa]
gi|167478453|gb|FD963858.1|FD963858	523	2.95504	7.8092	102.798	1.402	5.12049	3.71849	Up	Up	Up	calmodulin-binding protein [Arabidopsis lyrata subsp. lyrata]
CL6971.Contig2_NAU-YH	3013	9.2329	19.1711	28.907	1.05408	1.64656	0.592488	Up	Up	Up	calmodulin-binding protein [Arabidopsis lyrata subsp. lyrata]
CL9927.Contig1_NAU-YH	759	5.29415	18.8337	7.43763	1.83084	0.490444	-1.3404	Up	Up	Down	calmodulin-binding protein [Arabidopsis lyrata subsp. lyrata]
CL1766.Contig2_NAU-YH	2105	7.04829	20.0954	17.4955	1.51152	1.31164	-0.199883	Up	Up	Down	calmodulin-binding protein [Arabidopsis lyrata subsp. lyrata]
CL3854.Contig2_NAU-YH	621	16.9232	45.5681	28.1371	1.42902	0.733471	-0.695551	Up	Up	Down	calmodulin-binding protein [Arabidopsis lyrata subsp. lyrata]
CL11902.Contig2_NAU-YH	1001	4.94061	20.9835	13.4274	2.0865	1.44242	-0.644075	Up	Up	Down	Calmodulin-binding protein [Arabidopsis thaliana]
gi|154258985|gb|EV570006.1|EV570006	652	11.8519	26.3988	7.83363	1.15536	-0.597363	-1.75272	Up	Down	Down	calmodulin-binding protein [Arabidopsis lyrata subsp. lyrata]
Unigene2062_NAU-YH	1172	39.2965	6.47182	39.6804	-2.60216	0.014026	2.61618	Down	Up	Up	calmodulin-binding protein [Arabidopsis lyrata subsp. lyrata]
Unigene19492_NAU-YH	934	75.1232	17.8036	38.5669	-2.07709	-0.961893	1.11519	Down	Down	Up	calmodulin binding protein 25 [Arabidopsis thaliana]
CL1766.Contig3_NAU-YH	274	77.8383	21.2941	21.5839	-1.87002	-1.85053	0.019498	Down	Down	Up	Calmodulin-binding protein [Arabidopsis thaliana]
Unigene3957_NAU-YH	507	15.2415	4.02782	1.06042	-1.91993	-3.84529	-1.92536	Down	Down	Down	calmodulin binding protein [Arabidopsis lyrata subsp. lyrata]
Unigene9581_NAU-YH	342	73.2072	37.5325	35.3707	-0.963847	-1.04943	-0.085584	Down	Down	Down	Calmodulin-binding protein [Arabidopsis thaliana]
Unigene22158_NAU-YH	329	0.01	6.20701	11.439	9.27776	10.1597	0.881994	Up	Up	Up	calmodulin-binding transcription activator [Brassica napus]	CAMTAs
CL9027.Contig2_NAU-YH	447	4.84045	7.17903	37.2856	0.568649	2.94541	2.37676	Up	Up	Up	calmodulin-binding transcription activator 4 [Arabidopsis thaliana]
Unigene29108_NAU-YH	490	4.41567	40.4849	68.5758	3.19668	3.957	0.760316	Up	Up	Up	calmodulin-binding transcription activator 5 [Arabidopsis lyrata subsp. lyrata]
Unigene29107_NAU-YH	884	16.4339	70.2923	107.344	2.09669	2.7075	0.610809	Up	Up	Up	calmodulin-binding transcription activator 5 [Arabidopsis thaliana]
CL6971.Contig1_NAU-YH	1846	12.2232	41.7208	46.8901	1.77114	1.93966	0.168517	Up	Up	Up	calmodulin-binding transcription activator 5 [Arabidopsis thaliana]
CL6016.Contig3_NAU-YH	625	15.3312	22.8716	40.8602	0.577085	1.41423	0.83714	Up	Up	Up	Ca2+-transporting ATPase [Arabidopsis thaliana]
gi|167429506|gb|FD936123.1|FD936123	681	24.056	20.1341	50.9213	-0.25676	1.08187	1.33863	Down	Up	Up	Ca2+-transporting ATPase [Arabidopsis thaliana]
