# Supplementary material for: Transcriptome Profiling of Taproot Reveals Complex Regulatory Networks during Taproot Thickening in Radish (Raphanus sativus L.)
Source: Front Plant Sci. 2016 Aug 22;7:1210. doi: 10.3389/fpls.2016.01210 (PMC4992731; doi:10.3389/fpls.2016.01210)
Supplement: Table S8 — The differentially expressed transcripts involved in cellular process and metabolism during radish taproot thickening. [file Table8.XLSX]

## Sheet: Sheet1
Table S8 The differentially expressed transcripts involved in cellular process and metabolism during radish taproot thickening.
Transcript ID	Length	RPKM			Fold change			Up-Down-Regulation			Gene annotation
		L1	L2	L3	log2(L2/L1)	log2(L3/L1)	log2(L3/L2)	L2/L1	L3/L1	L3/L2
Cell cycle
CL1757.Contig1_NAU-YH	793	7.79564	20.2335	29.1529	1.376	1.9029	0.526899	Up	Up	Up	cell division protease ftsH-4 [Arabidopsis thaliana]	ftsH-4
CL1757.Contig3_NAU-YH	449	3.44206	7.79678	17.3624	1.17961	2.33462	1.15501	Up	Up	Up	cell division protease ftsH-4 [Arabidopsis thaliana]
CL1757.Contig2_NAU-YH	1293	14.8214	32.7152	45.5305	1.14228	1.61916	0.476872	Up	Up	Up	cell division protease ftsH-4 [Arabidopsis thaliana]
gi|332793089|gb|FY448022.1|FY448022	799	29.0141	13.1443	12.7848	-1.14232	-1.18233	-0.040003	Down	Down	Down	cell division protease ftsH-4 [Arabidopsis thaliana]
gi|166134803|gb|FD567754.1|FD567754	693	6.69041	2.94676	0.387904	-1.18296	-4.10832	-2.92536	Down	Down	Down	cell division protease ftsH-4 [Arabidopsis thaliana]
CL1308.Contig3_NAU-YH	2028	1.37173	8.63105	14.5808	2.65354	3.41	0.756463	Up	Up	Up	cell division protease ftsH-3 [Arabidopsis thaliana]
Unigene29296_NAU-YH	416	23.0337	64.5171	105.33	1.48594	2.1931	0.70716	Up	Up	Up	cell division cycle 5-like protein [Arabidopsis thaliana]	CDC5
gi|166130047|gb|FD563944.1|FD563944	793	75.2279	137.955	59.6618	0.874862	-0.334459	-1.20932	Up	Down	Down	cell division cycle 5-like protein [Arabidopsis thaliana]
gi|166117647|gb|FD547776.1|FD547776	740	92.3114	2.7596	36.6899	-5.06398	-1.33112	3.73285	Down	Down	Up	cell division cycle 5-like protein [Arabidopsis thaliana]
CL7140.Contig1_NAU-YH	2831	55.3558	120.773	234.823	1.12549	2.08477	0.959284	Up	Up	Up	cell division control protein 48-A [Arabidopsis thaliana]	CDC48
gi|161563815|gb|EY935546.1|EY935546	717	11.2085	16.6819	42.3659	0.573684	1.9183	1.34462	Up	Up	Up	cell division control protein 48-A [Arabidopsis thaliana]
gi|167445297|gb|FD952570.1|FD952570	620	9.97087	0.01	0.01	-9.96158	-9.96158	0	Down	Down	unchanged	cyclin-dependent kinase F-1 [Arabidopsis thaliana]	CDKF
CL621.Contig4_NAU-YH	1790	22.7937	15.6458	9.61134	-0.54286	-1.24583	-0.702968	Down	Down	Down	cyclin-dependent kinase C_2 [Arabidopsis lyrata subsp. lyrata]	CDKC
CL120.Contig4_NAU-YH	1254	3.69733	0.01	0.428736	-8.53034	-3.10832	5.42202	Down	Down	Up	cyclin-dependent kinase B2_2, partial [Brassica juncea]	CDKB
CL120.Contig3_NAU-YH	1263	5.13938	2.77178	0.425681	-0.890783	-3.59375	-2.70297	Down	Down	Down	cyclin-dependent kinase B2_2, partial [Brassica juncea]
CL120.Contig2_NAU-YH	1157	32.3256	8.32072	5.57616	-1.9579	-2.53533	-0.577437	Down	Down	Down	cyclin-dependent kinase B2_2 [Arabidopsis lyrata subsp. lyrata]
gi|166150934|gb|FD582839.1|FD582839	839	39.42	15.647	10.5733	-1.33304	-1.89851	-0.565465	Down	Down	Down	cyclin-dependent kinase B1-2, partial [Brassica juncea]
gi|167504596|gb|FD986262.1|FD986262	611	13.659	9.07179	1.75985	-0.590388	-2.95632	-2.36593	Down	Down	Down	cyclin-dependent kinase B1-2 [Arabidopsis thaliana]
Unigene20518_NAU-YH	551	4.4878	2.11782	13.6604	-1.08343	1.60592	2.68935	Down	Up	Up	cyclin-dependent kinase inhibitor 4 [Arabidopsis thaliana]	CDKI
gi|161516497|gb|EY896440.1|EY896440	747	6.62055	0.390535	6.47752	-4.08343	-0.031509	4.05192	Down	Down	Up	cyclin-dependent kinase inhibitor 4 [Arabidopsis thaliana]
Unigene14026_NAU-YH	798	45.3187	15.3542	37.055	-1.56147	-0.290439	1.27104	Down	Down	Up	cyclin-dependent protein kinase inhibitor [Arabidopsis thaliana]
gi|161569193|gb|EY940474.1|EY940474	630	15.2095	1.85225	2.98686	-3.03762	-2.34828	0.689349	Down	Down	Up	cyclin-dependent protein kinase inhibitor SMR1 [Arabidopsis thaliana]
CL11884.Contig2_NAU-YH	590	60.2477	20.7672	5.01185	-1.5366	-3.58749	-2.05089	Down	Down	Down	cyclin-dependent kinases regulatory subunit 2 [Arabidopsis thaliana]	CKS
gi|158946044|gb|EX908751.1|EX908751	702	11.448	4.98683	2.29758	-1.19891	-2.31691	-1.11801	Down	Down	Down	cyclin-D5-1 [Arabidopsis thaliana]	CYCD5-1
gi|156177721|gb|EW737867.1|EW737867	862	31.1966	11.5067	5.3015	-1.43891	-2.55692	-1.11801	Down	Down	Down	cyclin-D3-3 [Arabidopsis thaliana]	CYCD3-3
gi|158942054|gb|EX904503.1|EX904503	828	14.9322	22.1968	3.24659	0.571924	-2.20143	-2.77336	Up	Down	Down	cyclin-D3-1 [Arabidopsis thaliana]	CYCD3-1
CL9884.Contig1_NAU-YH	549	59.6799	50.4814	4.40684	-0.241493	-3.75943	-3.51794	Down	Down	Down	cyclin-D3-1 [Arabidopsis thaliana]
Unigene1043_NAU-YH	1131	6.83238	8.25406	1.90145	0.272716	-1.84529	-2.11801	Up	Down	Down	cyclin-B1-3 [Arabidopsis thaliana]	CYCB1-3
CL1029.Contig4_NAU-YH	556	23.3491	14.6914	1.45045	-0.668391	-4.00879	-3.3404	Down	Down	Down	cyclin-B1-2, partial [Brassica juncea]	CYCB1-2
Unigene19465_NAU-YH	521	63.4806	24.6374	8.77139	-1.36546	-2.85544	-1.48998	Down	Down	Down	putative G2/mitotic-specific cyclin 1 (B-like cyclin) [Arabidopsis thaliana]	CYCB1
Unigene14217_NAU-YH	275	42.7116	21.2167	11.7302	-1.00943	-1.8644	-0.854971	Down	Down	Down	Cyclin-B2-5; G2/mitotic-specific cyclin-B2-5[Arabidopsis thaliana]	CYCB2-5
gi|158651945|gb|EX761836.1|EX761836	655	2.83142	14.6978	5.74571	2.376	1.02096	-1.35505	Up	Up	Down	cyclin p1;1 [Arabidopsis thaliana]	CYCP1;1
Unigene18440_NAU-YH	1369	32.287	9.16316	3.92721	-1.81703	-3.03938	-1.22234	Down	Down	Down	cyclin delta-1 [Arabidopsis lyrata subsp. lyrata]
CL5490.Contig2_NAU-YH	857	75.3807	13.6163	15.9973	-2.46886	-2.23637	0.232491	Down	Down	Up	cyclin [Brassica napus]	CYC
CL10857.Contig2_NAU-YH	634	2.92521	13.8042	5.93603	2.2385	1.02096	-1.21754	Up	Up	Down	cyclin-U2-2 [Arabidopsis thaliana]
gi|156171518|gb|EW731664.1|EW731664	871	5.32314	4.35417	0.308631	-0.289879	-4.10832	-3.81845	Down	Down	Down	cyclin-U2-2 [Arabidopsis thaliana]
CL1693.Contig1_NAU-YH	799	3.09484	4.38142	13.7941	0.501534	2.15612	1.65458	Up	Up	Up	cyclin-T1-5 [Arabidopsis thaliana]
CL202.Contig1_NAU-YH	867	0.01	4.03778	7.44131	8.65742	9.53941	0.881994	Up	Up	Up	retinoblastoma-related protein 4 [Brassica juncea]	RBR
Other regulators of cell development
CL13027.Contig2_NAU-YH	2484	14.8078	135.06	56.1659	3.18917	1.92334	-1.26583	Up	Up	Down	ankyrin repeat-containing protein [Arabidopsis thaliana]	AKR2
gi|166106875|gb|FD538086.1|FD538086	848	1.458	4.47227	0.01	1.61701	-7.18785	-8.80486	Up	Down	Down	ankyrin repeat-containing protein [Arabidopsis thaliana]
gi|167493492|gb|FD974568.1|FD974568	632	15.1614	0.01	0.425344	-10.5662	-5.15563	5.41056	Down	Down	Up	ankyrin repeat-containing protein [Arabidopsis thaliana]
Unigene9601_NAU-YH	885	47.1504	41.864	17.0099	-0.171559	-1.4709	-1.29934	Down	Down	Down	ankyrin repeat-containing protein [Arabidopsis thaliana]
Unigene9600_NAU-YH	1008	120.204	103.9	50.9366	-0.210298	-1.23872	-1.02842	Down	Down	Down	ankyrin repeat-containing protein [Arabidopsis thaliana]
CL13474.Contig1_NAU-YH	900	17.1721	19.7728	37.3357	0.203453	1.12049	0.917041	Up	Up	Up	ankyrin repeats-containing protein [Arabidopsis thaliana]
CL4242.Contig1_NAU-YH	2196	37.7222	17.9342	26.5635	-1.0727	-0.505972	0.56673	Down	Down	Up	ankyrin repeats-containing protein [Arabidopsis thaliana]
gi|167450910|gb|FD953505.1|FD953505	782	13.8343	0.746111	7.56263	-4.21271	-0.871285	3.34143	Down	Down	Up	ankyrin repeats-containing protein [Arabidopsis thaliana]
gi|161571525|gb|EY943228.1|EY943228	906	15.0113	12.5579	0.01	-0.257458	-10.5518	-10.2944	Down	Down	Down	ankyrin repeats-containing protein [Arabidopsis thaliana]
gi|166114433|gb|FD548598.1|FD548598	543	2.27696	13.4314	5.94071	2.56043	1.38353	-1.1769	Up	Up	Down	expansin-like A2 [Arabidopsis thaliana]	EXPA
gi|156159089|gb|EW719235.1|EW719235	844	19.7764	38.3673	11.1476	0.9561	-0.827038	-1.78314	Up	Down	Down	expansin-like A2 [Arabidopsis thaliana]
CL11856.Contig2_NAU-YH	1017	2.43144	12.3347	2.37891	2.34284	-0.031509	-2.37435	Up	Down	Down	expansin-like A2 [Arabidopsis thaliana]
Unigene30385_NAU-YH	1307	206.459	459.58	516.039	1.15446	1.32163	0.167163	Up	Up	Up	expansin protein 1 [Brassica juncea]	EXP
gi|166149367|gb|FD583479.1|FD583479	750	11.5396	5.05665	1.79212	-1.19034	-2.68686	-1.49652	Down	Down	Down	expansin protein 1 [Brassica juncea]
gi|332773361|gb|FY434339.1|FY434339	865	12.8642	9.44327	0.310771	-0.445998	-5.37136	-4.92536	Down	Down	Down	expansin protein 1 [Brassica juncea]
gi|167452085|gb|FD957905.1|FD957905	674	37.6053	0.865666	6.38142	-5.44098	-2.55899	2.88199	Down	Down	Up	expansin B3 [Arabidopsis thaliana]	EXPB
gi|167450934|gb|FD953514.1|FD953514	654	16.5419	0.01	0.411036	-10.6919	-5.33072	5.36119	Down	Down	Up	expansin B3 [Arabidopsis thaliana]
gi|166114157|gb|FD545037.1|FD545037	744	22.4345	0.01	1.44525	-11.1315	-3.95632	7.17518	Down	Down	Up	expansin B3 [Arabidopsis thaliana]
gi|158662534|gb|EX772425.1|EX772425	691	8.49905	5.4884	21.3965	-0.630916	1.332	1.96291	Down	Up	Up	expansin B1 [Raphanus sativus]
CL10439.Contig4_NAU-YH	1300	649.817	21.0943	968.983	-4.94511	0.576438	5.52155	Down	Up	Up	expansin B1 [Raphanus sativus]
gi|158645311|gb|EX755202.1|EX755202	706	11.3832	0.01	1.14228	-10.1527	-3.31691	6.83578	Down	Down	Up	expansin B1 [Raphanus sativus]
Unigene14764_NAU-YH	821	1.50595	0.355334	6.22111	-2.08343	2.04649	4.12992	Down	Up	Up	expansin A9 [Arabidopsis thaliana]	EXPA
Unigene807_NAU-YH	301	35.9415	9.69201	25.8993	-1.89078	-0.472736	1.41805	Down	Down	Up	expansin A1 [Raphanus sativus]
gi|166105731|gb|FD537629.1|FD537629	725	167.552	26.9598	28.1795	-2.63572	-2.57189	0.063832	Down	Down	Up	expansin A1 [Raphanus sativus]
CL1198.Contig2_NAU-YH	1202	60.9451	25.7266	25.4951	-1.24425	-1.25729	-0.013036	Down	Down	Down	expansin A1 [Raphanus sativus]
gi|167499699|gb|FD984842.1|FD984842	684	172.624	37.959	29.4756	-2.18512	-2.55004	-0.364921	Down	Down	Down	expansin A1 [Raphanus sativus]
CL1198.Contig1_NAU-YH	754	0.01	5.41673	0.01	9.08128	0	-9.08128	Up	unchanged	Down	expansin A1 [Raphanus sativus]
CL13843.Contig1_NAU-YH	823	9.38934	10.9886	0.653262	0.226912	-3.84529	-4.0722	Up	Down	Down	expansin 2, partial [Brassica juncea]
CL3275.Contig2_NAU-YH	1338	101.877	129.294	60.072	0.343825	-0.762067	-1.10589	Up	Down	Down	expansin [Brassica napus]	EXP
gi|166108014|gb|FD542330.1|FD542330	563	15.3725	3.62719	21.4863	-2.08343	0.483064	2.56649	Down	Up	Up	expansin [Brassica napus]
gi|166148198|gb|FD579582.1|FD579582	651	80.7166	4.92938	2.47758	-4.03339	-5.02586	-0.992475	Down	Down	Down	expansin [Brassica napus]
gi|166099208|gb|FD532576.1|FD532576	570	12.4723	0.01	0.01	-10.2845	-10.2845	0	Down	Down	unchanged	expansin [Brassica napus]
gi|332785404|gb|FY443936.1|FY443936	465	799.664	1684.5	454.966	1.07486	-0.813635	-1.88849	Up	Down	Down	extensin 4 [Arabidopsis thaliana]
Unigene8311_NAU-YH	234	394.957	1108.32	236.651	1.48861	-0.738935	-2.22755	Up	Down	Down	extensin 3 [Arabidopsis thaliana]
gi|332780261|gb|FY440237.1|FY440237	421	1621.11	2791.87	521.672	0.784254	-1.63577	-2.42002	Up	Down	Down	extensin 3 [Arabidopsis thaliana]
Unigene949_NAU-YH	544	2118.22	2271.63	777.791	0.100873	-1.4454	-1.54627	Up	Down	Down	extensin (class I) [Solanum lycopersicum]
CL1563.Contig2_NAU-YH	1244	6.21176	24.389	30.0367	1.97315	2.27365	0.300496	Up	Up	Up	aquaporin [Brassica oleracea]
gi|332787146|gb|FY452870.1|FY452870	901	36.0213	0.971353	91.2964	-5.21271	1.34171	6.55442	Down	Up	Up	aquaporin [Brassica oleracea]
gi|161555941|gb|EY927760.1|EY927760	748	912.002	573.319	408.617	-0.669699	-1.15829	-0.48859	Down	Down	Down	aquaporin [Brassica oleracea]
CL1563.Contig1_NAU-YH	1423	1233.78	515.396	481.718	-1.25933	-1.35683	-0.097493	Down	Down	Down	aquaporin [Brassica oleracea]
gi|332788118|gb|FY440638.1|FY440638	828	93.3264	23.2538	64.9317	-2.00482	-0.523362	1.48146	Down	Down	Up	aquaporin [Brassica rapa subsp. campestris]
CL2442.Contig1_NAU-YH	1019	759.548	1572.31	1672.52	1.04967	1.13881	0.089145	Up	Up	Up	aquaporin TIP2-1 [Arabidopsis thaliana]
gi|332774519|gb|FY436906.1|FY436906	544	7.38651	0.01	2.9649	-9.52875	-1.31691	8.21184	Down	Down	Up	plasma membrane aquaporin (PAQ1) [Raphanus sativus]
gi|161527194|gb|EY901169.1|EY901169	798	24.0151	4.02134	0.01	-2.57819	-11.2297	-8.65153	Down	Down	Down	plasma membrane aquaporin (PAQ1) [Raphanus sativus]
gi|161539454|gb|EY911354.1|EY911354	694	66.8077	11.3497	3.4861	-2.55736	-4.26033	-1.70297	Down	Down	Down	plasma membrane aquaporin (PAQ1) [Raphanus sativus]
gi|161562989|gb|EY934503.1|EY934503	714	0.01	2.45151	25.6016	7.93753	11.322	3.38449	Up	Up	Up	Plasma membrane aquaporin (PAQ2) [Raphanus sativus]
gnl|UG|Rsa#S42049326	1126	4.94116	42.4899	101.702	3.1042	4.36335	1.25915	Up	Up	Up	Plasma membrane aquaporin (PAQ2) [Raphanus sativus]
gnl|UG|Rsa#S42049323	1087	77.061	23.6175	81.6097	-1.70615	0.082739	1.78889	Down	Up	Up	Plasma membrane aquaporin 2b [Raphanus sativus]
gi|166124004|gb|FD557627.1|FD557627	709	0.435962	7.40639	0.01	4.0865	-5.44613	-9.53263	Up	Down	Down	Probable aquaporin PIP2-5
gi|156177938|gb|EW738084.1|EW738084	687	1.79969	34.3961	3.91292	4.25642	1.12049	-3.13593	Up	Up	Down	Probable aquaporin PIP2-5
CL13824.Contig1_NAU-YH	585	3.6986	34.9078	0.919033	3.2385	-2.00879	-5.24729	Up	Down	Down	Probable aquaporin PIP2-5
gi|166131715|gb|FD563722.1|FD563722	780	10.3032	24.3108	31.7067	1.2385	1.62169	0.383188	Up	Up	Up	protein COBRA [Arabidopsis thaliana]
CL6599.Contig1_NAU-YH	1198	105.526	180.2	393.577	0.771996	1.89904	1.12705	Up	Up	Up	protein COBRA [Arabidopsis thaliana]
Unigene34303_NAU-YH	388	16.7295	0.01	0.01	-10.7082	-10.7082	0	Down	Down	unchanged	fasciclin-like arabinogalactan protein FLA8 [Arabidopsis thaliana]	FLAs
Unigene35250_NAU-YH	263	52.8873	1.10924	2.04424	-5.57528	-4.69329	0.881994	Down	Down	Up	fasciclin-like arabinogalactan protein FLA8 [Arabidopsis thaliana]
gi|161554307|gb|EY926397.1|EY926397	902	51.7446	13.9073	22.9478	-1.89557	-1.17305	0.722516	Down	Down	Up	fasciclin-like arabinogalactan protein 9 [Arabidopsis thaliana]
Unigene19406_NAU-YH	529	73.6224	18.7501	35.0631	-1.97324	-1.07019	0.903056	Down	Down	Up	fasciclin-like arabinogalactan protein 9 [Arabidopsis thaliana]
Unigene21432_NAU-YH	1081	776.889	507.356	293.685	-0.61471	-1.40344	-0.78873	Down	Down	Down	fasciclin-like arabinogalactan protein 7 [Arabidopsis thaliana]
Unigene10447_NAU-YH	240	28.3339	24.3108	4.48029	-0.220932	-2.66087	-2.43993	Down	Down	Down	fasciclin-like arabinogalactan protein 17 [Arabidopsis thaliana]
CL5833.Contig3_NAU-YH	2037	77.995	23.3441	19.3992	-1.74032	-2.00739	-0.267062	Down	Down	Down	fasciclin-like arabinogalactan protein 16 [Arabidopsis thaliana]
Unigene16746_NAU-YH	1012	499.992	1758.16	330.709	1.81409	-0.596343	-2.41043	Up	Down	Down	fasciclin-like arabinogalactan protein 13 [Arabidopsis thaliana]
CL12401.Contig2_NAU-YH	922	39.8943	8.54306	24.1994	-2.22336	-0.721212	1.50215	Down	Down	Up	fasciclin-like arabinogalactan protein 12 [Arabidopsis thaliana]
CL12401.Contig1_NAU-YH	979	25.5739	2.97987	1.92208	-3.10135	-3.73393	-0.632579	Down	Down	Down	fasciclin-like arabinogalactan protein 12 [Arabidopsis thaliana]
Unigene19084_NAU-YH	782	66.4045	20.145	20.9691	-1.72086	-1.66301	0.057844	Down	Down	Up	fasciclin-like arabinogalactan protein 10 [Arabidopsis thaliana]
CL3161.Contig1_NAU-YH	478	17.4595	8.54438	2.24952	-1.03096	-2.95632	-1.92536	Down	Down	Down	fasciclin-like arabinogalactan family protein [Arabidopsis thaliana]
gi|158914322|gb|EX887681.1|EX887681	756	6.13288	17.3649	32.0021	1.50153	2.38353	0.881994	Up	Up	Up	G-box binding factor 6 [Arabidopsis thaliana]
gi|167439358|gb|FD945462.1|FD945462	727	0.01	5.6179	2.58834	9.13389	8.01588	-1.11801	Up	Up	Down	G-box binding factor 6 [Arabidopsis thaliana]
gi|161564298|gb|EY935678.1|EY935678	689	3.58894	15.2428	7.80311	2.0865	1.12049	-0.966003	Up	Up	Down	G-box binding factor 6 [Arabidopsis thaliana]
gi|332772285|gb|FY431709.1|FY431709	877	16.5651	44.2418	41.0736	1.41726	1.31007	-0.107199	Up	Up	Down	G-box binding factor 6 [Arabidopsis thaliana]
gi|156172755|gb|EW732901.1|EW732901	520	28.532	0.561018	25.8478	-5.66839	-0.14254	5.52585	Down	Down	Up	G-box binding factor 6 [Arabidopsis thaliana]
gi|332787922|gb|FY445324.1|FY445324	923	9.04184	6.32133	0.01	-0.516388	-9.82047	-9.30409	Down	Down	Down	G-box binding factor 1B [Brassica napus]
CL4823.Contig4_NAU-YH	1597	828.388	299.402	57.9043	-1.46822	-3.83856	-2.37034	Down	Down	Down	jasmonate inducible protein [Brassica napus]
gi|161518842|gb|EY898936.1|EY898936	712	13.892	1.63893	0.01	-3.08343	-10.44	-7.35661	Down	Down	Down	jasmonate inducible protein [Brassica napus]
gi|156156199|gb|EW716345.1|EW716345	680	23.1823	0.01	0.01	-11.1788	-11.1788	0	Down	Down	unchanged	jasmonate inducible protein [Brassica napus]
gi|167435288|gb|FD941495.1|FD941495	458	10.7981	1.27393	0.01	-3.08343	-10.0766	-6.99314	Down	Down	Down	jasmonate inducible protein [Brassica napus]
gi|332774749|gb|FY437022.1|FY437022	557	4.99439	15.1888	35.7136	1.60463	2.83809	1.23347	Up	Up	Up	kinesin family member 2/24 [Arabidopsis thaliana]
CL2743.Contig3_NAU-YH	1211	3.31813	18.3084	13.5408	2.46406	2.02886	-0.435196	Up	Up	Down	kinesin 13A [Arabidopsis thaliana]
Unigene32365_NAU-YH	443	0.01	15.8048	0.01	10.6261	0	-10.6261	Up	unchanged	Down	kinesin 13A [Arabidopsis thaliana]
Unigene29803_NAU-YH	972	0.318001	6.90307	0.01	4.44013	-4.99096	-9.43109	Up	Down	Down	kinesin family member 4/7/21/27 [Arabidopsis thaliana]
CL124.Contig3_NAU-YH	1067	114.716	62.6111	20.4069	-0.873581	-2.49094	-1.61736	Down	Down	Down	kinesin family member 22 [Arabidopsis thaliana]
CL124.Contig2_NAU-YH	1094	78.8282	38.6662	9.09163	-1.02764	-3.1161	-2.08846	Down	Down	Down	kinesin family member 22 [Arabidopsis thaliana]
CL11868.Contig1_NAU-YH	1700	18.0004	9.2667	8.22265	-0.957897	-1.13035	-0.172454	Down	Down	Down	kinesin family member 11 [Arabidopsis thaliana]
CL961.Contig2_NAU-YH	990	0.624438	0.01	11.1328	-5.96449	4.15612	10.1206	Down	Up	Up	leucine-rich repeat family protein [Brassica oleracea]
CL5102.Contig3_NAU-YH	649	30.4811	9.43963	11.5977	-1.69111	-1.39408	0.297032	Down	Down	Up	leucine-rich repeat family protein [Arabidopsis thaliana]	LRR
Unigene26546_NAU-YH	1628	8.54384	23.4746	30.3823	1.45814	1.83028	0.372133	Up	Up	Up	leucine-rich repeat family protein [Arabidopsis lyrata subsp. lyrata]
CL877.Contig2_NAU-YH	1199	2.06237	2.91973	8.07124	0.501534	1.96849	1.46696	Up	Up	Up	leucine-rich repeat family protein [Arabidopsis lyrata subsp. lyrata]
Unigene2522_NAU-YH	1843	3.18657	10.4472	6.56363	1.71304	1.04249	-0.670547	Up	Up	Down	leucine-rich repeat family protein [Arabidopsis lyrata subsp. lyrata]
Unigene23133_NAU-YH	1432	32.1616	178.46	17.8335	2.47219	-0.850747	-3.32294	Up	Down	Down	leucine-rich repeat family protein [Arabidopsis lyrata subsp. lyrata]
CL847.Contig1_NAU-YH	3052	38.9916	99.0275	23.7813	1.34467	-0.713333	-2.058	Up	Down	Down	leucine-rich repeat family protein [Arabidopsis lyrata subsp. lyrata]
Unigene1938_NAU-YH	2364	13.0752	19.7448	9.21074	0.594644	-0.50544	-1.10008	Up	Down	Down	leucine-rich repeat family protein [Arabidopsis lyrata subsp. lyrata]
gi|332770917|gb|FY429192.1|FY429192	844	1.09869	0.01	5.41457	-6.77964	2.30107	9.0807	Down	Up	Up	leucine-rich repeat family protein [Arabidopsis lyrata subsp. lyrata]
CL12374.Contig3_NAU-YH	2042	65.9972	27.8586	31.1997	-1.24428	-1.08088	0.163407	Down	Down	Up	leucine-rich repeat family protein [Arabidopsis lyrata subsp. lyrata]
Unigene20123_NAU-YH	600	38.6371	14.5865	17.9212	-1.40536	-1.10833	0.297032	Down	Down	Up	leucine-rich repeat family protein [Arabidopsis lyrata subsp. lyrata]
Unigene7170_NAU-YH	602	20.538	5.81521	7.59119	-1.82039	-1.4359	0.384495	Down	Down	Up	leucine-rich repeat family protein [Arabidopsis lyrata subsp. lyrata]
gi|332775672|gb|FY436174.1|FY436174	833	8.90556	7.70474	0.64542	-0.208959	-3.7864	-3.57744	Down	Down	Down	leucine-rich repeat family protein [Arabidopsis lyrata subsp. lyrata]
CL2038.Contig4_NAU-YH	1597	8.90323	7.67229	2.18824	-0.214673	-2.02456	-1.80988	Down	Down	Down	leucine-rich repeat family protein [Arabidopsis lyrata subsp. lyrata]
Unigene22911_NAU-YH	861	36.9768	24.0567	16.5474	-0.620182	-1.16001	-0.539832	Down	Down	Down	leucine-rich repeat family protein [Arabidopsis lyrata subsp. lyrata]
CL3026.Contig1_NAU-YH	1861	11.7925	5.64334	4.33343	-1.06325	-1.44429	-0.38104	Down	Down	Down	leucine-rich repeat family protein [Arabidopsis lyrata subsp. lyrata]
CL5102.Contig1_NAU-YH	1230	21.3604	9.9615	9.61623	-1.1005	-1.15139	-0.050892	Down	Down	Down	leucine-rich repeat family protein [Arabidopsis lyrata subsp. lyrata]
Unigene21201_NAU-YH	892	43.3152	18.6419	18.3832	-1.21632	-1.23648	-0.020159	Down	Down	Down	leucine-rich repeat family protein [Arabidopsis lyrata subsp. lyrata]
CL10861.Contig2_NAU-YH	685	8.12226	2.98118	0.392434	-1.446	-4.37136	-2.92536	Down	Down	Down	leucine-rich repeat family protein [Arabidopsis lyrata subsp. lyrata]
gi|161515558|gb|EY895696.1|EY895696	701	5.73218	2.08081	0.01	-1.46194	-9.16294	-7.701	Down	Down	Down	leucine-rich repeat family protein [Arabidopsis lyrata subsp. lyrata]
gi|161522264|gb|EY900054.1|EY900054	769	7.23504	1.89681	0.349567	-1.93142	-4.37136	-2.43993	Down	Down	Down	leucine-rich repeat family protein [Arabidopsis lyrata subsp. lyrata]
gi|167446173|gb|FD952697.1|FD952697	820	5.65421	1.0673	0.327826	-2.40536	-4.10832	-1.70297	Down	Down	Down	leucine-rich repeat family protein [Arabidopsis lyrata subsp. lyrata]
gi|332772122|gb|FY431546.1|FY431546	848	8.38353	1.37608	1.26801	-2.60699	-2.725	-0.118006	Down	Down	Down	leucine-rich repeat family protein [Arabidopsis lyrata subsp. lyrata]
gi|158928473|gb|EX901463.1|EX901463	812	44.1567	5.02982	1.65528	-3.13405	-4.73749	-1.60343	Down	Down	Down	leucine-rich repeat family protein [Arabidopsis lyrata subsp. lyrata]
gi|166148314|gb|FD579263.1|FD579263	805	4.99163	0.362397	0.01	-3.78387	-8.96337	-5.1795	Down	Down	Down	leucine-rich repeat family protein [Arabidopsis lyrata subsp. lyrata]
CL11741.Contig1_NAU-YH	903	0.6846	6.13827	12.5031	3.1645	4.19088	1.02638	Up	Up	Up	leucine-rich repeat family protein [Arabidopsis lyrata subsp. lyrata]
CL10074.Contig2_NAU-YH	386	0.80077	3.0231	26.4639	1.91657	5.04649	3.12992	Up	Up	Up	leucine-rich repeat family protein [Arabidopsis lyrata subsp. lyrata]
Unigene18552_NAU-YH	879	8.79116	28.8743	39.7568	1.71566	2.17708	0.461418	Up	Up	Up	leucine-rich repeat family protein [Arabidopsis lyrata subsp. lyrata]
CL841.Contig3_NAU-YH	1650	2.9973	9.54751	20.6908	1.67146	2.78725	1.11579	Up	Up	Up	leucine-rich repeat family protein [Arabidopsis lyrata subsp. lyrata]
Unigene28206_NAU-YH	613	6.05084	18.5603	31.1354	1.61701	2.36335	0.746339	Up	Up	Up	leucine-rich repeat family protein [Arabidopsis lyrata subsp. lyrata]
Unigene19684_NAU-YH	832	6.31568	62.4133	16.1549	3.30484	1.35496	-1.94988	Up	Up	Down	leucine-rich repeat family protein [Arabidopsis lyrata subsp. lyrata]
Unigene19029_NAU-YH	614	2.01366	12.8285	2.62688	2.67146	0.383529	-2.28793	Up	Up	Down	leucine-rich repeat family protein [Arabidopsis lyrata subsp. lyrata]
CL2437.Contig1_NAU-YH	221	4.19589	19.8007	0.01	2.2385	-8.71283	-10.9513	Up	Down	Down	leucine-rich repeat family protein [Arabidopsis lyrata subsp. lyrata]
Unigene28320_NAU-YH	673	52.8175	74.9914	12.3824	0.50571	-2.09273	-2.59844	Up	Down	Down	leucine-rich repeat family protein [Arabidopsis lyrata subsp. lyrata]
Unigene24018_NAU-YH	818	11.3361	12.4823	2.95765	0.138964	-1.9384	-2.07736	Up	Down	Down	leucine-rich repeat family protein [Arabidopsis lyrata subsp. lyrata]
CL12326.Contig1_NAU-YH	295	2.09557	0.01	12.7574	-7.7112	2.60592	10.3171	Down	Up	Up	leucine-rich repeat family protein [Arabidopsis lyrata subsp. lyrata]
CL189.Contig1_NAU-YH	669	40.1965	9.5935	11.6528	-2.06694	-1.7864	0.280544	Down	Down	Up	leucine-rich repeat family protein [Arabidopsis lyrata subsp. lyrata]
gi|332778425|gb|FY442832.1|FY442832	720	31.7683	2.43108	2.6135	-3.70792	-3.60353	0.104387	Down	Down	Up	leucine-rich repeat family protein [Arabidopsis lyrata subsp. lyrata]
gi|158920919|gb|EX894010.1|EX894010	810	14.1192	2.52112	0.01	-2.48553	-10.4634	-7.97792	Down	Down	Down	leucine-rich repeat family protein [Arabidopsis lyrata subsp. lyrata]
gi|158929215|gb|EX901807.1|EX901807	864	15.3833	2.36355	1.55566	-2.70234	-3.30577	-0.603433	Down	Down	Down	leucine-rich repeat family protein [Arabidopsis lyrata subsp. lyrata]
CL7441.Contig1_NAU-YH	1526	89.9339	63.4693	7.22248	-0.502805	-3.6383	-3.13549	Down	Down	Down	leucine-rich repeat extensin-like protein 6 [Arabidopsis thaliana]
Unigene24458_NAU-YH	382	15.3739	67.9684	100.631	2.14438	2.71051	0.566132	Up	Up	Up	leucine-rich repeat extensin-like protein 5 [Arabidopsis thaliana]
Unigene24459_NAU-YH	795	8.16483	26.7877	30.094	1.71408	1.88198	0.167903	Up	Up	Up	leucine-rich repeat extensin-like protein 5 [Arabidopsis thaliana]
gi|332769036|gb|FY432272.1|FY432272	774	35.9415	93.4741	80.5757	1.37891	1.16469	-0.214221	Up	Up	Down	leucine-rich repeat extensin-like protein 5 [Arabidopsis thaliana]
gi|158663679|gb|EX773570.1|EX773570	785	72.4508	281.696	122.594	1.95906	0.75882	-1.20024	Up	Up	Down	leucine-rich repeat extensin-like protein 4 [Arabidopsis thaliana]
CL9610.Contig1_NAU-YH	883	0.01	23.4573	0.01	11.1958	0	-11.1958	Up	unchanged	Down	leucine-rich repeat extensin-like protein 3 [Arabidopsis thaliana]
CL13108.Contig1_NAU-YH	606	15.3018	1.44421	1.77437	-3.40536	-3.10832	0.297032	Down	Down	Up	Leucine-rich repeat (LRR) family protein [Arabidopsis thaliana]
gi|156174855|gb|EW735001.1|EW735001	768	0.80494	8.35684	8.05052	3.376	3.32213	-0.053875	Up	Up	Down	RAN GTPase-activating protein 2 [Arabidopsis thaliana]
CL4827.Contig3_NAU-YH	1904	17.5328	35.2404	31.7667	1.00717	0.85746	-0.149715	Up	Up	Down	RAN GTPase-activating protein 2 [Arabidopsis thaliana]
Unigene13541_NAU-YH	318	5.83202	29.3564	17.7521	2.33161	1.60592	-0.725688	Up	Up	Down	RAN GTPase-activating protein 1 [Arabidopsis thaliana]
gi|166121101|gb|FD555242.1|FD555242	719	16.766	14.201	31.0318	-0.239547	0.888203	1.12775	Down	Up	Up	syntaxin-51 [Arabidopsis thaliana]
CL7539.Contig1_NAU-YH	1455	8.49751	19.0476	19.7687	1.1645	1.2181	0.053606	Up	Up	Up	syntaxin-32 [Arabidopsis thaliana]
gi|161577890|gb|EY949654.1|EY949654	581	4.78808	0.01	8.32825	-8.9033	0.798566	9.70187	Down	Up	Up	syntaxin-22 [Arabidopsis thaliana]	SNA
CL5108.Contig1_NAU-YH	1400	22.2991	45.2181	27.6498	1.01991	0.31028	-0.709632	Up	Up	Down	syntaxin-132 [Arabidopsis thaliana]
gi|158928009|gb|EX900815.1|EX900815	724	10.2463	22.1618	7.79719	1.11297	-0.394079	-1.50705	Up	Down	Down	syntaxin-132 [Arabidopsis thaliana]
Unigene27820_NAU-YH	599	3.09613	15.5849	11.2194	2.33161	1.85746	-0.47415	Up	Up	Down	protein SHORT-ROOT [Arabidopsis thaliana]
gi|167438307|gb|FD947057.1|FD947057	638	0.484478	9.14513	0.01	4.2385	-5.59836	-9.83686	Up	Down	Down	proline-rich family protein [Arabidopsis thaliana]
Unigene8482_NAU-YH	598	38.7664	115.131	2.24764	1.5704	-4.10832	-5.67872	Up	Down	Down	proline-rich family protein [Arabidopsis thaliana]
gi|158917409|gb|EX890297.1|EX890297	873	1.77032	6.34921	12.009	1.84257	2.76204	0.919469	Up	Up	Up	proline-rich family protein [Arabidopsis lyrata subsp. lyrata]
metabolism
1. Cell wall metabolism
Cell wall degradation
Unigene30383_NAU-YH	942	52.1724	71.5388	144.967	0.455438	1.47437	1.01893	Up	Up	Up	endoglucanase 8 [Arabidopsis thaliana]
CL6761.Contig2_NAU-YH	1150	0.01	3.55149	0.01	8.47228	0	-8.47228	Up	unchanged	Down	endoglucanase 15 [Arabidopsis thaliana]
Unigene30376_NAU-YH	879	388.921	171.586	272.487	-1.18054	-0.513288	0.667255	Down	Down	Up	endoglucanase 8 [Arabidopsis thaliana]
CL5131.Contig2_NAU-YH	2542	38.1811	6.08248	8.03702	-2.65013	-2.24813	0.402001	Down	Down	Up	endoglucanase 6 [Arabidopsis thaliana]
CL4347.Contig3_NAU-YH	983	0.314443	2.07742	7.65705	2.72393	4.60592	1.88199	Up	Up	Up	endochitinase [Brassica rapa subsp. chinensis]
gi|158920848|gb|EX893939.1|EX893939	832	8.91626	12.2723	21.6475	0.460892	1.27969	0.8188	Up	Up	Up	endochitinase [Brassica rapa subsp. chinensis]
CL4347.Contig4_NAU-YH	1049	3.53591	52.0052	18.4508	3.8785	2.38353	-1.49497	Up	Up	Down	endochitinase [Brassica rapa subsp. chinensis]
gi|154261867|gb|EV572838.1|EV572838	794	1.16787	8.08319	0.01	2.79104	-6.86774	-9.65878	Up	Down	Down	endochitinase [Brassica rapa subsp. chinensis]
CL2865.Contig2_NAU-YH	2016	3.67973	521.38	11.2007	7.14659	1.60592	-5.54067	Up	Up	Down	Pectin lyase-like protein [Arabidopsis thaliana]
CL12126.Contig3_NAU-YH	1375	2.92237	12.73	7.42913	2.12302	1.34605	-0.776969	Up	Up	Down	Pectin lyase-like protein [Arabidopsis thaliana]
gi|158940130|gb|EX902462.1|EX902462	725	11.0849	0.01	1.48313	-10.1144	-2.90187	7.2125	Down	Down	Up	Pectin lyase-like protein [Arabidopsis thaliana]
Unigene30525_NAU-YH	1752	83.6256	53.1174	39.4327	-0.654759	-1.08455	-0.429794	Down	Down	Down	Pectin lyase-like protein [Arabidopsis thaliana]
gi|167445967|gb|FD951996.1|FD951996	822	9.02473	2.83922	0.327028	-1.66839	-4.7864	-3.11801	Down	Down	Down	pectin lyase-like protein [Arabidopsis thaliana]
gi|158944090|gb|EX906736.1|EX906736	277	33.4762	3.15953	1.94092	-3.40536	-4.10832	-0.702968	Down	Down	Down	Pectin lyase-like protein [Arabidopsis thaliana]
gi|167486148|gb|FD973008.1|FD973008	580	17.5866	49.7952	59.3252	1.50153	1.75417	0.252638	Up	Up	Up	glycoside hydrolase family 28 protein / polygalacturonase (pectinase) family protein [Arabidopsis thaliana]
gi|158943644|gb|EX905810.1|EX905810	791	8.98765	21.7599	38.4025	1.27565	2.09518	0.81953	Up	Up	Up	glycoside hydrolase family 28 protein / polygalacturonase (pectinase) family protein [Arabidopsis thaliana]
gi|332786790|gb|FY441928.1|FY441928	846	17.9028	43.4491	34.3171	1.27914	0.938744	-0.340398	Up	Up	Down	glycosyl hydrolase [Arabidopsis arenosa]
CL10711.Contig2_NAU-YH	603	17.941	52.7339	41.0136	1.55547	1.19284	-0.362628	Up	Up	Down	glycoside hydrolase family 28 protein / polygalacturonase (pectinase) family protein [Arabidopsis thaliana]
gi|167442368|gb|FD944590.1|FD944590	563	32.3921	41.4536	19.5764	0.355857	-0.726525	-1.08238	Up	Down	Down	glycosyl hydrolase [Arabidopsis arenosa]
gi|167498899|gb|FD981749.1|FD981749	710	27.4269	28.7621	10.9799	0.068575	-1.32073	-1.38931	Up	Down	Down	glycoside hydrolase family 28 protein / polygalacturonase (pectinase) family protein [Arabidopsis thaliana]
gi|154170670|gb|EV541944.1|EV541944	587	6.31885	11.9276	1.8318	0.916572	-1.7864	-2.70297	Up	Down	Down	glycoside hydrolase family 28 protein / polygalacturonase (pectinase) family protein [Arabidopsis thaliana]
CL6106.Contig2_NAU-YH	1201	63.5695	119.51	131.163	0.910719	1.04496	0.134237	Up	Up	Up	polygalacturonase-like protein [Arabidopsis thaliana]
CL6106.Contig1_NAU-YH	427	47.0522	79.2521	35.8843	0.752185	-0.390912	-1.1431	Up	Down	Down	polygalacturonase-like protein [Arabidopsis thaliana]
Unigene20536_NAU-YH	849	1.82036	10.3085	6.64919	2.50153	1.86895	-0.632579	Up	Up	Down	phospholipase C [Arabidopsis thaliana]
gi|154257510|gb|EV568533.1|EV568533	791	24.6183	7.00741	16.9922	-1.81278	-0.534858	1.27792	Down	Down	Up	phospholipase C [Arabidopsis thaliana]
Unigene23516_NAU-YH	1762	224.367	73.3463	152.564	-1.61307	-0.55645	1.05662	Down	Down	Up	phospholipase C [Arabidopsis thaliana]
Unigene22864_NAU-YH	691	0.894637	16.4652	10.1147	4.20197	3.49901	-0.702968	Up	Up	Down	phospholipase D [Brassica napus]
Unigene20276_NAU-YH	504	2.45315	15.6284	6.40041	2.67146	1.38353	-1.28793	Up	Up	Down	phospholipase D [Brassica napus]
CL2022.Contig3_NAU-YH	403	5.36893	9.41063	22.0123	0.809657	2.0356	1.22595	Up	Up	Up	phospholipase D [Brassica napus]
CL10104.Contig2_NAU-YH	1035	19.1132	72.721	80.5153	1.9278	2.07469	0.146891	Up	Up	Up	cellulase [Brassica napus]
CL10104.Contig1_NAU-YH	1050	38.2692	62.7913	107.527	0.714383	1.49044	0.776061	Up	Up	Up	cellulase [Brassica napus]
gi|166100338|gb|FD532374.1|FD532374	466	6.63298	32.5535	9.80664	2.29508	0.564101	-1.73098	Up	Up	Down	cellulase [Brassica napus]
gi|161568139|gb|EY939942.1|EY939942	713	22.1093	74.4667	36.5712	1.75194	0.726054	-1.02589	Up	Up	Down	cellulase [Brassica napus]
CL10599.Contig3_NAU-YH	1268	255.712	302.773	94.9765	0.243717	-1.42888	-1.6726	Up	Down	Down	cellulase [Brassica napus]
gi|161553144|gb|EY924997.1|EY924997	757	2.04159	10.7905	0.355109	2.402	-2.52336	-4.92536	Up	Down	Down	cellulase [Brassica napus]
gi|166131359|gb|FD562616.1|FD562616	803	0.384928	0.01	35.1505	-5.26652	6.51281	11.7793	Down	Up	Up	cellulase [Brassica napus]
CL10599.Contig2_NAU-YH	1267	298.119	192.951	112.025	-0.62765	-1.41207	-0.784418	Down	Down	Down	cellulase [Brassica napus]
CL3236.Contig2_NAU-YH	1473	114.574	558.307	353.678	2.28478	1.62616	-0.658621	Up	Up	Down	xyloglucan endotransglycosylase-related protein, partial [Arabidopsis thaliana]
gi|161530003|gb|EY902026.1|EY902026	544	47.16	57.9169	26.1899	0.29642	-0.848553	-1.14497	Up	Down	Down	xyloglucan endotransglycosylase/hydrolase [Brassica rapa subsp. campestris]
CL5137.Contig1_NAU-YH	1210	62.0749	23.3866	5.10975	-1.40833	-3.60269	-2.19436	Down	Down	Down	xyloglucan endotransglycosylase/hydrolase [Brassica rapa subsp. campestris]
gi|167451710|gb|FD955445.1|FD955445	389	34.9621	17.2488	10.3657	-1.0193	-1.75398	-0.734677	Down	Down	Down	xyloglucan endotransglucosylase/hydrolase protein 22 [Arabidopsis thaliana]
CL10426.Contig2_NAU-YH	852	216.223	85.9438	30.2893	-1.33105	-2.83564	-1.50459	Down	Down	Down	xyloglucan endotransglucosylase/hydrolase protein 22 [Arabidopsis thaliana]
Unigene11044_NAU-YH	1335	0.463067	7.86687	6.2422	4.0865	3.75276	-0.333735	Up	Up	Down	pectinesterase 40 [Arabidopsis thaliana]
gi|154164176|gb|EV535450.1|EV535450	839	0.01	43.1162	3.52442	12.074	8.46124	-3.61277	Up	Up	Down	pectinesterase [Arabidopsis thaliana]
gi|154168855|gb|EV540129.1|EV540129	743	0.01	14.9202	0.7236	10.5431	6.17712	-4.36593	Up	Up	Down	pectinesterase [Arabidopsis thaliana]
gi|161578024|gb|EY949337.1|EY949337	793	8.96498	20.6013	2.03393	1.20036	-2.14003	-3.3404	Up	Down	Down	pectinesterase 41 [Arabidopsis thaliana]
gi|166114133|gb|FD545013.1|FD545013	686	11.2645	15.3094	0.391862	0.442641	-4.84529	-5.28793	Up	Down	Down	pectinesterase [Arabidopsis thaliana]
CL5951.Contig4_NAU-YH	1103	68.9373	81.4621	21.6906	0.240844	-1.66822	-1.90906	Up	Down	Down	pectinesterase [Arabidopsis thaliana]
gi|158942135|gb|EX904584.1|EX904584	695	1.77898	44.494	0.01	4.64449	-7.4749	-12.1194	Up	Down	Down	pectinesterase [Arabidopsis thaliana]
CL1011.Contig4_NAU-YH	1009	12.2536	23.7084	3.99629	0.952196	-1.61647	-2.56867	Up	Down	Down	pectinesterase/pectinesterase inhibitor 51
CL2792.Contig3_NAU-YH	1347	184.265	4.33155	19.9567	-5.41076	-3.20683	2.20392	Down	Down	Up	pectinesterase 35 [Arabidopsis thaliana]
gi|161553657|gb|EY925631.1|EY925631	631	24.4926	0.01	6.81629	-11.2581	-1.84529	9.41284	Down	Down	Up	pectinesterase 35 [Arabidopsis thaliana]
gi|158638763|gb|EX748654.1|EX748654	715	27.2351	1.63205	2.25581	-4.06071	-3.59375	0.466957	Down	Down	Up	pectinesterase 35 [Arabidopsis thaliana]
CL363.Contig4_NAU-YH	1911	99.6357	5.95366	10.1281	-4.06481	-3.29829	0.766517	Down	Down	Up	pectinesterase 3 [Arabidopsis thaliana]
CL1717.Contig2_NAU-YH	2029	941.611	305.245	352.417	-1.62516	-1.41785	0.207316	Down	Down	Up	pectinesterase/pectinesterase inhibitor 61
gi|158642635|gb|EX752526.1|EX752526	676	10.9739	0.863105	0.397659	-3.66839	-4.7864	-1.11801	Down	Down	Down	pectinesterase 35 [Arabidopsis thaliana]
gi|166147883|gb|FD578247.1|FD578247	801	55.568	8.37675	7.38325	-2.72979	-2.91193	-0.182136	Down	Down	Down	pectinesterase 3 [Arabidopsis thaliana]
gi|167502311|gb|FD985099.1|FD985099	583	28.0997	21.0165	0.922186	-0.419031	-4.92935	-4.51032	Down	Down	Down	pectinesterase [Arabidopsis thaliana]
gi|158918516|gb|EX891112.1|EX891112	470	36.8286	26.6902	5.71952	-0.464518	-2.68686	-2.22234	Down	Down	Down	pectinesterase [Arabidopsis thaliana]
gi|166124288|gb|FD558331.1|FD558331	366	170.595	26.3035	0.01	-2.69725	-14.0583	-11.361	Down	Down	Down	pectinesterase/pectinesterase inhibitor 61
gi|161526350|gb|EY900169.1|EY900169	702	21.1348	16.2072	4.59517	-0.382988	-2.20143	-1.81845	Down	Down	Down	pectinesterase/pectinesterase inhibitor 51
gi|158919749|gb|EX892457.1|EX892457	780	10.6995	9.35031	2.41246	-0.194459	-2.14897	-1.95451	Down	Down	Down	pectinesterase/pectinesterase inhibitor 51
Cell wall synthesis
CL156.Contig1_NAU-YH	222	29.2389	88.0445	96.8711	1.59034	1.72818	0.137833	Up	Up	Up	cellulose synthase [Arabidopsis thaliana]
gi|158661643|gb|EX771534.1|EX771534	503	7.37408	7.53973	0.01	0.032049	-9.52632	-9.55837	Up	Down	Down	cellulose synthase [Arabidopsis thaliana]
gi|154098807|gb|EV531780.1|EV531780	733	14.7591	15.1238	0.01	0.035216	-10.5274	-10.5626	Up	Down	Down	cellulose synthase [Arabidopsis thaliana]
CL12747.Contig1_NAU-YH	1629	0.379493	71.0968	2.64032	7.54957	2.79857	-4.751	Up	Up	Down	UDP-glucosyltransferase 75B1 [Arabidopsis thaliana]
CL12525.Contig1_NAU-YH	1165	9.81682	19.2817	8.76829	0.973905	-0.16296	-1.13687	Up	Down	Down	UDP-glucosyl transferase 73B1 [Arabidopsis lyrata subsp. lyrata]
Unigene33943_NAU-YH	363	0.851507	10.4476	0.01	3.61701	-6.41195	-10.029	Up	Down	Down	UDP-glucosyl transferase 71B1 [Arabidopsis thaliana]
CL911.Contig7_NAU-YH	1266	133.063	21.4304	39.9192	-2.63438	-1.73696	0.897424	Down	Down	Up	UDP-glucosyltransferase 72B3 [Arabidopsis thaliana]
gi|158946132|gb|EX908779.1|EX908779	869	103.507	0.335707	0.618682	-8.2683	-7.38631	0.881994	Down	Down	Up	UDP-glucosyl transferase 74c1 [Brassica rapa subsp. pekinensis]
gi|166143245|gb|FD575461.1|FD575461	761	7.3111	0.01	0.01	-9.51394	-9.51394	0	Down	Down	unchanged	UDP-glucosyl transferase 85A5 [Arabidopsis thaliana]
gi|161534558|gb|EY906581.1|EY906581	736	15.5388	0.01	0.01	-10.6017	-10.6017	0	Down	Down	unchanged	UDP-glucosyl transferase 74c1-like protein [Arabidopsis thaliana]
Unigene3507_NAU-YH	207	56.7425	0.01	0.01	-12.4702	-12.4702	0	Down	Down	unchanged	UDP-glucosyl transferase 74c1-like protein [Arabidopsis thaliana]
gi|158943133|gb|EX904985.1|EX904985	761	25.995	0.01	0.01	-11.344	-11.344	0	Down	Down	unchanged	UDP-glucosyl transferase 74c1-like protein [Arabidopsis thaliana]
gi|154180450|gb|EV549790.1|EV549790	818	10.9582	0.01	0.01	-10.0978	-10.0978	0	Down	Down	unchanged	UDP-glucosyl transferase 74c1 [Brassica rapa subsp. pekinensis]
gi|166128954|gb|FD564884.1|FD564884	670	5.99741	0.01	0.01	-9.22819	-9.22819	0	Down	Down	unchanged	UDP-glucosyl transferase 73B5 [Arabidopsis lyrata subsp. lyrata]
gi|161572883|gb|EY943698.1|EY943698	789	20.3714	1.10924	0.340706	-4.1989	-5.90187	-1.70297	Down	Down	Down	UDP-glycosyltransferase 74 F1 [Arabidopsis thaliana]
CL5504.Contig1_NAU-YH	322	19.1986	6.34195	0.834836	-1.598	-4.52336	-2.92536	Down	Down	Down	UDP-glucosyltransferase 73B2 [Arabidopsis thaliana]
CL572.Contig5_NAU-YH	1673	54.5031	42.8963	2.08884	-0.345485	-4.70556	-4.36008	Down	Down	Down	UDP-glucosyltransferase [Isatis tinctoria]
CL572.Contig3_NAU-YH	278	22.2372	11.5433	0.01	-0.945925	-11.1188	-10.1728	Down	Down	Down	UDP-glucosyltransferase [Isatis tinctoria]
CL572.Contig4_NAU-YH	785	14.1752	5.94608	0.684885	-1.25335	-4.37136	-3.11801	Down	Down	Down	UDP-glucosyltransferase [Isatis tinctoria]
Unigene17176_NAU-YH	701	25.5744	7.90708	4.60172	-1.69348	-2.47445	-0.780971	Down	Down	Down	UDP-glucosyl transferase 89B1 [Arabidopsis thaliana]
CL10358.Contig1_NAU-YH	781	36.0151	13.4472	4.81875	-1.4213	-2.90187	-1.48058	Down	Down	Down	UDP-glucosyl transferase 73B5 [Arabidopsis lyrata subsp. lyrata]
gi|161537404|gb|EY909427.1|EY909427	543	15.9387	6.98432	2.4753	-1.19034	-2.68686	-1.49652	Down	Down	Down	UDP-glucosyl transferase 73B1 [Arabidopsis lyrata subsp. lyrata]
CL13059.Contig1_NAU-YH	274	20.3056	4.25883	0.981085	-2.25335	-4.37136	-2.11801	Down	Down	Down	UDP-glucosyl transferase 73B1 [Arabidopsis lyrata subsp. lyrata]
CL1725.Contig1_NAU-YH	816	18.561	7.50775	3.9532	-1.30582	-2.23118	-0.925361	Down	Down	Down	UDP-glucosyl transferase 72E1 [Arabidopsis lyrata subsp. lyrata]
CL5945.Contig2_NAU-YH	901	46.6562	73.1752	8.95063	0.649288	-2.38201	-3.03129	Up	Down	Down	caffeoyl-CoA O-methyltransferase [Arabidopsis thaliana]
CL1872.Contig1_NAU-YH	968	144.33	207.345	17.4953	0.522658	-3.04433	-3.56699	Up	Down	Down	caffeoyl-CoA 3-O-methyltransferase [Brassica rapa subsp. pekinensis]
gi|156169475|gb|EW729621.1|EW729621	904	23.5926	1.61355	1.78419	-3.87002	-3.725	0.145029	Down	Down	Up	caffeoyl-CoA O-methyltransferase [Arabidopsis thaliana]
2. Starch and sucrose metabolism
Unigene17497_NAU-YH	828	2.98644	3.87563	12.6617	0.376003	2.08397	1.70796	Up	Up	Up	starch synthase 4 [Arabidopsis thaliana]
CL2179.Contig3_NAU-YH	718	2.15249	6.90725	13.4783	1.68211	2.64656	0.964456	Up	Up	Up	starch synthase 3 [Arabidopsis thaliana]
Unigene29292_NAU-YH	648	0.954003	2.251	14.9343	1.2385	3.96849	2.72999	Up	Up	Up	starch synthase 3 [Arabidopsis thaliana]
Unigene650_NAU-YH	755	6.5504	8.11433	20.2948	0.308889	1.63146	1.32257	Up	Up	Up	ADP-glucose pyrophosphorylase-like protein [Arabidopsis thaliana]
Unigene1147_NAU-YH	368	3.35975	90.3728	110.303	4.74946	5.03697	0.287509	Up	Up	Up	beta-amylase 3 [Arabidopsis thaliana]
CL1841.Contig1_NAU-YH	1474	2.30669	56.8022	196.598	4.62205	6.41328	1.79123	Up	Up	Up	beta-amylase 3 [Arabidopsis thaliana]
CL2019.Contig1_NAU-YH	1119	9.11546	24.5063	34.5931	1.42677	1.9241	0.49733	Up	Up	Up	beta-amylase [Arabidopsis lyrata subsp. lyrata]
Unigene12745_NAU-YH	1008	4.9063	67.7229	25.6016	3.78694	2.38353	-1.40341	Up	Up	Down	beta-amylase 9 [Arabidopsis lyrata subsp. lyrata]
CL10880.Contig2_NAU-YH	1529	1.01078	35.2976	29.1849	5.12603	4.85168	-0.274348	Up	Up	Down	beta-amylase 2 [Arabidopsis thaliana]
CL2019.Contig3_NAU-YH	1842	12.921	261.48	16.9288	4.33891	0.389761	-3.94915	Up	Up	Down	beta-amylase [Raphanus sativus]
CL2019.Contig2_NAU-YH	513	3.61517	44.3565	7.86015	3.61701	1.12049	-2.49652	Up	Up	Down	beta-amylase [Raphanus sativus]
gi|154098776|gb|EV531749.1|EV531749	883	2.10032	20.8142	10.9597	3.30889	2.38353	-0.925361	Up	Up	Down	beta-amylase [Raphanus sativus]
CL1841.Contig2_NAU-YH	354	6.11209	2.47228	92.6432	-1.30582	3.92195	5.22777	Down	Up	Up	beta-amylase [Arabidopsis thaliana]
CL1841.Contig3_NAU-YH	446	3.46521	1.96231	139.833	-0.820394	5.33462	6.15501	Down	Up	Up	beta-amylase [Arabidopsis thaliana]
Unigene331_NAU-YH	387	6.3896	2.26147	67.378	-1.49847	3.39848	4.89694	Down	Up	Up	beta-amylase [Arabidopsis thaliana]
gi|161546513|gb|EY918136.1|EY918136	529	101.085	24.8163	29.9815	-2.0262	-1.75342	0.272784	Down	Down	Up	beta-amylase [Arabidopsis thaliana]
gi|161517153|gb|EY897096.1|EY897096	745	48.1279	19.1876	16.9589	-1.3267	-1.50483	-0.178127	Down	Down	Down	beta-amylase [Arabidopsis thaliana]
CL6686.Contig2_NAU-YH	2048	73.3502	196.148	296.382	1.41907	2.01458	0.595511	Up	Up	Up	Sucrose synthase 1 [Arabidopsis thaliana]
gi|166102804|gb|FD536105.1|FD536105	682	13.5966	0.427756	0.78832	-4.99032	-4.10832	0.881994	Down	Down	Up	sucrose synthase 1 [Arabidopsis thaliana]
gi|166116520|gb|FD545600.1|FD545600	833	26.7167	11.2069	9.68129	-1.25335	-1.46447	-0.211115	Down	Down	Down	sucrose synthase 3 [Arabidopsis thaliana]
gi|161576731|gb|EY948143.1|EY948143	650	15.6926	6.73222	2.48139	-1.22093	-2.66087	-1.43993	Down	Down	Down	sucrose synthase 1 [Arabidopsis thaliana]
gi|161572468|gb|EY943900.1|EY943900	685	31.5866	12.3506	0.01	-1.35473	-11.6251	-10.2704	Down	Down	Down	sucrose synthase 1 [Arabidopsis thaliana]
CL10532.Contig1_NAU-YH	2109	6.009	17.4291	19.1193	1.5363	1.66983	0.133533	Up	Up	Up	sucrose phosphate synthase 2F [Arabidopsis lyrata subsp. lyrata]
Unigene14135_NAU-YH	430	0.01	10.1766	17.5044	9.99104	10.7735	0.782458	Up	Up	Up	sucrose phosphate synthase 2F [Arabidopsis lyrata subsp. lyrata]
CL6177.Contig1_NAU-YH	2762	36.0352	142.274	216.65	1.98119	2.58789	0.606698	Up	Up	Up	sucrose phosphate synthase 1F [Arabidopsis lyrata subsp. lyrata]
CL13324.Contig2_NAU-YH	904	2.05153	16.1355	50.2546	2.97547	4.61448	1.63902	Up	Up	Up	sucrose phosphate synthase 1F [Arabidopsis lyrata subsp. lyrata]
gi|167440324|gb|FD944496.1|FD944496	889	46.2429	35.1126	17.8405	-0.397244	-1.37407	-0.97683	Down	Down	Down	sucrose phosphate synthase 1F [Arabidopsis lyrata subsp. lyrata]
CL5471.Contig3_NAU-YH	869	5.33539	0.01	0.01	-9.05945	-9.05945	0	Down	Down	unchanged	sucrose-phosphatase 1 [Arabidopsis lyrata subsp. lyrata]
gi|161566119|gb|EY937423.1|EY937423	682	9.97087	0.427756	0.39416	-4.54286	-4.66087	-0.118006	Down	Down	Down	sucrose-phosphatase[Arabidopsis thaliana]
gi|161569179|gb|EY940460.1|EY940460	750	6.59407	2.72281	0.358423	-1.27607	-4.20143	-2.92536	Down	Down	Down	beta-fructofuranosidase [Arabidopsis thaliana]
gi|332785643|gb|FY444575.1|FY444575	853	9.05912	0.684008	0.01	-3.72728	-9.82323	-6.09594	Down	Down	Down	beta-fructofuranosidase [Arabidopsis thaliana]
gi|161564753|gb|EY936214.1|EY936214	717	11.2085	2.44125	0.374919	-2.1989	-4.90187	-2.70297	Down	Down	Down	beta-fructofuranosidase [Arabidopsis thaliana]
gi|156167803|gb|EW727949.1|EW727949	830	14.5238	0.702963	0.323876	-4.36883	-5.48684	-1.11801	Down	Down	Down	beta-fructofuranosidase [Arabidopsis thaliana]
Unigene25061_NAU-YH	1850	7.85274	33.9037	18.018	2.11018	1.19817	-0.912002	Up	Up	Down	beta-fructofuranosidase 5 [Arabidopsis lyrata subsp. lyrata]
gi|166135187|gb|FD567058.1|FD567058	851	16.7079	0.01	4.73826	-10.7063	-1.81811	8.88821	Down	Down	Up	acid invertase [Brassica oleracea]
gi|161563045|gb|EY934184.1|EY934184	822	43.2435	14.1961	12.4271	-1.60699	-1.799	-0.192006	Down	Down	Down	acid invertase [Brassica oleracea]
gi|166098497|gb|FD531565.1|FD531565	829	39.8955	0.351905	0.01	-6.82489	-11.962	-5.13712	Down	Down	Down	acid invertase [Brassica oleracea]
Unigene19993_NAU-YH	857	14.0663	2.72326	8.15548	-2.36883	-0.786396	1.58243	Down	Down	Up	6-phosphofructokinase 2 [Arabidopsis thaliana]
Unigene17182_NAU-YH	1966	13.2066	19.4387	39.9261	0.557677	1.59607	1.0384	Up	Up	Up	6-phosphofructokinase 3 [Arabidopsis thaliana]
Unigene6263_NAU-YH	803	10.778	2.1798	5.69103	-2.30582	-0.921326	1.3845	Down	Down	Up	6-phosphofructokinase 4 [Arabidopsis thaliana]
gi|332795024|gb|FY453088.1|FY453088	846	2.19218	12.0692	3.81301	2.46089	0.798566	-1.66233	Up	Up	Down	6-phosphofructokinase 6 [Arabidopsis thaliana]
CL2398.Contig1_NAU-YH	831	10.0429	28.0847	10.6751	1.48361	0.088073	-1.39554	Up	Up	Down	6-phosphofructokinase 6 [Arabidopsis thaliana]
Unigene23800_NAU-YH	761	8.93579	15.334	30.0256	0.779068	1.74853	0.969457	Up	Up	Up	phosphofructokinase family protein [Arabidopsis lyrata subsp. lyrata]
Unigene23801_NAU-YH	1025	9.3483	26.1845	25.7016	1.48594	1.45908	-0.026858	Up	Up	Down	phosphofructokinase family protein [Arabidopsis lyrata subsp. lyrata]
gi|332780835|gb|FY444411.1|FY444411	866	20.3447	13.1379	5.27701	-0.630916	-1.94686	-1.31594	Down	Down	Down	hexokinase [Arabidopsis thaliana]
CL6449.Contig3_NAU-YH	1988	26.2764	37.8603	68.0156	0.52692	1.3721	0.845182	Up	Up	Up	hexokinase [Brassica oleracea]
3. Storage metabolism
Unigene9362_NAU-YH	801	0.01	222.895	2.34921	14.4441	7.87603	-6.56804	Up	Up	Down	bifunctional inhibitor/lipid-transfer protein/seed storage 2S albumin-like protein [Arabidopsis thaliana]
Unigene22073_NAU-YH	342	0.903792	234.578	13.3623	8.01986	3.88603	-4.13383	Up	Up	Down	bifunctional inhibitor/lipid-transfer protein/seed storage 2S albumin-like protein [Arabidopsis tha
Unigene30382_NAU-YH	648	20.0341	577.607	96.2432	4.84956	2.26423	-2.58533	Up	Up	Down	bifunctional inhibitor/lipid-transfer protein/seed storage 2S albumin superfamily protein [Arabidopsis thaliana]
CL6187.Contig2_NAU-YH	821	57.9792	166.652	17.681	1.52323	-1.71333	-3.23656	Up	Down	Down	bifunctional inhibitorlipid-transfer proteinseed storage 2S albumin-like protein [Arabidopsis thaliana]
gi|158653695|gb|EX763586.1|EX763586	628	32.9769	916.997	13.6977	4.79739	-1.26752	-6.06491	Up	Down	Down	bifunctional inhibitorlipid-transfer proteinseed storage 2S albumin-like prote
gi|167447119|gb|FD952443.1|FD952443	759	16.2897	492.75	9.2085	4.91882	-0.822922	-5.74175	Up	Down	Down	bifunctional inhibitor/lipid-transfer protein/seed storage 2S albumin-like protein [Arabidopsis thaliana]
CL4453.Contig4_NAU-YH	640	50.2283	843.281	40.7426	4.06944	-0.301961	-4.3714	Up	Down	Down	bifunctional inhibitor/lipid-transfer protein/seed storage 2S albumin-like protein [Arabidopsis thaliana]
Unigene31592_NAU-YH	800	2.31823	16.7745	1.68011	2.85517	-0.464468	-3.31964	Up	Down	Down	bifunctional inhibitor/lipid-transfer protein/seed storage 2S albumin-like protein [Arabidopsis thaliana]
gi|161561909|gb|EY933974.1|EY933974	728	11.4638	31.2567	7.01584	1.44709	-0.708394	-2.15548	Up	Down	Down	bifunctional inhibitor/lipid-transfer protein/seed storage 2S albumin-like protein [Arabidopsis thaliana]
gi|166145608|gb|FD576496.1|FD576496	624	20.8046	26.6484	0.861594	0.357144	-4.59375	-4.9509	Up	Down	Down	bifunctional inhibitor/lipid-transfer protein/seed storage 2S albumin-like protein [Arabidopsis thaliana]
Unigene30366_NAU-YH	791	54.3167	655.377	43.84	3.59286	-0.309148	-3.90201	Up	Down	Down	bifunctional inhibitor/lipid-transfer protein/seed storage 2S albumin superfamily protein [Arabidopsis thaliana]
Unigene154_NAU-YH	817	21.1866	22.8527	0.01	0.109217	-11.0489	-11.1582	Up	Down	Down	Bifunctional inhibitor/lipid-transfer protein/seed storage 2S albumin superfamily protein [Arabidopsis thaliana]
gi|166151246|gb|FD582521.1|FD582521	632	186.339	167.56	401.099	-0.15325	1.10603	1.25928	Down	Up	Up	bifunctional inhibitor/lipid-transfer protein/seed storage 2S albumin-like protein [Arabidopsis thaliana]
gi|167428391|gb|FD935998.1|FD935998	774	31.5487	0.753823	1.38924	-5.38721	-4.50521	0.881994	Down	Down	Up	bifunctional inhibitor/lipid-transfer protein/seed storage 2S albumin-like protein [Arabidopsis thaliana]
gi|158918859|gb|EX890495.1|EX890495	593	9.38237	0.01	0.453317	-9.87381	-4.37136	5.50245	Down	Down	Up	bifunctional inhibitor/lipid-transfer protein/seed storage 2S albumin-like protein [Arabidopsis thaliana]
CL9212.Contig1_NAU-YH	828	413.249	368.185	47.7248	-0.16658	-3.1142	-2.94762	Down	Down	Down	bifunctional inhibitorlipid-transfer proteinseed storage 2S albumin-like protein [Arab
gi|161571252|gb|EY942715.1|EY942715	828	146.709	103.585	18.8302	-0.502141	-2.96184	-2.4597	Down	Down	Down	bifunctional inhibitorlipid-transfer proteinseed storage 2S albumin-like protein [Arab
gi|161565751|gb|EY937182.1|EY937182	680	122.73	35.6082	1.9766	-1.7852	-5.95632	-4.17112	Down	Down	Down	bifunctional inhibitor/lipid-transfer protein/seed storage 2S albumin-like protein [Arabidopsis thaliana]
gi|161536767|gb|EY908954.1|EY908954	782	10.6721	2.61139	0.01	-2.03096	-10.0596	-8.02867	Down	Down	Down	bifunctional inhibitor/lipid-transfer protein/seed storage 2S albumin-like protein [Arabidopsis thaliana]
Unigene23691_NAU-YH	907	3.40791	22.515	4.74209	2.72393	0.476638	-2.24729	Up	Up	Down	PATATIN-like protein 6 [Arabidopsis thaliana]
CL5269.Contig2_NAU-YH	2112	6.00046	71.413	18.4557	3.57304	1.62092	-1.95212	Up	Up	Down	PATATIN-like protein 6 [Arabidopsis thaliana]
Unigene6332_NAU-YH	431	49.4842	25.0441	5.61335	-0.982499	-3.14003	-2.15753	Down	Down	Down	PATATIN-like protein 9 [Arabidopsis thaliana]
4. Energy metabolism
gi|167502049|gb|FD983427.1|FD983427	811	7.62261	5.03602	0.331464	-0.598001	-4.52336	-3.92536	Down	Down	Down	nitrite reductase [Brassica rapa subsp. chinensis]
Unigene25045_NAU-YH	1251	40.274	130.824	79.9361	1.6997	0.988997	-0.710704	Up	Up	Down	nitrate transporter 1:2 [Arabidopsis thaliana]
gi|156174581|gb|EW734727.1|EW734727	751	13.5822	36.9032	19.687	1.44203	0.535532	-0.906502	Up	Up	Down	nitrate transporter 1:2 [Arabidopsis thaliana]
Unigene13180_NAU-YH	1452	9.79233	89.2066	28.3258	3.18743	1.53239	-1.65503	Up	Up	Down	nitrate transporter 1.4 [Arabidopsis thaliana]
gi|156159612|gb|EW719758.1|EW719758	784	2.75979	14.14	3.42879	2.35714	0.313139	-2.044	Up	Up	Down	nitrate transporter 1.4 [Arabidopsis thaliana]
Unigene13179_NAU-YH	398	5.43638	73.2989	41.2006	3.75307	2.92195	-0.831125	Up	Up	Down	nitrate transporter [Arabidopsis lyrata subsp. lyrata]
Unigene25044_NAU-YH	886	169.899	282.51	114.687	0.733628	-0.566969	-1.3006	Up	Down	Down	nitrate transporter 1:2 [Arabidopsis thaliana]
Unigene21292_NAU-YH	1991	26.7025	114.582	8.37101	2.10133	-1.6735	-3.77483	Up	Down	Down	nitrate transporter [Arabidopsis lyrata subsp. lyrata]
gi|166102432|gb|FD536453.1|FD536453	598	3.10131	0.975684	24.2745	-1.66839	2.96849	4.63688	Down	Up	Up	nitrate transporter [Brassica rapa subsp. chinensis]
gi|166108996|gb|FD543702.1|FD543702	807	2.68114	1.446	34.9762	-0.890783	3.70546	4.59624	Down	Up	Up	nitrate transporter [Brassica rapa subsp. chinensis]
gi|166119608|gb|FD550317.1|FD550317	613	12.6059	0.01	6.13938	-10.2999	-1.03794	9.26195	Down	Down	Up	nitrate transporter [Arabidopsis lyrata subsp. lyrata]
gi|166127491|gb|FD557871.1|FD557871	653	9.46698	0.01	0.01	-9.88676	-9.88676	0	Down	Down	unchanged	nitrate transporter 1.7 [Arabidopsis thaliana]
gi|166126732|gb|FD558597.1|FD558597	696	33.752	3.35321	3.08985	-3.33136	-3.44936	-0.118006	Down	Down	Down	nitrate transporter 1.7 [Arabidopsis thaliana]
CL4774.Contig2_NAU-YH	1195	86.1333	3.66188	1.57466	-4.55592	-5.77346	-1.21754	Down	Down	Down	nitrate transporter 1.7 [Arabidopsis thaliana]
Unigene12970_NAU-YH	1699	303.275	119.164	354.731	-1.34767	0.226098	1.57377	Down	Up	Up	ATP sulfurylase [Brassica juncea]
Unigene27210_NAU-YH	1786	19.2104	7.67709	5.26798	-1.32326	-1.86657	-0.543312	Down	Down	Down	ATP sulfurylase 3 [Brassica napus]
gi|154256146|gb|EV567195.1|EV567195	466	12.6027	6.26029	0.01	-1.00943	-10.2995	-9.29009	Down	Down	Down	ATP sulfurylase [Brassica juncea]
gi|154098694|gb|EV531667.1|EV531667	636	23.8141	0.917389	0.01	-4.69814	-11.2176	-6.51946	Down	Down	Down	ATP sulfurylase [Brassica juncea]
gi|332795393|gb|FY449298.1|FY449298	854	188.933	1.70802	0.314774	-6.78941	-9.22934	-2.43993	Down	Down	Down	ATP sulfurylase [Brassica juncea]
CL632.Contig1_NAU-YH	1684	178.41	0.692944	0.478891	-8.00824	-8.54128	-0.533043	Down	Down	Down	ATP sulfurylase [Brassica juncea]
Unigene27209_NAU-YH	482	111.583	1.2105	1.11542	-6.52637	-6.64438	-0.118006	Down	Down	Down	ATP sulfurylase [Brassica juncea]
CL9736.Contig1_NAU-YH	937	59.7082	14.9445	56.2307	-1.99831	-0.08657	1.91174	Down	Down	Up	sulfur E2 [Arabidopsis thaliana]
gi|167432826|gb|FD938448.1|FD938448	760	34.5701	6.14168	0.01	-2.49282	-11.7553	-9.26249	Down	Down	Down	sulfur E2 [Arabidopsis thaliana]
Unigene20628_NAU-YH	915	0.675622	0.01	24.6783	-6.07814	5.19088	11.269	Down	Up	Up	sulfotransferase 5b [Brassica rapa subsp. pekinensis]
CL522.Contig2_NAU-YH	1178	174.753	9.65828	10.0407	-4.1774	-4.12138	0.056024	Down	Down	Up	sulfotransferase 5b [Brassica rapa subsp. pekinensis]
Unigene12068_NAU-YH	354	133.593	3.29638	0.01	-5.34082	-13.7056	-8.36474	Down	Down	Down	sulfotransferase 5c [Brassica rapa subsp. pekinensis]
CL522.Contig1_NAU-YH	253	156.381	1.15308	0.01	-7.08343	-13.9328	-6.84935	Down	Down	Down	sulfotransferase 5c [Brassica rapa subsp. pekinensis]
Unigene1545_NAU-YH	313	390.075	2.79613	0.01	-7.12417	-15.2515	-8.12729	Down	Down	Down	sulfotransferase 5c [Brassica rapa subsp. pekinensis]
Unigene32171_NAU-YH	274	170.342	3.19412	0.01	-5.73687	-14.0561	-8.31927	Down	Down	Down	sulfotransferase 5c [Brassica rapa subsp. pekinensis]
gi|158926269|gb|EX898573.1|EX898573	835	16.6579	0.698753	0.321937	-4.57528	-5.69329	-1.11801	Down	Down	Down	sulfotransferase 5b [Brassica rapa subsp. pekinensis]
CL522.Contig3_NAU-YH	1183	239.857	18.9883	4.0902	-3.65899	-5.87386	-2.21487	Down	Down	Down	sulfotransferase [Brassica oleracea var. botrytis]
Unigene23492_NAU-YH	395	0.01	1.47711	13.611	7.20664	10.4106	3.20392	Up	Up	Up	sulfate transporter 3;1 [Arabidopsis thaliana]
CL5437.Contig1_NAU-YH	2054	2.85922	4.54496	80.2264	0.668644	4.81038	4.14174	Up	Up	Up	sulfate transporter 3;1 [Arabidopsis thaliana]
gi|161570660|gb|EY942315.1|EY942315	805	109.048	2.53678	15.6949	-5.42582	-2.79659	2.62923	Down	Down	Up	sulfate transporter [Brassica napus]
CL13875.Contig1_NAU-YH	1114	39.6776	2.61876	18.822	-3.92137	-1.0759	2.84547	Down	Down	Up	sulfate transporter [Brassica napus]
CL10647.Contig1_NAU-YH	474	31.9531	3.69278	1.70138	-3.11318	-4.23118	-1.11801	Down	Down	Down	sulfate transporter [Brassica oleracea var. acephala]
