# Supplementary material for: Transcriptome Profiling of Taproot Reveals Complex Regulatory Networks during Taproot Thickening in Radish (Raphanus sativus L.)
Source: Front Plant Sci. 2016 Aug 22;7:1210. doi: 10.3389/fpls.2016.01210 (PMC4992731; doi:10.3389/fpls.2016.01210)
Supplement: Table S9 — The correlation analysis between DEGs and DEmiRs during radish taproot thickening. [file Table9.XLSX]

## Sheet: Total
Table S9 The correlation analysis between DEGs and DEmiRs during radish taproot thickening.
miRNA family	family members	normalized read count (std)			fold change			Transcript ID	Gene name	RPKM			log2 Ratio			Type			Blast nr
		L1	L2	L3	log2 (L2/L1)	log2 (L3/L1)	log2 (L3/L2)			L1	L2	L3	log2 (L2/L1)	log2 (L3/L1)	log2 (L3/L2)	L1 VS L2	L1 VS L3	L2 VS L3
miR156	miR156a	30069.1	2684.56	950.557	-3.48552	-4.98336	-1.49784	FD581536.1	OEP61	1.91036	4.68787	1.9937	1.29508	0.0616005	-1.23348	down-up	down-up	down-down	tetratricopeptide repeat domain-containing protein OEP61[Arabidopsis thaliana]
								FD535342.1		7.05322	1.95792	11.1857	-1.84896	0.6653	2.51426	down-down	down-up	down-up	loricrin-related protein[Arabidopsis thaliana]
								EX756914.1	SPL3	0.425168	0.01	0.01	-5.40996	-5.40996	0	down-down	down-down	down-unchanged	squamosa promoter-binding-like protein 3[Arabidopsis thaliana]
								EV548910.1	SPL9	0.53477	0.01	0.01	-5.74085	-5.74085	0	down-down	down-down	down-unchanged	squamosa promoter-binding-like protein 9[Arabidopsis thaliana]
								EV528056.1	SPL3	0.01	0.01	0.374919	0	5.22851	5.22851	down-unchanged	down-up	down-up	squamosa promoter-binding-like protein 3[Arabidopsis thaliana]
	miR156a-3p	0.01	7.31965	0.01	9.51563	0	-9.51563	Unigene21158	NEDD1	38.8457	5.62316	12.0211	-2.7883	-1.69218	1.09612	up-down	unchanged-down	down-up	transducin/WD40 domain-containing protein [Arabidopsis thaliana]
	miR157a	42777.6	6994.35	2110.51	-2.61259	-4.34119	-1.7286	EV548910.1	SPL9	0.53477	0.01	0.01	-5.74085	-5.74085	0	down-down	down-down	down-unchanged	squamosa promoter-binding-like protein 9[Arabidopsis thaliana]
miR159	miR159-3p	16.2902	0.01	6.67345	-10.6698	-1.2875	9.38229	Unigene3271	PHD finger	2.41955	0.01	6.8388	-7.91859	1.49901	9.4176	down-down	down-up	up-up	Acyl-CoA N-acyltransferase with RING/FYVE/PHD-type zinc finger domain [Arabidopsis thaliana]
miR159	miR159-3p	16.2902	0.01	6.67345	-10.6698	-1.2875	9.38229	CL6214.Contig1	ERH3	17.9458	30.3358	35.1745	0.757373	0.970882	0.213508	down-up	down-up	up-up	katanin [Arabidopsis thaliana]
miR160	miR160b	65.8149	31.5594	12.1176	-1.06034	-2.44131	-1.38097	FD576484.1	ARF16	2.63863	0.355768	2.29478	-2.89078	-0.201434	2.68935	down-down	down-down	down-up	auxin response factor 16-2 [Brassica rapa subsp. pekinensis]
miR164	miR164a	1631.16	422.949	349.185	-1.94735	-2.22384	-0.27649	FY442454.1	NAC	3.84188	0.988914	1.21499	-1.9579	-1.66087	0.297032	down-down	down-down	down-up	NAC (no apical meristem)-domain containing transcriptional regulator[Arabidopsis thaliana]
miR166	miR166e-3p	15001.5	9781.23	4172.49	-0.617014	-1.84612	-1.22911	EW716066.1	EPSIN2	0.01	4.4988	6.37763	8.81339	9.31688	0.503483	down-up	down-up	down-up	F14B2.11 (EPSIN2)[Arabidopsis thaliana]
miR167	miR167f-5p	424.854	439.126	331.038	0.0476694	-0.359968	-0.407638	FY434046.1	ARF8	27.7179	3.17097	3.28717	-3.12782	-3.0759	0.0519192	up-down	down-down	down-up	auxin response factor 8-1 [Brassica rapa subsp. pekinensis]
miR172	miR172c	27.3485	282.125	182.7	3.3668	2.73994	-0.626855	EW736445.1	SR33	7.143	0.01	0.01	-9.48039	-9.48039	0	up-down	up-down	down-unchanged	SC35-like splicing factor 33 [Arabidopsis thaliana]
								EW732550.1	TOE2	3.67099	2.42531	0.31926	-0.598001	-3.52336	-2.92536	up-down	up-down	down-down	AP2-like ethylene-responsive transcription factor TOE2 [Arabidopsis thaliana]
								EX761783.1	SNZh	30.0156	0.01	1.11082	-11.5515	-4.75602	6.79548	up-down	up-down	up-up	AP2-like ethylene-responsive transcription factor SNZ[Arabidopsis thaliana]
								CL5916.Contig2_	ILR1	0.53477	3.53306	0.465082	2.72393	-0.201434	-2.92536	up-up	up-down	down-down	IAA-amino acid hydrolase ILR1[Arabidopsis lyrata subsp. lyrata]
	miR172e-3p	22.7112	1.21994	1.17078	-4.21852	-4.27786	-0.059342	EY945322.1	gar2	30.3036	14.8725	30.5714	-1.02684	0.0126909	1.03954	down-down	down-up	down-up	nucleolar protein gar2-like protein[Arabidopsis thaliana]
miR319	miR319a-3p	10.7611	25.5658	31.9623	1.24839	1.57055	0.32216	FD584389.1	UBC17	5.73218	0.832324	0.01	-2.78387	-9.16294	-6.37907	up-down	up-down	up-down	putative ubiquitin-conjugating enzyme E2 17[Arabidopsis thaliana]
miR395	miR395a	1.90251	0.01	0.01	-7.57176	-7.57176	0	FY449298.1	APS1	188.933	1.70802	0.314774	-6.78941	-9.22934	-2.43993	down-down	down-down	unchanged-down	ATP sulfurylase [Brassica juncea]
								FY449933.1	APS1	7.8489	3.52756	0.650102	-1.15382	-3.59375	-2.43993	down-down	down-down	unchanged-down	chloroplast ATP sulfurylase 1 precursor [Brassica oleracea]
miR396	miR396a	109.751	32.4611	22.9473	-1.75745	-2.25784	-0.500386	EW733962.1	bHLH74	0.932419	1.76006	0.01	0.916572	-6.54291	-7.45948	down-up	down-down	down-down	hypothetical protein ARALYDRAFT_888270 (bHLH74) [Arabidopsis lyrata subsp. lyrata]
								EY907316.1	bHLH74	1.88762	8.017	0.820816	2.0865	-1.20143	-3.28793	down-up	down-down	down-down	hypothetical protein ARALYDRAFT_888270 (bHLH74) [Arabidopsis lyrata subsp. lyrata]
miR397	miR397a	137.694	9.12305	1.75617	-3.91581	-6.29289	-2.37708	FY452752.1	LAC11	0.01	7.44446	0.857471	9.54002	6.42202	-3.11801	down-up	down-up	down-down	laccase 11 [Arabidopsis thaliana]
								FY438692.1	LAC2	2.45037	1.65192	0.01	-0.568855	-7.93686	-7.368	down-down	down-down	down-down	laccase 2 [Capsella rubella]
								EX889074.1	IRX12	21.2423	3.27326	1.13107	-2.69814	-4.23118	-1.53304	down-down	down-down	down-down	LAC4 [Arabidopsis lyrata subsp. lyrata]
								FD987950.1	LAC11	0.01	0.863105	0.01	6.43146	0	-6.43146	down-up	down-down	down-down	laccase 11 [Arabidopsis thaliana]
								EY920039.1	MATH	2.67451	0.01	0.332283	-8.06313	-3.00879	5.05434	down-down	down-down	down-up	MATH domain-containing protein [Arabidopsis thaliana]
								EV528485.1	LAC17	0.761323	0.359273	0.01	-1.08343	-6.25044	-5.16701	down-down	down-down	down-down	laccase 17 [Arabidopsis thaliana]
miR398	miR398b-5p	0.01	0.01	1647.41	0	17.3298	17.3298	FY443603.1		4.50767	0.60777	0.560036	-2.89078	-3.00879	-0.118006	unchanged-down	up-down	up-down	predicted protein [Micromonas pusilla CCMP1545]
								FY428371.1		0.01	0.973514	0.01	6.60513	0	-6.60513	unchanged-up	up-unchanged	up-down	hypothetical protein MTR_5g051030 [Medicago truncatula]
								FY430466.1		35.3955	13.2304	8.2291	-1.41971	-2.10476	-0.685046	unchanged-down	up-down	up-down	hypothetical protein MTR_5g051010 [Medicago truncatula]
								FY429884.1		2.06754	0.650456	0.01	-1.66839	-7.69177	-6.02338	unchanged-down	up-down	up-down	predicted protein [Micromonas pusilla CCMP1545]
								FY432389.1		0.01	0.666049	0.01	6.05756	0	-6.05756	unchanged-up	up-unchanged	up-down	predicted protein [Micromonas pusilla CCMP1545]
miR408	miR408-5p	712.192	176.308	23.4156	-2.01417	-4.92672	-2.91256	EV552591.1	prfA	0.547074	0.01	0.01	-5.77367	-5.77367	0	down-down	down-down	down-unchanged	Peptide chain release factor 1 [Arabidopsis thaliana]
miR482	miR482c	0.01	0.01	136.045	0	13.7318	13.7318	EX754369.1		1.50047	0.472054	1.30494	-1.66839	-0.201434	1.46696	unchanged-down	up-down	up-up	hypothetical protein ARALYDRAFT_919422 [Arabidopsis lyrata subsp. lyrata]
miR535	miR535b	82.6996	111.704	41.0944	0.433732	-1.00894	-1.44267	FD940565.1	VOZ1	1.15049	1.08584	0.01	-0.0834281	-6.8461	-6.76267	up-down	down-down	down-down	vascular plant one zinc finger protein[Arabidopsis thaliana]
miR824	miR824	219.799	13.0481	16.1568	-4.07428	-3.76597	0.308302	FD940159.1		0.935241	0.441346	0.406683	-1.08343	-1.20143	-0.118006	down-down	down-down	up-down	unnamed protein product [Thellungiella halophila]
								FD937484.1	Ulp1	0.608459	0.574271	0.01	-0.0834281	-5.92709	-5.84366	down-down	down-down	up-down	Ulp1 protease family protein [Arabidopsis lyrata subsp. lyrata]
miR825	miR825-5p	99.5844	0.01	0.01	-13.2817	-13.2817	0	EW716522.1		0.445385	0.42036	0.01	-0.0834281	-5.47698	-5.39355	down-down	down-down	unchanged-down	disease resistance protein [Brassica rapa subsp. pekinensis]
								EV534863.1	WBC11	0.378795	0.01	0.01	-5.24335	-5.24335	0	down-down	down-down	unchanged-unchanged	putative ABC transporter G family member 11 [Eutrema halophilum]
miR845	miR845a-3p	389.301	238.207	98.17	-0.708669	-1.98753	-1.27886	FD964119.1	PP2C	0.484478	0.914513	1.26403	0.916572	1.38353	0.466957	down-up	down-up	down-up	protein phosphatase type 2C [Arabidopsis lyrata subsp. lyrata]
miR858	miR858a	1.30797	1.48515	3.39526	0.183272	1.37619	1.19292	FD957415.1	MYB13	17.7837	25.1767	11.0473	0.501534	-0.686861	-1.1884	up-up	up-down	up-down	myb domain protein 13 [Arabidopsis thaliana]
								FY451891.1	MYB3	8.13413	0.667573	1.53786	-3.60699	-2.40307	1.20392	up-down	up-down	up-up	transcription factor MYB3 [Arabidopsis thaliana]
								FD563198.1	MYB305	0.01	1.14854	4.23334	6.84366	8.72565	1.88199	up-up	up-up	up-up	myb domain protein 305[Arabidopsis thaliana]
								FD972457.1	MYB17	1.62897	1.15308	1.06252	-0.498466	-0.616471	-0.118006	up-down	up-down	up-down	AtMYB17 [Arabidopsis lyrata subsp. lyrata]
								EX889134.1	MYB3	6.27396	5.13191	1.45503	-0.289879	-2.10832	-1.81845	up-down	up-down	up-down	transcription factor MYB3[Arabidopsis thaliana]
								FD978152.1	MYB12	0.792556	0.01	0.01	-6.30844	-6.30844	0	up-down	up-down	up-unchanged	MYB domain protein 12 [Brassica rapa subsp. rapa]
								EY898135.1	MYB12	0.457922	0.01	0.01	-5.51703	-5.51703	0	up-down	up-down	up-unchanged	transcription factor MYB 12[Arabidopsis thaliana]
miR1310	miR1310	81.8078	14.4802	17.3276	-2.49816	-2.23917	0.258988	CL5364.Contig1	G6PD2	67.452	56.1145	17.8405	-0.265488	-1.9187	-1.65322	down-down	down-down	up-down	glucose-6-phosphate dehydrogenase 2 [Arabidopsis lyrata subsp. lyrata]
miR1510	miR1510a-3p	0.01	0.01	111.517	0	13.445	13.445	FD940416.1	PRXCB	1.58511	0.01	0.01	-7.30844	-7.30844	0	unchanged-down	up-down	up-unchanged	peroxidase [Brassica napus]
	miR1510b-3p	84.3643	0.01	0.01	-13.0424	-13.0424	0	EY936484.1	F-box	1.80547	6.81611	1.57019	1.91657	-0.201434	-2.11801	down-up	down-down	unchanged-down	F-box protein [Arabidopsis thaliana]
								FY429192.1	LRR	1.09869	0.01	5.41457	-6.77964	2.30107	9.0807	down-down	down-up	unchanged-up	leucine-rich repeat family protein [Arabidopsis lyrata subsp. lyrata]
								EY898477.1	SYNC1	0.40247	1.13957	3.1502	1.50153	2.96849	1.46696	down-up	down-up	unchanged-up	asparaginyl-tRNA synthetase, cytoplasmic 1 [Arabidopsis thaliana]
miR1520	miR1520g	2142.82	395.527	358.903	-2.43766	-2.57784	-0.140181	FY428371.1		0.01	0.973514	0.01	6.60513	0	-6.60513	down-up	down-unchanged	down-down	hypothetical protein MTR_5g051030 [Medicago truncatula]
								FY430466.1		35.3955	13.2304	8.2291	-1.41971	-2.10476	-0.685046	down-down	down-down	down-down	hypothetical protein MTR_5g051010 [Medicago truncatula]
								FY429884.1		2.06754	0.650456	0.01	-1.66839	-7.69177	-6.02338	down-down	down-down	down-down	predicted protein [Micromonas pusilla CCMP1545]
miR2111	miR2111a-5p	0.594534	4.93281	0.936625	3.05258	0.655713	-2.39687	EY897120.1	F-box	6.04994	1.55728	1.43497	-1.9579	-2.0759	-0.118006	up-down	up-down	down-down	F-box/kelch-repeat protein [Arabidopsis thaliana]
miR2118	miR1869	2834.86	0.01	0.01	-18.1129	-18.1129	0	FY443603.1		4.50767	0.60777	0.560036	-2.89078	-3.00879	-0.118006	down-down	down-down	unchanged-down	predicted protein [Micromonas pusilla CCMP1545]
								FY428371.1		0.01	0.973514	0.01	6.60513	0	-6.60513	down-up	down-unchanged	unchanged-down	hypothetical protein MTR_5g051030 [Medicago truncatula]
								FY430466.1		35.3955	13.2304	8.2291	-1.41971	-2.10476	-0.685046	down-down	down-down	unchanged-down	hypothetical protein MTR_5g051010 [Medicago truncatula]
								FY429884.1		2.06754	0.650456	0.01	-1.66839	-7.69177	-6.02338	down-down	down-down	unchanged-down	predicted protein [Micromonas pusilla CCMP1545]
								FY432389.1		0.01	0.666049	0.01	6.05756	0	-6.05756	down-up	down-unchanged	unchanged-down	predicted protein [Micromonas pusilla CCMP1545]
	miR2118-5p	2684.14	832.743	744.792	-1.68852	-1.84955	-0.161034	FY443603.1		4.50767	0.60777	0.560036	-2.89078	-3.00879	-0.118006	down-down	down-down	down-down	predicted protein [Micromonas pusilla CCMP1545]
								FY428371.1		0.01	0.973514	0.01	6.60513	0	-6.60513	down-up	down-unchanged	down-down	hypothetical protein MTR_5g051030 [Medicago truncatula]
								FY430466.1		35.3955	13.2304	8.2291	-1.41971	-2.10476	-0.685046	down-down	down-down	down-down	hypothetical protein MTR_5g051010 [Medicago truncatula]
								FY429884.1		2.06754	0.650456	0.01	-1.66839	-7.69177	-6.02338	down-down	down-down	down-down	predicted protein [Micromonas pusilla CCMP1545]
								FY432389.1		0.01	0.666049	0.01	6.05756	0	-6.05756	down-up	down-unchanged	down-down	predicted protein [Micromonas pusilla CCMP1545]
undefined	miR3447-3p	4.0428	4.2963	0.01	0.0877399	-8.65921	-8.74695	Unigene14764	EXPA9	1.50595	0.355334	6.22111	-2.08343	2.04649	4.12992	up-down	down-up	down-up	expansin A9 [Arabidopsis thaliana]
undefined	miR4993	0.01	0.01	11.5322	0	10.1715	10.1715	EX767236.1	AnkRP	0.712205	0.01	0.619395	-6.15422	-0.201434	5.95279	unchanged-down	up-down	up-up	ankyrin repeat family protein [Arabidopsis lyrata subsp. lyrata]
								EX775876.1	SYP121	0.838798	0.01	0.364745	-6.39025	-1.20143	5.18882	unchanged-down	up-down	up-up	syntaxin-121 [Arabidopsis thaliana]
undefined	miR5021	4.7563	10.2899	40.6261	1.11332	3.0945	1.98118	FD583344.1	AAA ATPase	0.724729	0.342004	0.01	-1.08343	-6.17937	-5.09594	up-down	up-down	up-down	AAA-type ATPase family protein [Arabidopsis thaliana]
								FY441929.1	MYB43	0.737702	0.01	0.01	-6.20497	-6.20497	0	up-down	up-down	up-unchanged	myb domain protein 43 [Arabidopsis thaliana]
								EX747212.1	ITN1	3.97979	5.00823	8.07606	0.331609	1.02096	0.689349	up-up	up-up	up-up	ankyrin-like protein [Arabidopsis thaliana]
								FD957634.1	CAD1	1.63327	0.01	2.13065	-7.35162	0.383529	7.73515	up-down	up-up	up-up	MAC/Perforin domain-containing protein [Arabidopsis thaliana]
								FD536567.1	STARD	0.949607	0.01	0.82586	-6.56926	-0.201434	6.36782	up-down	up-down	up-up	Lipid-binding START domain-containing protein [Arabidopsis thaliana]
								FD950944.1	V-ATPase	14.4811	4.71292	4.34277	-1.61948	-1.73749	-0.118006	up-down	up-down	up-down	ATPase, V0 complex, subunit E [Arabidopsis thaliana]
								EY901040.1	KRP4	0.466914	0.440679	0.406068	-0.0834281	-0.201434	-0.118006	up-down	up-down	up-down	cyclin-dependent kinase inhibitor 4 [Arabidopsis thaliana]
								EW735768.1	MYB69	0.377408	0.01	0.01	-5.23805	-5.23805	0	up-down	up-down	up-unchanged	AtMYB69 [Arabidopsis lyrata subsp. lyrata]
								FD972429.1	bZIP1	1.10589	0.01	0.01	-6.78907	-6.78907	0	up-down	up-down	up-unchanged	bZIP transcription factor family protein [Arabidopsis lyrata subsp. lyrata]
								EX755388.1	LBSGP	0.895933	1.69119	0.38959	0.916572	-1.20143	-2.11801	up-up	up-down	up-down	lipid-binding serum glycoprotein family protein [Arabidopsis lyrata subsp. lyrata]
								EX890089.1	PFK4	6.72763	6.70237	7.80123	-0.00542561	0.213604	0.219029	up-down	up-up	up-up	6-phosphofructokinase 4 [Arabidopsis thaliana]
								FD561408.1	kinase protein	0.7987	0.01	0.347309	-6.31958	-1.20143	5.11815	up-down	up-down	up-up	kinase family protein [Arabidopsis lyrata subsp. lyrata]
								FD969394.1	zinc finger protein	0.57029	1.61474	0.01	1.50153	-5.83362	-7.33516	up-up	up-down	up-down	zinc finger family protein [Arabidopsis lyrata subsp. lyrata]
								FD972573.1	SQD2	0.819886	0.01	2.13913	-6.35735	1.38353	7.74088	up-down	up-up	up-up	sulfoquinovosyldiacylglycerol 2 [Arabidopsis thaliana]
								FY451081.1	bHLH112	0.53756	0.507356	0.01	-0.0834281	-5.74835	-5.66493	up-down	up-down	up-down	transcription factor bHLH112 [Arabidopsis thaliana]
								FD981849.1	SCRM2	2.50281	0.393697	0.01	-2.66839	-7.9674	-5.29901	up-down	up-down	up-down	uncharacterized basic helix-loop-helix protein [Arabidopsis thaliana]
								FD947562.1	PSPh	0.889488	0.83951	0.386787	-0.0834281	-1.20143	-1.11801	up-down	up-down	up-down	phosphoserine phosphatase [Arabidopsis thaliana]
								FD950192.1	IAA11	8.23736	0.01	3.41139	-9.68604	-1.27182	8.41421	up-down	up-down	up-up	auxin-responsive protein IAA11 [Arabidopsis thaliana]
								EX753406.1	AP2	13.7459	1.75318	4.84647	-2.97095	-1.504	1.46696	up-down	up-down	up-up	AP2 transcription factor [Sisymbrium irio]
								FD934295.1	CESA6	97.7679	141.961	56.9029	0.53806	-0.780858	-1.31892	up-up	up-down	up-down	cellulose synthase 6.1 catalytic subunit [Brassica napus]
								FD947562.1	PSPh	0.889488	0.83951	0.386787	-0.0834281	-1.20143	-1.11801	up-down	up-down	up-down	3-phosphoserine phosphatase [Arabidopsis thaliana]
								EX891931.1	KIF	0.556932	0.525639	0.01	-0.0834281	-5.79943	-5.716	up-down	up-down	up-down	kinesin motor family protein [Eutrema parvulum]
								EX771590.1	CCHC-type	0.01	1.88944	0.348209	7.56182	5.12188	-2.43993	up-up	up-up	up-down	Zinc knuckle (CCHC-type) family protein / Plant mobile domain protein family [Arabidopsis halleri subsp. halleri]
undefined	miR5293	0.01	0.01	11.1224	0	10.1193	10.1193	EX756070.1	AM1_3250	1.81023	0.01	0.01	-7.50003	-7.50003	0	unchanged-down	up-down	up-unchanged	hydrolase, alpha/beta fold family protein [Arabidopsis lyrata subsp. lyrata]
								EY929096.1	BEE3	2.1171	0.01	0.01	-7.72595	-7.72595	0	unchanged-down	up-down	up-unchanged	transcription factor BEE 3 [Arabidopsis thaliana]
		0.01	0.01	11.1224	0	10.1193	10.1193	FD529225.1	GAUT1	6.12478	4.62451	4.97152	-0.405356	-0.30097	0.104387	unchanged-down	up-down	up-up	alpha-1,4-galacturonosyltransferase 1 [Arabidopsis thaliana]
								EX770115.1	BAM4	1.83713	3.03433	4.39374	0.723927	1.258	0.534071	unchanged-up	up-up	up-up	beta-amylase 4 [Arabidopsis thaliana]
miR5774	miR5774a	0.01	0.01	72.2372	0	12.8185	12.8185	FY444386.1	IRX15	67.372	3.84314	0.01	-4.13179	-12.7179	-8.58614	unchanged-down	up-down	up-down	protein IRREGULAR XYLEM 15 [Arabidopsis thaliana]
undefined	miR6034	1.3674	0.01	0.01	-7.09529	-7.09529	0	FD943991.1	CRK36	0.7987	2.63838	0.347309	1.72393	-1.20143	-2.92536	down-up	down-down	unchanged-down	cysteine-rich receptor-like protein kinase 36 [Arabidopsis thaliana]
								EV573352.1	CRK5	0.385408	0.727505	0.01	0.916572	-5.26831	-6.18489	down-up	down-down	unchanged-down	cysteine-rich receptor-like protein kinase 5 [Arabidopsis thaliana]
								FY440347.1	CRK34	1.58106	0.01	0.687512	-7.30475	-1.20143	6.10331	down-down	down-down	unchanged-up	putative cysteine-rich receptor-like protein kinase 35 [Arabidopsis thaliana]
undefined	miR6185	0.01	2.2277	0.01	7.79941	0	-7.79941	FY452928.1	WRKY2	6.24068	16.2842	19.7941	1.3837	1.6653	0.281602	up-up	unchanged-up	down-up	WRKY DNA-binding protein 21 [Arabidopsis thaliana]
undefined	miR6281	0.01	27.5283	0.01	11.4267	0	-11.4267	EX904503.1	CYCD3;1	14.9322	22.1968	3.24659	0.571924	-2.20143	-2.77336	up-up	unchanged-down	down-down	cyclin-D3-1 [Arabidopsis thaliana]
								EW726016.1	TGA6	1.64632	0.77691	1.43178	-1.08343	-0.201434	0.881994	up-down	unchanged-down	down-up	transcription factor TGA6 [Arabidopsis thaliana]
								EY907283.1	HSP40	0.01	0.788458	0.01	6.30096	0	-6.30096	up-up	unchanged-unchanged	down-down	HSP40/DnaJ peptide-binding protein [Arabidopsis thaliana]
undefined	miR6474	41.7363	150.159	18.0886	1.84712	-1.20622	-3.05334	EY941402.1	LRR-RLK	6.60207	0.566465	0.01	-3.54286	-9.36678	-5.82392	up-down	down-down	down-down	leucine-rich repeat protein kinase-like protein [Arabidopsis thaliana]
								EW715811.1	ABCG15	0.415453	0.01	0.01	-5.37661	-5.37661	0	up-down	down-down	down-unchanged	ABC transporter G family member 15 [Arabidopsis thaliana]
miR7504	miR7504a	2.6754	5.99363	313.067	1.16367	6.87057	5.7069	Unigene29144	zinc finger protein	3.60463	15.3094	30.5652	2.0865	3.08397	0.997471	up-up	up-up	up-up	zinc finger family protein [Arabidopsis lyrata subsp. lyrata]
undefined	miR7767-3p	0.01	0.01	4.0977	0	8.67867	8.67867	EX768074.1	HB6h	0.77371	0.01	0.01	-6.27372	-6.27372	0	unchanged-down	up-down	up-unchanged	homeodomain-leucine zipper protein [Brassica napus]
		0.01	0.01	4.0977	0	8.67867	8.67867	FY428177.1	HB6h	98.648	103.559	54.7869	0.0700928	-0.848457	-0.91855	unchanged-up	up-down	up-down	homeodomain-leucine zipper protein [Brassica napus]
miR8005	miR8005a	0.01	59.2998	0.01	12.5338	0	-12.5338	Unigene14764	EXPA9	1.50595	0.355334	6.22111	-2.08343	2.04649	4.12992	up-down	up-up	down-up	expansin A9 [Arabidopsis thaliana]
								Unigene17564	esterase	53.8995	11.6796	4.78323	-2.20628	-3.49422	-1.28793	up-down	unchanged-down	down-down	esterase/lipase/thioesterase family protein [Arabidopsis lyrata subsp. lyrata]
miR8041	miR8041a-3p	1.07016	3.28854	1.58055	1.61962	0.562603	-1.05702	EX893576.1	PIL6	0.689949	0.01	0.01	-6.10842	-6.10842	0	up-down	up-down	up-unchanged	phytochrome-interacting factor 5 [Arabidopsis lyrata subsp. lyrata]

## Sheet: L1 VS L2
Table S10 The correlation analysis between DEGs and miRNAs during radish taproot thickening.
miRNA family	family members	normalized read count (std)		fold change	Transcript ID	Gene name	RPKM		log2 Ratio	Type	Blast nr
		L1	L2	log2 (L2/L1)			L1	L2	log2 (L2/L1)	L1 VS L2
miR156	miR156a	30069.1	2684.56	-3.48552	FD581536.1	OEP61	1.91036	4.68787	1.29508	down-up	tetratricopeptide repeat domain-containing protein OEP61[Arabidopsis thaliana]
	miR156a-3p	0.01	7.31965	9.51563	Unigene21158	NEDD1	38.8457	5.62316	-2.7883	up-down	transducin/WD40 domain-containing protein [Arabidopsis thaliana]
miR159	miR159-3p	16.2902	0.01	-10.6698	CL6214.Contig1	ERH3	17.9458	30.3358	0.757373	down-up	katanin [Arabidopsis thaliana]
miR166	miR166e-3p	15001.5	9781.23	-0.617014	EW716066.1	EPSIN2	0.01	4.4988	8.81339	down-up	F14B2.11 (EPSIN2)[Arabidopsis thaliana]
miR167	miR167f-5p	424.854	439.126	0.0476694	FY434046.1	ARF8	27.7179	3.17097	-3.12782	up-down	auxin response factor 8-1 [Brassica rapa subsp. pekinensis]
miR172	miR172c	27.3485	282.125	3.3668	EW736445.1	SR33	7.143	0.01	-9.48039	up-down	SC35-like splicing factor 33 [Arabidopsis thaliana]
	miR172c	27.3485	282.125	3.3668	EW732550.1	TOE2	3.67099	2.42531	-0.598001	up-down	AP2-like ethylene-responsive transcription factor TOE2 [Arabidopsis thaliana]
	miR172c	27.3485	282.125	3.3668	EX761783.1	SNZh	30.0156	0.01	-11.5515	up-down	AP2-like ethylene-responsive transcription factor SNZ[Arabidopsis thaliana]
miR319	miR319a-3p	10.7611	25.5658	1.24839	FD584389.1	UBC17	5.73218	0.832324	-2.78387	up-down	putative ubiquitin-conjugating enzyme E2 17[Arabidopsis thaliana]
miR396	miR396a	109.751	32.4611	-1.75745	EW733962.1	bHLH74	0.932419	1.76006	0.916572	down-up	hypothetical protein ARALYDRAFT_888270 (bHLH74) [Arabidopsis lyrata subsp. lyrata]
	miR396a	109.751	32.4611	-1.75745	EY907316.1	bHLH74	1.88762	8.017	2.0865	down-up	hypothetical protein ARALYDRAFT_888270 (bHLH74) [Arabidopsis lyrata subsp. lyrata]
miR397	miR397a	137.694	9.12305	-3.91581	FY452752.1	LAC11	0.01	7.44446	9.54002	down-up	laccase 11 [Arabidopsis thaliana]
	miR397a	137.694	9.12305	-3.91581	FD987950.1	LAC11	0.01	0.863105	6.43146	down-up	laccase 11 [Arabidopsis thaliana]
miR535	miR535b	82.6996	111.704	0.433732	FD940565.1	VOZ1	1.15049	1.08584	-0.0834281	up-down	vascular plant one zinc finger protein[Arabidopsis thaliana]
miR845	miR845a-3p	389.301	238.207	-0.708669	FD964119.1	PP2C	0.484478	0.914513	0.916572	down-up	protein phosphatase type 2C [Arabidopsis lyrata subsp. lyrata]
miR858	miR858a	1.30797	1.48515	0.183272	FY451891.1	MYB3	8.13413	0.667573	-3.60699	up-down	transcription factor MYB3 [Arabidopsis thaliana]
	miR858a	1.30797	1.48515	0.183272	EX889134.1	MYB3	6.27396	5.13191	-0.289879	up-down	transcription factor MYB3[Arabidopsis thaliana]
miR858	miR858a	1.30797	1.48515	0.183272	FD972457.1	MYB17	1.62897	1.15308	-0.498466	up-down	AtMYB17 [Arabidopsis lyrata subsp. lyrata]
	miR858a	1.30797	1.48515	0.183272	FD978152.1	MYB12	0.792556	0.01	-6.30844	up-down	MYB domain protein 12 [Brassica rapa subsp. rapa]
	miR858a	1.30797	1.48515	0.183272	EY898135.1	MYB12	0.457922	0.01	-5.51703	up-down	transcription factor MYB 12[Arabidopsis thaliana]
miR1510	miR1510b-3p	84.3643	0.01	-13.0424	EY936484.1	F-box	1.80547	6.81611	1.91657	down-up	F-box protein [Arabidopsis thaliana]
	miR1510b-3p	84.3643	0.01	-13.0424	EY898477.1	SYNC1	0.40247	1.13957	1.50153	down-up	asparaginyl-tRNA synthetase, cytoplasmic 1 [Arabidopsis thaliana]
miR1520	miR1520g	2142.82	395.527	-2.43766	FY428371.1	FY428371.1	0.01	0.973514	6.60513	down-up	hypothetical protein MTR_5g051030 [Medicago truncatula]
miR2111	miR2111a-5p	0.594534	4.93281	3.05258	EY897120.1	F-box	6.04994	1.55728	-1.9579	up-down	F-box/kelch-repeat protein [Arabidopsis thaliana]
miR2118	miR1869	2834.86	0.01	-18.1129	FY428371.1	FY428371.1	0.01	0.973514	6.60513	down-up	hypothetical protein MTR_5g051030 [Medicago truncatula]
	miR1869	2834.86	0.01	-18.1129	FY432389.1	FY432389.1	0.01	0.666049	6.05756	down-up	predicted protein [Micromonas pusilla CCMP1545]
	miR2118-5p	2684.14	832.743	-1.68852	FY428371.1	FY428371.1	0.01	0.973514	6.60513	down-up	hypothetical protein MTR_5g051030 [Medicago truncatula]
	miR2118-5p	2684.14	832.743	-1.68852	FY432389.1	FY432389.1	0.01	0.666049	6.05756	down-up	predicted protein [Micromonas pusilla CCMP1545]
undefined	miR3447-3p	4.0428	4.2963	0.0877399	Unigene14764	EXPA9	1.50595	0.355334	-2.08343	up-down	expansin A9 [Arabidopsis thaliana]
undefined	miR5021	4.7563	10.2899	1.11332	FD583344.1	AAA ATPase	0.724729	0.342004	-1.08343	up-down	AAA-type ATPase family protein [Arabidopsis thaliana]
	miR5021	4.7563	10.2899	1.11332	FY441929.1	MYB43	0.737702	0.01	-6.20497	up-down	myb domain protein 43 [Arabidopsis thaliana]
	miR5021	4.7563	10.2899	1.11332	FD957634.1	CAD1	1.63327	0.01	-7.35162	up-down	MAC/Perforin domain-containing protein [Arabidopsis thaliana]
	miR5021	4.7563	10.2899	1.11332	FD536567.1	STARD	0.949607	0.01	-6.56926	up-down	Lipid-binding START domain-containing protein [Arabidopsis thaliana]
	miR5021	4.7563	10.2899	1.11332	FD950944.1	V-ATPase	14.4811	4.71292	-1.61948	up-down	ATPase, V0 complex, subunit E [Arabidopsis thaliana]
	miR5021	4.7563	10.2899	1.11332	EY901040.1	KRP4	0.466914	0.440679	-0.0834281	up-down	cyclin-dependent kinase inhibitor 4 [Arabidopsis thaliana]
	miR5021	4.7563	10.2899	1.11332	EX890089.1	PFK4	6.72763	6.70237	-0.00542561	up-down	6-phosphofructokinase 4 [Arabidopsis thaliana]
	miR5021	4.7563	10.2899	1.11332	EW735768.1	MYB69	0.377408	0.01	-5.23805	up-down	AtMYB69 [Arabidopsis lyrata subsp. lyrata]
	miR5021	4.7563	10.2899	1.11332	FD972429.1	bZIP1	1.10589	0.01	-6.78907	up-down	bZIP transcription factor family protein [Arabidopsis lyrata subsp. lyrata]
	miR5021	4.7563	10.2899	1.11332	FD561408.1	FD561408.1	0.7987	0.01	-6.31958	up-down	kinase family protein [Arabidopsis lyrata subsp. lyrata]
	miR5021	4.7563	10.2899	1.11332	FD972573.1	SQD2	0.819886	0.01	-6.35735	up-down	sulfoquinovosyldiacylglycerol 2 [Arabidopsis thaliana]
	miR5021	4.7563	10.2899	1.11332	FY451081.1	bHLH112	0.53756	0.507356	-0.0834281	up-down	transcription factor bHLH112 [Arabidopsis thaliana]
	miR5021	4.7563	10.2899	1.11332	FD981849.1	SCRM2	2.50281	0.393697	-2.66839	up-down	uncharacterized basic helix-loop-helix protein [Arabidopsis thaliana]
	miR5021	4.7563	10.2899	1.11332	FD947562.1	PSPh	0.889488	0.83951	-0.0834281	up-down	phosphoserine phosphatase [Arabidopsis thaliana]
	miR5021	4.7563	10.2899	1.11332	FD950192.1	IAA11	8.23736	0.01	-9.68604	up-down	auxin-responsive protein IAA11 [Arabidopsis thaliana]
	miR5021	4.7563	10.2899	1.11332	EX753406.1	AP2	13.7459	1.75318	-2.97095	up-down	AP2 transcription factor [Sisymbrium irio]
	miR5021	4.7563	10.2899	1.11332	FD947562.1	PSPh	0.889488	0.83951	-0.0834281	up-down	3-phosphoserine phosphatase [Arabidopsis thaliana]
	miR5021	4.7563	10.2899	1.11332	EX891931.1	KIF	0.556932	0.525639	-0.0834281	up-down	kinesin motor family protein [Eutrema parvulum]
undefined	miR6034	1.3674	0.01	-7.09529	FD943991.1	CRK36	0.7987	2.63838	1.72393	down-up	cysteine-rich receptor-like protein kinase 36 [Arabidopsis thaliana]
	miR6034	1.3674	0.01	-7.09529	EV573352.1	CRK5	0.385408	0.727505	0.916572	down-up	cysteine-rich receptor-like protein kinase 5 [Arabidopsis thaliana]
undefined	miR6281	0.01	27.5283	11.4267	EW726016.1	TGA6	1.64632	0.77691	-1.08343	up-down	transcription factor TGA6 [Arabidopsis thaliana]
undefined	miR6474	41.7363	150.159	1.84712	EY941402.1	LRR-RLK	6.60207	0.566465	-3.54286	up-down	leucine-rich repeat protein kinase-like protein [Arabidopsis thaliana]
	miR6474	41.7363	150.159	1.84712	EW715811.1	ABCG15	0.415453	0.01	-5.37661	up-down	ABC transporter G family member 15 [Arabidopsis thaliana]
miR8005	miR8005a	0.01	59.2998	12.5338	Unigene14764	EXPA9	1.50595	0.355334	-2.08343	up-down	expansin A9 [Arabidopsis thaliana]
	miR8005a	0.01	59.2998	12.5338	Unigene17564	esterase	53.8995	11.6796	-2.20628	up-down	esterase/lipase/thioesterase family protein [Arabidopsis lyrata subsp. lyrata]
miR8041	miR8041a-3p	1.07016	3.28854	1.61962	EX893576.1	PIL6	0.689949	0.01	-6.10842	up-down	phytochrome-interacting factor 5 [Arabidopsis lyrata subsp. lyrata]

## Sheet: L1 VS L3
Table S10 The correlation analysis between DEGs and miRNAs during radish taproot thickening.
miRNA family	family members	normalized read count (std)		fold change	Transcript ID	Gene name	RPKM		log2 Ratio	Type	Blast nr
		L1	L3	log2 (L3/L1)			L1	L3	log2 (L3/L1)	L1 VS L3
miR156	miR156a	30069.1	950.557	-4.98336	FD581536.1	OEP61	1.91036	1.9937	0.0616005	down-up	tetratricopeptide repeat domain-containing protein OEP61[Arabidopsis thaliana]
	miR156a	30069.1	950.557	-4.98336	FD535342.1	FD535342.1	7.05322	11.1857	0.6653	down-up	loricrin-related protein[Arabidopsis thaliana]
	miR156a	30069.1	950.557	-4.98336	EV528056.1	SPL3	0.01	0.374919	5.22851	down-up	squamosa promoter-binding-like protein 3[Arabidopsis thaliana]
miR159	miR159-3p	16.2902	6.67345	-1.2875	Unigene3271	PHD finger	2.41955	6.8388	1.49901	down-up	Acyl-CoA N-acyltransferase with RING/FYVE/PHD-type zinc finger domain [Arabidopsis thaliana]
	miR159-3p	16.2902	6.67345	-1.2875	CL6214.Contig1	ERH3	17.9458	35.1745	0.970882	down-up	katanin [Arabidopsis thaliana]
miR166	miR166e-3p	15001.5	4172.49	-1.84612	EW716066.1	EPSIN2	0.01	6.37763	9.31688	down-up	F14B2.11 (EPSIN2)[Arabidopsis thaliana]
miR172	miR172c	27.3485	182.7	2.73994	EW736445.1	SR33	7.143	0.01	-9.48039	up-down	SC35-like splicing factor 33 [Arabidopsis thaliana]
	miR172c	27.3485	182.7	2.73994	EW732550.1	TOE2	3.67099	0.31926	-3.52336	up-down	AP2-like ethylene-responsive transcription factor TOE2 [Arabidopsis thaliana]
	miR172c	27.3485	182.7	2.73994	EX761783.1	SNZh	30.0156	1.11082	-4.75602	up-down	AP2-like ethylene-responsive transcription factor SNZ[Arabidopsis thaliana]
	miR172c	27.3485	182.7	2.73994	CL5916.Contig2_	ILR1	0.53477	0.465082	-0.201434	up-down	IAA-amino acid hydrolase ILR1[Arabidopsis lyrata subsp. lyrata]
	miR172e-3p	22.7112	1.17078	-4.27786	EY945322.1	gar2	30.3036	30.5714	0.0126909	down-up	nucleolar protein gar2-like protein[Arabidopsis thaliana]
miR319	miR319a-3p	10.7611	31.9623	1.57055	FD584389.1	UBC17	5.73218	0.01	-9.16294	up-down	putative ubiquitin-conjugating enzyme E2 17[Arabidopsis thaliana]
miR397	miR397a	137.694	1.75617	-6.29289	FY452752.1	LAC11	0.01	0.857471	6.42202	down-up	laccase 11 [Arabidopsis thaliana]
miR398	miR398b-5p	0.01	1647.41	17.3298	FY443603.1	FY443603.1	4.50767	0.560036	-3.00879	up-down	predicted protein [Micromonas pusilla CCMP1545]
	miR398b-5p	0.01	1647.41	17.3298	FY430466.1	FY430466.1	35.3955	8.2291	-2.10476	up-down	hypothetical protein MTR_5g051010 [Medicago truncatula]
	miR398b-5p	0.01	1647.41	17.3298	FY429884.1	FY429884.1	2.06754	0.01	-7.69177	up-down	predicted protein [Micromonas pusilla CCMP1545]
miR482	miR482c	0.01	136.045	13.7318	EX754369.1	EX754369.1	1.50047	1.30494	-0.201434	up-down	hypothetical protein ARALYDRAFT_919422 [Arabidopsis lyrata subsp. lyrata]
miR845	miR845a-3p	389.301	98.17	-1.98753	FD964119.1	PP2C	0.484478	1.26403	1.38353	down-up	protein phosphatase type 2C [Arabidopsis lyrata subsp. lyrata]
miR858	miR858a	1.30797	3.39526	1.37619	FD957415.1	MYB13	17.7837	11.0473	-0.686861	up-down	myb domain protein 13 [Arabidopsis thaliana]
	miR858a	1.30797	3.39526	1.37619	FY451891.1	MYB3	8.13413	1.53786	-2.40307	up-down	transcription factor MYB3 [Arabidopsis thaliana]
	miR858a	1.30797	3.39526	1.37619	FD972457.1	MYB17	1.62897	1.06252	-0.616471	up-down	AtMYB17 [Arabidopsis lyrata subsp. lyrata]
	miR858a	1.30797	3.39526	1.37619	EX889134.1	MYB3	6.27396	1.45503	-2.10832	up-down	transcription factor MYB3[Arabidopsis thaliana]
	miR858a	1.30797	3.39526	1.37619	FD978152.1	MYB12	0.792556	0.01	-6.30844	up-down	MYB domain protein 12 [Brassica rapa subsp. rapa]
	miR858a	1.30797	3.39526	1.37619	EY898135.1	MYB12	0.457922	0.01	-5.51703	up-down	transcription factor MYB 12[Arabidopsis thaliana]
miR1510	miR1510a-3p	0.01	111.517	13.445	FD940416.1	PRXCB	1.58511	0.01	-7.30844	up-down	peroxidase [Brassica napus]
	miR1510b-3p	84.3643	0.01	-13.0424	FY429192.1	LRR	1.09869	5.41457	2.30107	down-up	leucine-rich repeat family protein [Arabidopsis lyrata subsp. lyrata]
	miR1510b-3p	84.3643	0.01	-13.0424	EY898477.1	SYNC1	0.40247	3.1502	2.96849	down-up	asparaginyl-tRNA synthetase, cytoplasmic 1 [Arabidopsis thaliana]
miR2111	miR2111a-5p	0.594534	0.936625	0.655713	EY897120.1	F-box	6.04994	1.43497	-2.0759	up-down	F-box/kelch-repeat protein [Arabidopsis thaliana]
undefined	miR3447-3p	4.0428	0.01	-8.65921	Unigene14764	EXPA9	1.50595	6.22111	2.04649	down-up	expansin A9 [Arabidopsis thaliana]
undefined	miR4993	0.01	11.5322	10.1715	EX767236.1	AnkRP	0.712205	0.619395	-0.201434	up-down	ankyrin repeat family protein [Arabidopsis lyrata subsp. lyrata]
	miR4993	0.01	11.5322	10.1715	EX775876.1	SYP121	0.838798	0.364745	-1.20143	up-down	syntaxin-121 [Arabidopsis thaliana]
undefined	miR5021	4.7563	40.6261	3.0945	FD583344.1	AAA ATPase	0.724729	0.01	-6.17937	up-down	AAA-type ATPase family protein [Arabidopsis thaliana]
	miR5021	4.7563	40.6261	3.0945	FY441929.1	MYB43	0.737702	0.01	-6.20497	up-down	myb domain protein 43 [Arabidopsis thaliana]
	miR5021	4.7563	40.6261	3.0945	FD536567.1	STARD	0.949607	0.82586	-0.201434	up-down	Lipid-binding START domain-containing protein [Arabidopsis thaliana]
	miR5021	4.7563	40.6261	3.0945	FD950944.1	V-ATPase	14.4811	4.34277	-1.73749	up-down	ATPase, V0 complex, subunit E [Arabidopsis thaliana]
	miR5021	4.7563	40.6261	3.0945	EW735768.1	MYB69	0.377408	0.01	-5.23805	up-down	AtMYB69 [Arabidopsis lyrata subsp. lyrata]
	miR5021	4.7563	40.6261	3.0945	FD972429.1	bZIP1	1.10589	0.01	-6.78907	up-down	bZIP transcription factor family protein [Arabidopsis lyrata subsp. lyrata]
	miR5021	4.7563	40.6261	3.0945	EX755388.1	LBSGP	0.895933	0.38959	-1.20143	up-down	lipid-binding serum glycoprotein family protein [Arabidopsis lyrata subsp. lyrata]
	miR5021	4.7563	40.6261	3.0945	EY901040.1	KRP4	0.466914	0.406068	-0.201434	up-down	cyclin-dependent kinase inhibitor 4 [Arabidopsis thaliana]
	miR5021	4.7563	40.6261	3.0945	FD561408.1	kinase protein	0.7987	0.347309	-1.20143	up-down	kinase family protein [Arabidopsis lyrata subsp. lyrata]
	miR5021	4.7563	40.6261	3.0945	FD969394.1	zinc finger protein	0.57029	0.01	-5.83362	up-down	zinc finger family protein [Arabidopsis lyrata subsp. lyrata]
	miR5021	4.7563	40.6261	3.0945	FY451081.1	bHLH112	0.53756	0.01	-5.74835	up-down	transcription factor bHLH112 [Arabidopsis thaliana]
	miR5021	4.7563	40.6261	3.0945	FD981849.1	SCRM2	2.50281	0.01	-7.9674	up-down	uncharacterized basic helix-loop-helix protein [Arabidopsis thaliana]
	miR5021	4.7563	40.6261	3.0945	FD947562.1	PSPh	0.889488	0.386787	-1.20143	up-down	phosphoserine phosphatase [Arabidopsis thaliana]
	miR5021	4.7563	40.6261	3.0945	FD950192.1	IAA11	8.23736	3.41139	-1.27182	up-down	auxin-responsive protein IAA11 [Arabidopsis thaliana]
	miR5021	4.7563	40.6261	3.0945	EX753406.1	AP2	13.7459	4.84647	-1.504	up-down	AP2 transcription factor [Sisymbrium irio]
	miR5021	4.7563	40.6261	3.0945	FD934295.1	CESA6	97.7679	56.9029	-0.780858	up-down	cellulose synthase 6.1 catalytic subunit [Brassica napus]
	miR5021	4.7563	40.6261	3.0945	FD947562.1	PSPh	0.889488	0.386787	-1.20143	up-down	3-phosphoserine phosphatase [Arabidopsis thaliana]
	miR5021	4.7563	40.6261	3.0945	EX891931.1	KIF	0.556932	0.01	-5.79943	up-down	kinesin motor family protein [Eutrema parvulum]
undefined	miR5293	0.01	11.1224	10.1193	EX756070.1	AM1_3250	1.81023	0.01	-7.50003	up-down	hydrolase, alpha/beta fold family protein [Arabidopsis lyrata subsp. lyrata]
	miR5293	0.01	11.1224	10.1193	EY929096.1	BEE3	2.1171	0.01	-7.72595	up-down	transcription factor BEE 3 [Arabidopsis thaliana]
	miR5293	0.01	11.1224	10.1193	FD529225.1	GAUT1	6.12478	4.97152	-0.30097	up-down	alpha-1,4-galacturonosyltransferase 1 [Arabidopsis thaliana]
miR5774	miR5774a	0.01	72.2372	12.8185	FY444386.1	IRX15	67.372	0.01	-12.7179	up-down	protein IRREGULAR XYLEM 15 [Arabidopsis thaliana]
undefined	miR7767-3p	0.01	4.0977	8.67867	EX768074.1	HB6h	0.77371	0.01	-6.27372	up-down	homeodomain-leucine zipper protein [Brassica napus]
	miR7767-3p	0.01	4.0977	8.67867	FY428177.1	HB6h	98.648	54.7869	-0.848457	up-down	homeodomain-leucine zipper protein [Brassica napus]
miR8041	miR8041a-3p	1.07016	1.58055	0.562603	EX893576.1	PIL6	0.689949	0.01	-6.10842	up-down	phytochrome-interacting factor 5 [Arabidopsis lyrata subsp. lyrata]

## Sheet: L2 VS L3
Table S10 The correlation analysis between DEGs and miRNAs during radish taproot thickening.
miRNA family	family members	normalized read count (std)		log2 (L3/L2)	Transcript ID	Gene name	RPKM		log2 (L3/L2)	Type	Blast nr
		L2	L3				L2	L3
miR156	miR156a	2684.56	950.557	-1.49784	FD535342.1	FD535342.1	1.95792	11.1857	2.51426	down-up	loricrin-related protein[Arabidopsis thaliana]
	miR156a	2684.56	950.557	-1.49784	EV528056.1	SPL3	0.01	0.374919	5.22851	down-up	squamosa promoter-binding-like protein 3[Arabidopsis thaliana]
	miR156a-3p	7.31965	0.01	-9.51563	Unigene21158	NEDD1	5.62316	12.0211	1.09612	down-up	transducin/WD40 domain-containing protein [Arabidopsis thaliana]
miR160	miR160b	31.5594	12.1176	-1.38097	FD576484.1	ARF16	0.355768	2.29478	2.68935	down-up	auxin response factor 16-2 [Brassica rapa subsp. pekinensis]
miR164	miR164a	422.949	349.185	-0.27649	FY442454.1	NAC	0.988914	1.21499	0.297032	down-up	NAC (no apical meristem)-domain containing transcriptional regulator[Arabidopsis thaliana]
miR166	miR166e-3p	9781.23	4172.49	-1.22911	EW716066.1	EPSIN2	4.4988	6.37763	0.503483	down-up	F14B2.11 (EPSIN2)[Arabidopsis thaliana]
miR167	miR167f-5p	439.126	331.038	-0.407638	FY434046.1	ARF8	3.17097	3.28717	0.0519192	down-up	auxin response factor 8-1 [Brassica rapa subsp. pekinensis]
miR172	miR172e-3p	1.21994	1.17078	-0.059342	EY945322.1	gar2	14.8725	30.5714	1.03954	down-up	nucleolar protein gar2-like protein[Arabidopsis thaliana]
miR319	miR319a-3p	25.5658	31.9623	0.32216	FD584389.1	UBC17	0.832324	0.01	-6.37907	up-down	putative ubiquitin-conjugating enzyme E2 17[Arabidopsis thaliana]
miR397	miR397a	9.12305	1.75617	-2.37708	EY920039.1	MATH	0.01	0.332283	5.05434	down-up	MATH domain-containing protein [Arabidopsis thaliana]
miR398	miR398b-5p	0.01	1647.41	17.3298	FY443603.1	FY443603.1	0.60777	0.560036	-0.118006	up-down	predicted protein [Micromonas pusilla CCMP1545]
	miR398b-5p	0.01	1647.41	17.3298	FY428371.1	FY428371.1	0.973514	0.01	-6.60513	up-down	hypothetical protein MTR_5g051030 [Medicago truncatula]
	miR398b-5p	0.01	1647.41	17.3298	FY430466.1	FY430466.1	13.2304	8.2291	-0.685046	up-down	hypothetical protein MTR_5g051010 [Medicago truncatula]
	miR398b-5p	0.01	1647.41	17.3298	FY429884.1	FY429884.1	0.650456	0.01	-6.02338	up-down	predicted protein [Micromonas pusilla CCMP1545]
	miR398b-5p	0.01	1647.41	17.3298	FY432389.1	FY432389.1	0.666049	0.01	-6.05756	up-down	predicted protein [Micromonas pusilla CCMP1545]
miR824	miR824	13.0481	16.1568	0.308302	FD940159.1	FD940159.1	0.441346	0.406683	-0.118006	up-down	unnamed protein product [Thellungiella halophila]
	miR824	13.0481	16.1568	0.308302	FD937484.1	Ulp1	0.574271	0.01	-5.84366	up-down	Ulp1 protease family protein [Arabidopsis lyrata subsp. lyrata]
miR845	miR845a-3p	238.207	98.17	-1.27886	FD964119.1	PP2C	0.914513	1.26403	0.466957	down-up	protein phosphatase type 2C [Arabidopsis lyrata subsp. lyrata]
miR858	miR858a	1.48515	3.39526	1.19292	FD957415.1	MYB13	25.1767	11.0473	-1.1884	up-down	myb domain protein 13 [Arabidopsis thaliana]
	miR858a	1.48515	3.39526	1.19292	FD972457.1	MYB17	1.15308	1.06252	-0.118006	up-down	AtMYB17 [Arabidopsis lyrata subsp. lyrata]
	miR858a	1.48515	3.39526	1.19292	EX889134.1	MYB3	5.13191	1.45503	-1.81845	up-down	transcription factor MYB3[Arabidopsis thaliana]
miR1310	miR1310	14.4802	17.3276	0.258988	CL5364.Contig1	G6PD2	56.1145	17.8405	-1.65322	up-down	glucose-6-phosphate dehydrogenase 2 [Arabidopsis lyrata subsp. lyrata]
undefined	miR3447-3p	4.2963	0.01	-8.74695	Unigene14764	EXPA9	0.355334	6.22111	4.12992	down-up	expansin A9 [Arabidopsis thaliana]
undefined	miR5021	10.2899	40.6261	1.98118	FD583344.1	AAA ATPase	0.342004	0.01	-5.09594	up-down	AAA-type ATPase family protein [Arabidopsis thaliana]
	miR5021	10.2899	40.6261	1.98118	FD950944.1	V-ATPase	4.71292	4.34277	-0.118006	up-down	ATPase, V0 complex, subunit E [Arabidopsis thaliana]
	miR5021	10.2899	40.6261	1.98118	EX755388.1	LBSGP	1.69119	0.38959	-2.11801	up-down	lipid-binding serum glycoprotein family protein [Arabidopsis lyrata subsp. lyrata]
	miR5021	10.2899	40.6261	1.98118	FD969394.1	zinc finger protein	1.61474	0.01	-7.33516	up-down	zinc finger family protein [Arabidopsis lyrata subsp. lyrata]
	miR5021	10.2899	40.6261	1.98118	EY901040.1	KRP4	0.440679	0.406068	-0.118006	up-down	cyclin-dependent kinase inhibitor 4 [Arabidopsis thaliana]
	miR5021	10.2899	40.6261	1.98118	FY451081.1	bHLH112	0.507356	0.01	-5.66493	up-down	transcription factor bHLH112 [Arabidopsis thaliana]
	miR5021	10.2899	40.6261	1.98118	FD981849.1	SCRM2	0.393697	0.01	-5.29901	up-down	uncharacterized basic helix-loop-helix protein [Arabidopsis thaliana]
	miR5021	10.2899	40.6261	1.98118	FD947562.1	PSPh	0.83951	0.386787	-1.11801	up-down	phosphoserine phosphatase [Arabidopsis thaliana]
	miR5021	10.2899	40.6261	1.98118	FD934295.1	CESA6	141.961	56.9029	-1.31892	up-down	cellulose synthase 6.1 catalytic subunit [Brassica napus]
	miR5021	10.2899	40.6261	1.98118	FD947562.1	PSPh	0.83951	0.386787	-1.11801	up-down	3-phosphoserine phosphatase [Arabidopsis thaliana]
	miR5021	10.2899	40.6261	1.98118	EX891931.1	KIF	0.525639	0.01	-5.716	up-down	kinesin motor family protein [Eutrema parvulum]
	miR5021	10.2899	40.6261	1.98118	EX771590.1	CCHC-type	1.88944	0.348209	-2.43993	up-down	Zinc knuckle (CCHC-type) family protein / Plant mobile domain protein family [Arabidopsis halleri subsp. halleri]
miR5774	miR5774a	0.01	72.2372	12.8185	FY444386.1	IRX15	3.84314	0.01	-8.58614	up-down	protein IRREGULAR XYLEM 15 [Arabidopsis thaliana]
undefined	miR6185	2.2277	0.01	-7.79941	FY452928.1	WRKY2	16.2842	19.7941	0.281602	down-up	WRKY DNA-binding protein 21 [Arabidopsis thaliana]
undefined	miR6281	27.5283	0.01	-11.4267	EW726016.1	TGA6	0.77691	1.43178	0.881994	down-up	transcription factor TGA6 [Arabidopsis thaliana]
undefined	miR7767-3p	0.01	4.0977	8.67867	FY428177.1	HB6h	103.559	54.7869	-0.91855	up-down	homeodomain-leucine zipper protein [Brassica napus]
miR8005	miR8005a	59.2998	0.01	-12.5338	Unigene14764	EXPA9	0.355334	6.22111	4.12992	down-up	expansin A9 [Arabidopsis thaliana]
